# Supplementary material for: Gene expression profiling of trout regenerating muscle reveals common transcriptional signatures with hyperplastic growth zones of the post-embryonic myotome
Source: BMC Genomics. 2016 Oct 18;17:810. doi: 10.1186/s12864-016-3160-x (PMC5070125; doi:10.1186/s12864-016-3160-x)
Supplement: Additional file 1: — Heat map file for Java treeview visualisation of unsupervised clustering of differentially expressed genes during regeneration. (CDT 3818 kb) [file 12864_2016_3160_MOESM1_ESM.cdt]

GID	UNIQ_ID	NAME	GWEIGHT	1-T0-C-N1	2-T0-C-N2	3-T0-C-N4	4-T0-C-N5	5-T1-L-N2	6-T1-L-N3	7-T1-L-N4	8-T1-L-N6	9-T1-L-N7	13-T8-L-N4	12-T8-L-N3	10-T8-L-N1	14-T8-L-N6	11-T8-L-N2	19-T16-L-N7	18-T16-L-N6	17-T16-L-N4	15-T16-L-N1	16-T16-L-N2	20-T30-L-N1	21-T30-L-N3	23-T30-L-N5	22-T30-L-N4	24-T30-L-N7
AID				ARRY0X	ARRY1X	ARRY2X	ARRY3X	ARRY4X	ARRY5X	ARRY6X	ARRY7X	ARRY8X	ARRY22X	ARRY21X	ARRY19X	ARRY23X	ARRY20X	ARRY13X	ARRY12X	ARRY11X	ARRY9X	ARRY10X	ARRY14X	ARRY15X	ARRY17X	ARRY16X	ARRY18X
EWEIGHT				1	1	1	1	1	1	1	1	1	1	1	1	1	1	1	1	1	1	1	1	1	1	1	1
GENE420X	CUST_12740_PI425536763	(sp:Q6ITT4) Melanoma-associated antigen D1 OS=Sus scrofa GN=MAGED1 PE=2 SV=1	1	1.882224	3.968265	3.738451	3.995456	-1.128505	2.995921	-1.079424	1.625486	2.090096	-1.921756	-2.487727	2.041789	-0.056789	-1.551433	-0.614816	0.388661	0.056789	-2.204387	-1.213593	-2.731452	-2.740551	2.127633	0.136755	-2.654284
GENE2870X	CUST_25150_PI425536763	(sp:Q4R3G4) RING finger protein 17 OS=Macaca fascicularis GN=RNF17 PE=2 SV=2	1	0.72857	2.048722	2.118143	1.627279	-1.474242	1.48579	-1.383828	-0.008146	1.103147	-0.440345	-1.267806	0.132751	0.08177	0.159006	0.008146	0.372876	0.398996	-0.13954	-1.594245	-2.372947	-1.910042	-0.747524	-1.026905	-0.739969
GENE4625X	CUST_7919_PI425536763	[BBH] ZG16_RAT (sp:Q8CJD3) Zymogen granule membrane protein 16 OS=Rattus norvegicus GN=Zg16 PE=2 SV=1	1	0.239881	0.656234	2.050683	2.450793	-0.849866	1.296812	-0.80753	1.385046	0.062209	0.760713	0.490028	0.939933	-0.368976	0.373625	-0.242802	-0.68654	0.207575	-1.917037	-1.356344	-2.392086	-2.319181	-0.062209	-0.415749	-0.930888
GENE5740X	TC102289		1	1.280614	1.290977	2.682183	2.529204	-0.02082	1.065304	0.337777	2.000321	0.484983	0.005385	-0.005385	0.716281	-1.366482	-0.128772	-1.220101	-2.408435	0.819495	-4.067106	-2.072813	-3.548359	-2.725639	0.233933	-1.029069	-1.805481
GENE6873X	TC107728	(sp:Q8CJD3) Zymogen granule membrane protein 16 OS=Rattus norvegicus GN=Zg16 PE=2 SV=1	1	1.013818	1.171534	2.583574	2.535953	-0.104242	0.663213	0.156993	1.947626	0.279629	-0.004454	0.004454	0.625896	-1.392162	-0.322485	-1.321696	-2.256114	0.81768	-3.739326	-1.440894	-4.052642	-2.782582	0.09235	-1.309105	-1.904981
GENE9108X	TC119338	(sp:Q6DRP2) Guanine nucleotide-binding protein-like 3 OS=Danio rerio GN=gnl3 PE=2 SV=1	1	1.509308	1.435572	2.759237	0.683983	0.137574	0.470246	0.453413	0.678813	-0.847379	1.442422	-1.632857	1.444168	0.14122	-0.137574	-1.625616	-1.651546	0.756396	-3.656937	-0.925678	-1.309437	-1.415853	-0.838882	-2.216042	-0.868238
GENE1858X	CUST_20650_PI425536763	(sp:Q05306) Collagen alpha-1(X) chain OS=Mus musculus GN=Col10a1 PE=2 SV=1	1	-0.284311	0.538688	4.470872	0.910612	3.583594	0.850933	3.537427	1.920333	1.544685	-0.19423	-1.01727	0.577329	-0.855809	0.10766	-0.456501	-1.10421	-0.797771	-3.430297	-1.960916	-1.323817	-0.10766	3.839674	0.168234	-1.708748
GENE2879X	CUST_2522_PI425536763	(sp:Q7Z9I4) Uncharacterized oxidoreductase C663.06c OS=Schizosaccharomyces pombe GN=SPCC663.06c PE=2 SV=1	1	0.57443	-0.076309	2.417221	1.776429	1.235838	0.886544	0.857915	1.043405	1.160538	-0.332909	-0.441878	-0.772542	-0.995822	0.096545	-0.414415	-0.133326	-0.172876	-0.839098	-2.637417	0.093712	0.076309	1.068998	-0.923087	-1.214388
GENE1689X	CUST_1988_PI425536763	(sp:Q863Y9) Solute carrier family 2, facilitated glucose transporter member 5 OS=Equus caballus GN=SLC2A5 PE=2 SV=1	1	0.576781	2.087117	1.508761	1.852619	0.350839	0.762703	-0.062397	1.892184	1.997149	0.062397	-0.790221	-0.673583	0.700702	-0.222589	0.319045	-0.28111	-1.465235	-1.452258	-0.625752	-0.336445	-1.157042	1.738458	-0.615705	-0.400013
GENE423X	CUST_1276_PI425536763	(sp:Q5CB03) Galactosylgalactosylxylosylprotein 3-beta-glucuronosyltransferase 1 OS=Canis familiaris GN=B3GAT1 PE=2 SV=1	1	2.065921	1.734969	2.387429	2.749712	1.03449	1.180359	-0.696256	1.964181	1.71242	-0.074892	-1.578948	-0.588592	0.044749	1.264074	0.178832	-0.113607	-0.050702	-1.140353	-0.210497	0.782165	-0.53395	-0.088237	-0.101924	-0.044749
GENE1274X	CUST_17447_PI425536763	(sp:Q9UI17) Dimethylglycine dehydrogenase, mitochondrial OS=Homo sapiens GN=DMGDH PE=1 SV=1	1	1.961158	0.415682	1.391166	1.361633	0.715679	1.582146	-0.021077	1.371584	1.286792	0.154936	-0.57157	-0.828072	-0.425049	-0.034137	-0.075531	-0.637028	-1.109548	-1.73253	-0.406039	0.439558	-0.598901	0.021077	-0.349478	0.202227
GENE8555X	TC116311		1	1.043596	1.229068	1.175396	0.630508	1.43843	1.000343	0.278426	2.233814	1.751136	1.335213	-0.807974	-0.333927	-1.678592	0.044642	-0.044642	-0.206476	-0.45084	-1.860868	-0.795205	0.102311	-0.12998	-0.315326	-0.147067	-0.556128
GENE11669X	TC97343	(sp:Q9W6G6) Semaphorin-3D OS=Danio rerio GN=sema3d PE=2 SV=1	1	1.131958	-0.13561	2.597122	2.186597	1.0171	1.575573	-1.328823	2.142505	2.216297	1.403254	-0.937404	0.231024	-1.23131	0.245366	-0.292632	-0.473961	-0.979279	-0.787486	-0.936481	-0.161275	-0.862216	0.13561	0.27365	-0.800865
GENE1952X	CUST_20873_PI425536763	(sp:O93532) Keratin, type II cytoskeletal cochleal OS=Gallus gallus PE=2 SV=1	1	0.203821	0.018291	2.391936	-0.018291	-0.11057	1.578048	0.053457	1.5656	2.493756	-0.725962	-0.836116	0.513405	0.434922	0.590414	-0.128292	0.209617	0.403271	-0.657532	-1.508987	-1.411104	-1.79858	-0.648743	-0.568461	-0.33202
GENE1794X	CUST_20452_PI425536763	(sp:Q10758) Keratin, type II cytoskeletal 8 OS=Rattus norvegicus GN=Krt8 PE=1 SV=3	1	0.109546	0.370804	4.265032	0.423627	0.341209	3.192645	0.430022	3.274206	4.167536	-0.123738	-0.627664	1.915796	-0.109546	0.473188	-0.616004	-0.448453	-0.393702	-1.088226	-0.773996	-1.892608	-2.702541	1.07704	-1.309575	-0.323833
GENE1795X	CUST_20453_PI425536763	(sp:Q08D91) Keratin, type II cytoskeletal 75 OS=Bos taurus GN=KRT75 PE=2 SV=1	1	-0.088694	-0.519416	4.864609	0.967897	0.393684	2.564861	0.061957	3.391099	4.342871	0.565643	0.510337	2.366469	-0.703835	1.030109	-0.610572	-0.577864	-0.061957	-1.676115	-1.24338	-2.210318	-2.339395	1.039495	-0.834266	-0.096217
GENE317X	CUST_12000_PI425536763	(sp:Q8JFQ6) Keratin, type I cytoskeletal 13 OS=Oncorhynchus mykiss GN=krt13 PE=2 SV=1	1	-0.080611	-0.575077	4.178427	1.758213	0.445293	3.098196	-0.621601	4.211094	4.628956	0.530238	0.436152	0.612573	-1.414035	0.100681	-0.847867	-1.040745	0.080611	-1.749677	-1.758091	-2.304566	-1.328713	1.592267	-0.823341	-1.918851
GENE10981X	TC130190	(sp:A6QQQ9) Keratin, type I cytoskeletal 20 OS=Bos taurus GN=KRT20 PE=2 SV=2	1	-0.15105	0.104641	4.36327	2.089877	0.644082	3.244258	-0.480178	4.4263	4.944529	0.957713	0.670093	0.877226	-1.685225	-0.016144	-1.442415	-1.939682	0.016144	-1.79118	-1.629615	-1.698489	-1.86575	1.891865	-0.574648	-1.86033
GENE10823X	TC129025	Oncorhynchus mykiss keratin 13 (k13), mRNA	1	0.539136	0.09403	4.723643	1.587636	0.98163	2.946193	0.172077	3.808447	3.891003	0.080455	-0.435883	0.892384	-0.295351	-0.080455	-0.876328	-0.664555	-0.286751	-0.753794	-1.003834	-0.933904	-1.456956	1.659433	-0.708188	-0.586982
GENE4635X	CUST_7944_PI425536763	(sp:Q5RZ65) Anterior gradient protein 2 homolog OS=Danio rerio GN=agr2 PE=2 SV=1	1	-0.848025	-0.126611	3.649805	1.2677	-0.669917	2.615462	-0.123698	3.128028	3.55861	0.8576	0.93121	1.860732	0.316609	1.45753	0.709378	-0.824016	-0.092619	-1.981959	-0.959358	-1.744897	-0.983947	0.092619	-2.174847	-0.317252
GENE6666X	TC106712	(sp:O88312) Anterior gradient protein 2 homolog OS=Mus musculus GN=Agr2 PE=2 SV=1	1	-0.046291	-0.230123	2.702947	1.046605	-1.294878	1.842106	0.057584	2.033327	2.619065	0.363069	0.046291	0.992628	0.330682	0.625633	0.527119	-0.656955	-0.223247	-1.491639	-1.139451	-2.135932	-2.097076	-0.174982	-2.117165	-1.169211
GENE11965X	TC99421	(sp:Q9Y2G4) Ankyrin repeat domain-containing protein 6 OS=Homo sapiens GN=ANKRD6 PE=1 SV=2	1	-0.61793	1.434529	2.726404	1.89651	0.49915	0.711309	1.579319	1.88079	2.68865	0.234839	-0.209694	0.860016	-0.082693	-0.147046	-0.701838	-1.306087	-0.437807	-0.122383	-0.701356	-1.544206	-0.463262	0.082693	-0.634918	0.259139
GENE656X	CUST_14058_PI425536763	(sp:Q9Y694) Solute carrier family 22 member 7 OS=Homo sapiens GN=SLC22A7 PE=1 SV=1	1	1.00405	-0.334444	0.645016	0.734076	-0.047655	1.231187	0.775213	1.680431	1.586919	0.93301	1.162494	-0.886801	0.835555	1.256095	-0.132093	-0.052192	-0.097935	0.039347	-0.330031	-1.521635	-1.631477	-0.039347	-1.239353	-1.498481
GENE6301X	TC104937		1	2.060228	0.613933	-0.292713	0.777069	-0.754915	1.72372	-0.279782	1.371634	-0.10925	0.624408	0.261112	-0.582938	0.36616	1.335637	0.141273	0.119546	-0.01828	-1.928527	-2.228238	-2.068687	-1.788183	0.01828	-1.266549	-2.048834
GENE4591X	CUST_7821_PI425536763	(sp:Q9NY46) Sodium channel protein type 3 subunit alpha OS=Homo sapiens GN=SCN3A PE=1 SV=2	1	1.932434	0.916085	0.829371	-0.078406	0.551301	0.116451	-0.217341	1.78074	-0.258663	1.363463	2.72756	0.077692	1.344042	0.00684	-1.380114	-0.00684	0.833394	-0.491883	-0.780945	-1.817416	-0.796073	-0.798634	-1.512543	-1.39218
GENE494X	CUST_13183_PI425536763	(sp:P69526) Transmembrane protease serine 9 OS=Rattus norvegicus GN=Tmprss9 PE=3 SV=1	1	-0.000402	0.372793	2.04677	0.380962	0.055728	0.865315	-0.172163	1.209532	1.147804	0.687291	0.142377	0.578745	-1.461567	0.544775	0.000402	-1.190092	-1.706788	-1.194956	-1.97486	-1.489669	-1.244688	-0.257099	-0.936649	-2.764076
GENE3799X	CUST_4463_PI425536763	(sp:P54987) Immune-responsive gene 1 protein OS=Mus musculus GN=Irg1 PE=2 SV=2	1	-0.06623	0.743031	0.867763	0.172847	0.187325	2.187515	-0.003775	1.563687	1.129145	1.287534	1.258852	3.229764	-0.864151	0.730244	0.003775	-0.889843	-1.419168	-0.779578	-1.152026	-0.907611	-1.852262	-0.06955	-0.362108	-2.276082
GENE6681X	TC106809		1	-0.823034	0.759603	0.729429	0.926512	0.731875	2.415423	0.54219	2.02193	1.63734	0.097493	0.298007	1.368027	-0.127153	0.838802	-0.195668	-1.098336	-0.949022	-1.891762	-0.314904	-1.800225	-2.282312	-0.097493	-0.591554	-1.732315
GENE21X	CUST_10136_PI425536763	(sp:P00530) Tyrosine-protein kinase transforming protein Fps OS=Fujinami sarcoma virus GN=V-FPS PE=3 SV=1	1	1.413697	0.802636	2.322719	-1.236734	1.479113	0.571999	0.213945	0.484243	1.24326	0.19174	1.154987	0.719305	-0.09429	-0.02312	0.02312	-0.42443	-0.953738	-0.852251	-0.847775	-2.158109	-0.694498	-0.775159	-1.436636	-2.492739
GENE2509X	CUST_22591_PI425536763	(sp:P09758) Tumor-associated calcium signal transducer 2 OS=Homo sapiens GN=TACSTD2 PE=1 SV=3	1	0.073698	0.706061	1.842339	-0.07381	1.117121	1.411484	0.793506	1.508314	1.816731	0.69244	0.172165	0.830329	-0.912711	0.097571	-0.073698	-0.919549	-0.670477	-0.537432	-0.147128	-0.893861	-0.312183	-0.801108	-0.950509	-1.745546
GENE7871X	TC112673	hypothetical protein BRAFLDRAFT_123987 [Branchiostoma floridae]	1	0.368853	0.325735	0.936665	-0.153198	1.551544	0.715921	1.122114	2.67394	1.747164	1.719483	1.817318	1.586361	-0.285411	0.136637	-0.213374	-0.136637	-1.076936	-0.954587	-0.58318	-0.7231	-1.586938	-1.502319	-1.717672	-1.915355
GENE9487X	TC121278	Salmo salar Ras-related protein Rab-8A (rab8a), mRNA	1	-1.089608	1.074568	0.455723	-0.971043	2.272748	1.248605	0.087769	1.40988	1.755196	1.229093	1.671644	1.177243	-0.58524	-0.087769	0.248432	-0.09277	-0.298435	-1.134968	0.095097	-2.258753	-1.327136	-1.564466	-0.222915	-2.624748
GENE11524X	TC96338	(sp:O93507) T-cell acute lymphocytic leukemia protein 1 homolog OS=Danio rerio GN=tal1 PE=1 SV=1	1	-0.252154	-0.145973	1.485359	-0.101584	1.331764	1.758791	-0.194081	1.195826	0.306344	0.853971	3.630746	1.497049	0.343167	0.154356	0.132093	-0.13255	-1.182647	-1.043732	-1.159224	-1.823955	-0.032667	0.032667	-0.085607	-1.754337
GENE3744X	CUST_4256_PI425536763	(sp:Q1WER1) Epithelial cell adhesion molecule OS=Macaca mulatta GN=TACSTD1 PE=2 SV=1	1	-1.781946	-0.50342	2.724973	-1.610895	3.054348	2.054926	1.868417	2.402237	3.033989	2.078851	2.013541	2.447371	-0.218442	1.795009	1.074576	-1.179161	-0.904657	-2.627691	-0.040979	-3.34922	-3.418502	0.040979	-1.396189	-0.596288
GENE6779X	TC107272	(sp:Q80V24) Transcription cofactor vestigial-like protein 4 OS=Mus musculus GN=Vgll4 PE=2 SV=1	1	-0.433439	-1.342356	3.059417	-0.164741	-0.516008	2.450448	4.650065	3.264194	3.373224	2.573343	2.825577	2.80218	0.164741	2.431102	1.485383	-0.17305	-1.055344	-1.457071	0.339367	-1.870427	-1.990848	-0.456838	-1.731089	-0.331891
GENE7614X	TC111415		1	0.977511	-0.219718	0.463878	-0.058066	-0.29856	1.786581	3.264779	1.650204	2.515809	2.225292	0.560811	3.092343	-0.320903	1.844623	0.606904	-0.973296	0.048943	-1.317687	-0.048943	-1.761655	-1.413474	-1.597778	-1.500124	-1.795234
GENE4144X	CUST_5974_PI425536763	(sp:Q09327) Beta-1,4-mannosyl-glycoprotein 4-beta-N-acetylglucosaminyltransferase OS=Homo sapiens GN=MGAT3 PE=2 SV=3	1	0.543448	0.978764	2.117048	1.909147	0.910523	0.183884	-1.28733	0.195403	1.060034	0.395931	-0.061476	-0.338255	0.229769	0.061476	0.104081	-0.715678	-0.36674	-0.697471	-0.098106	-2.314274	-0.275781	-0.980909	-0.22625	-1.527632
GENE3401X	CUST_2889_PI425536763	[BBH] ANK1_MOUSE (sp:Q02357) Ankyrin-1 OS=Mus musculus GN=Ank1 PE=1 SV=2	1	-1.431601	1.124382	1.393375	1.18807	0.695504	0.986758	0.204278	1.615896	1.044417	1.146663	-0.253027	-0.098156	-0.082761	0.200959	-0.282597	-0.81923	0.452971	0.082761	-0.349739	-2.486301	-1.734588	-0.816532	-1.629987	-1.766715
GENE11015X	TC130490	(sp:Q5D862) Filaggrin-2 OS=Homo sapiens GN=FLG2 PE=1 SV=1	1	-1.036012	-0.060936	1.470918	0.893315	0.774205	1.289664	-0.122722	1.483436	2.248406	0.83672	0.060936	0.655745	0.120607	0.298005	0.697778	-0.334356	-0.156959	-1.066703	-0.482752	-3.502693	-2.731229	-2.749524	-0.763468	-2.006054
GENE8099X	TC113846	(sp:A4QP81) Putative ferric-chelate reductase 1 OS=Danio rerio GN=frrs1 PE=2 SV=1	1	-0.394413	1.197781	0.181376	1.663213	2.148051	1.312402	-0.457156	2.375606	1.160534	0.967295	1.579063	0.960985	-0.192617	-1.590159	1.942775	-0.717177	-0.181376	-1.463004	0.693927	-2.033781	-1.880951	-1.825975	-1.750631	-1.066091
GENE806X	CUST_14736_PI425536763	(sp:B2GUY2) Transferrin receptor protein 2 OS=Rattus norvegicus GN=Tfr2 PE=2 SV=1	1	3.966407	1.865242	3.449334	0.033333	-0.096522	0.954435	-0.171829	0.095942	0.093426	-0.089242	-1.492043	-0.93639	-0.033333	1.071732	-0.140137	0.375596	-0.389781	-1.239089	-0.962908	1.074564	-1.657335	-1.568831	1.47034	1.380264
GENE2809X	CUST_24670_PI425536763	(sp:P02564) Myosin-7 OS=Rattus norvegicus GN=Myh7 PE=2 SV=2	1	1.762516	0.054405	2.904911	1.693682	-0.848041	0.784603	-0.966425	-0.054405	0.943718	-0.175145	-2.325683	0.802191	-0.444461	0.732772	-0.078023	0.445719	-1.56575	-2.01773	-1.046324	0.368956	-1.010618	-0.311877	0.284672	0.692045
GENE12X	CUST_10064_PI425536763	(sp:Q1KKU6) Homeobox protein Hox-C4a OS=Takifugu rubripes GN=hoxc4a PE=3 SV=1	1	1.287141	0.623414	0.75624	1.478471	0.128532	0.763792	0.818368	-0.006849	0.197515	-1.525139	-1.977174	-2.263977	-0.000579	0.000579	-0.917746	0.457729	0.017865	-1.776428	-0.301279	0.453587	-1.05231	-1.860234	-0.197541	-0.235886
GENE547X	CUST_13514_PI425536763	(sp:P52293) Importin subunit alpha-2 OS=Mus musculus GN=Kpna2 PE=1 SV=2	1	1.155514	1.392336	1.761726	1.428534	0.081809	-0.033796	-0.8253	0.6496	-1.108884	-0.915113	-1.980769	-1.032707	0.357389	0.556844	0.033796	0.193407	0.304993	-0.994737	-0.617386	0.441431	-0.780668	-2.565888	-0.134143	-0.353571
GENE6085X	TC103853		1	1.840315	1.930119	1.790609	1.564785	-0.88049	-0.97793	-0.991707	0.270292	-0.652312	-1.029804	-1.458254	-1.349609	-0.218982	0.408886	0.066601	-0.066601	0.232574	-1.302757	-1.162805	1.085625	0.224702	-1.45577	0.443634	0.604907
GENE4858X	CUST_8526_PI425536763	(sp:Q99ME9) Nucleolar GTP-binding protein 1 OS=Mus musculus GN=Gtpbp4 PE=2 SV=3	1	3.236795	4.207197	-0.528791	2.221024	-0.955621	2.373423	1.518293	2.265913	0.717276	0.646389	-2.527932	-0.257652	-0.766012	-0.55481	-1.224812	-0.745831	-1.520252	-0.240578	0.240578	1.632813	-1.729416	-2.538227	0.731083	1.306359
GENE4098X	CUST_574_PI425536763	(sp:Q28BS5) Forkhead box protein F1 OS=Xenopus tropicalis GN=foxf1 PE=2 SV=1	1	0.443978	1.277888	1.749435	0.556065	0.422796	0.852338	-0.072946	-0.156264	0.110404	-2.665868	2.203839	0.594688	0.19585	0.502213	0.072946	-0.528986	-0.235315	-2.11282	-1.255623	-2.545408	-0.76793	-2.068191	-0.377737	-0.72625
GENE3912X	CUST_4985_PI425536763	(sp:P54877) Neurogranin OS=Capra hircus GN=NRGN PE=3 SV=1	1	-0.83558	2.191531	1.974034	2.356897	1.504274	1.209493	1.119563	0.99065	0.117697	-0.307113	-2.34184	0.009118	0.519416	-0.009118	-0.399827	-0.426073	-0.068662	-1.433028	0.2497	-0.948522	1.460953	-2.822762	-1.809815	-0.04984
GENE1297X	CUST_17578_PI425536763	[BBH] ZBT11_HUMAN (sp:O95625) Zinc finger and BTB domain-containing protein 11 OS=Homo sapiens GN=ZBTB11 PE=1 SV=2	1	2.878888	0.147249	5.929284	1.049857	0.02571	0.190678	-0.353792	-0.059597	1.504315	0.728651	-0.071524	-0.547222	0.742354	-0.02571	0.059603	-0.068837	-0.519016	-0.113327	0.731016	-0.158091	-0.586942	-0.672537	0.389586	-0.369053
GENE2476X	CUST_223_PI425536763	(sp:A6QNR1) UPF0399 protein C6orf153 homolog OS=Bos taurus PE=2 SV=1	1	1.712465	0.680633	3.57065	-0.556927	1.316929	1.156346	1.366798	-0.028188	1.588501	0.735037	0.019197	-0.44043	-0.019197	0.343919	-0.528323	0.412285	-0.413916	-0.094474	-0.084392	-2.351701	-0.458166	-0.772413	0.317784	-0.297142
GENE6777X	TC107265	(sp:O89107) Deoxyribonuclease gamma OS=Rattus norvegicus GN=Dnase1l3 PE=1 SV=1	1	1.76789	1.151165	2.632493	0.033973	0.167148	1.345618	-0.688918	0.941876	1.252803	-0.151129	-0.335228	-1.37057	0.533436	0.910366	0.35137	0.197816	-0.090638	-0.317608	-0.816693	-2.246774	-0.216183	-0.436588	-0.033973	-0.347092
GENE1647X	CUST_1965_PI425536763	(sp:P58372) 60S ribosomal protein L30 OS=Ictalurus punctatus GN=rpl30 PE=3 SV=2	1	0.542916	0.412833	1.884808	-0.077363	-0.530458	0.451542	0.566434	0.274676	0.633257	0.319988	0.00411	0.226404	0.326939	-0.00411	0.098083	-0.289289	-0.764296	-0.445946	-0.972235	-2.495853	-0.561039	-2.283737	-0.967454	-0.776458
GENE140X	CUST_10845_PI425536763	(sp:O35613) Death domain-associated protein 6 OS=Mus musculus GN=Daxx PE=1 SV=1	1	-0.004583	0.096491	2.572879	1.096951	-1.19784	-0.039775	0.562475	0.123676	0.004583	0.205038	-1.169812	-0.607588	0.345198	0.723188	0.03923	0.148963	0.314242	-0.354724	-1.067184	-1.994267	-1.369215	-1.494613	-0.960959	-0.659759
GENE996X	CUST_15887_PI425536763	(sp:Q923Q2) StAR-related lipid transfer protein 13 OS=Mus musculus GN=Stard13 PE=1 SV=4	1	0.235927	1.400787	4.548635	1.456021	-0.591096	0.475924	-0.126886	0.751483	0.035831	-0.035831	-0.71391	1.136148	0.68635	1.031689	-0.093232	0.113727	0.591513	-1.645799	-1.640447	-2.837264	-0.668683	-1.666893	-0.448819	-1.720489
GENE9831X	TC123200		1	0.145343	1.449271	2.910201	1.094328	-1.281111	0.204071	0.995028	0.351255	0.124035	0.038058	-0.715252	0.665903	-0.342684	0.314234	-0.038058	-0.081128	0.178135	-1.023822	-0.886094	-0.72824	-0.748403	-1.479178	-2.140989	-0.64422
GENE2985X	CUST_26073_PI425536763	(sp:O70309) Integrin beta-5 OS=Mus musculus GN=Itgb5 PE=2 SV=2	1	-0.201636	-0.492266	5.511122	-0.028135	-0.281074	0.028135	0.055481	0.213509	-0.140251	0.640795	0.357292	-0.20171	0.82201	1.159826	0.549868	0.730211	0.432238	-1.07718	1.178579	-1.766615	-1.864412	-1.260601	-1.48056	-1.780292
GENE4539X	CUST_7640_PI425536763	[BBH] INSK_ECOLI (sp:P19769) Putative transposase insK for insertion sequence element IS150 OS=Escherichia coli (strain K12) GN=insK PE=3 SV=2	1	0.142987	0.439184	4.608773	-0.062487	1.729414	1.34862	-0.277787	1.361895	-0.512583	0.660401	1.270363	-0.928449	0.496602	1.880607	0.014978	-0.014978	0.741258	-1.197066	-1.357905	-1.800628	-0.640533	-1.677012	-1.091674	-1.822288
GENE3350X	CUST_28556_PI425536763	(sp:Q3T0Q3) DNA-directed RNA polymerase II subunit RPB3 OS=Bos taurus GN=POLR2C PE=2 SV=1	1	0.975134	0.22197	3.067982	0.166089	-0.591976	0.407931	0.733428	-0.295183	-0.191528	-0.159782	-0.500461	-0.932375	1.004681	1.11883	0.30102	0.71804	0.834018	0.159782	-1.014538	-1.322471	-0.74802	-1.30709	-0.806555	-0.640962
GENE702X	CUST_14282_PI425536763	(sp:Q8JH64) Tyrosine-protein kinase BTK OS=Gallus gallus GN=BTK PE=2 SV=1	1	0.883707	0.521	2.771198	-0.150781	0.306666	0.354243	0.278903	0.032596	-0.159507	0.185731	-0.238467	-0.032596	0.506936	0.572988	-0.229326	0.434489	0.124154	-0.144402	-0.632703	-0.997886	-0.485503	-1.546947	-1.269563	-0.80389
GENE9835X	TC123224	(sp:P02608) Myosin regulatory light chain 2, skeletal muscle isoform type 2 OS=Oryctolagus cuniculus GN=MYLPF PE=1 SV=3	1	1.100165	0.404011	3.259746	-0.514477	0.375844	0.469662	0.56464	-0.12662	-0.035414	-0.58553	-0.046788	-0.557791	0.783585	0.753138	0.322204	0.531135	-0.150792	0.254927	0.035414	-1.506957	-1.092556	-2.468295	-0.780525	-1.108452
GENE9672X	TC122238	(sp:Q8NI36) WD repeat-containing protein 36 OS=Homo sapiens GN=WDR36 PE=1 SV=1	1	2.440068	0.995718	4.500919	0.572411	-1.149434	0.036436	0.496533	0.493374	-0.478387	-0.036436	-0.532053	-1.95744	0.964589	0.718029	0.338882	0.683057	0.237027	-0.73014	-1.81509	-0.760766	-1.265672	-1.311991	-0.247376	-2.241671
GENE3646X	CUST_3875_PI425536763	[BBH] ACBP_CHAVI (sp:P82934) Acyl-CoA-binding protein OS=Chaetophractus villosus GN=DBI PE=1 SV=2	1	1.30401	0.864374	1.866183	0.291998	-1.425486	0.544302	0.991889	-0.855896	-0.469811	-0.617195	-0.592815	-0.439392	0.231862	0.395177	0.422898	0.609373	0.892544	0.278194	-0.564591	-0.55054	-2.222428	-0.231862	-0.878063	-1.797872
GENE10524X	TC127215	(sp:Q7Z7C7) Stimulated by retinoic acid gene 8 protein homolog OS=Homo sapiens GN=STRA8 PE=2 SV=1	1	3.765852	1.0258	3.484032	-0.313613	-0.668034	0.216853	-0.284401	-1.168396	0.482301	0.3066	-1.743497	-0.456653	1.449953	1.61145	1.186585	1.784637	0.583064	0.317183	-1.140006	-1.037601	-2.102112	-0.222761	-1.062651	-0.216853
GENE609X	CUST_13789_PI425536763	(sp:P37805) Transgelin-3 OS=Rattus norvegicus GN=Tagln3 PE=1 SV=2	1	-0.244679	0.892782	3.640339	1.377035	-0.340546	1.77567	0.990415	-0.601486	1.033148	-1.100232	-1.847608	-1.192489	0.310199	0.88542	1.189842	1.35424	0.244679	1.572297	-1.875547	-1.839064	-1.790734	-1.63214	-0.99664	-1.82013
GENE3128X	CUST_27092_PI425536763	(sp:Q7ZXX1) Cell adhesion molecule 3 OS=Xenopus laevis GN=cadm3 PE=2 SV=1	1	-1.03539	0.558359	1.080906	0.116422	1.237533	1.502603	1.277365	0.917964	-0.116422	-0.134413	-1.341084	-1.192156	1.243489	1.701966	1.272491	1.301397	1.110036	-0.418373	-1.041531	-2.34391	-2.705389	-0.758669	-0.494781	-1.321163
GENE3077X	CUST_26743_PI425536763	(sp:Q5TIE3) von Willebrand factor A domain-containing protein 5B1 OS=Homo sapiens GN=VWA5B1 PE=1 SV=2	1	4.332196	1.026075	1.548358	0.765368	1.629923	0.866856	-1.053731	1.084871	0.752353	-0.86404	-2.42619	3.386675	0.188792	0.544597	-0.15426	0.045068	-0.045068	-0.340362	-2.395739	-2.543837	-0.743765	-2.467105	-0.962571	-0.899278
GENE537X	CUST_1348_PI425536763	(sp:Q5HZG4) Transcription initiation factor TFIID subunit 3 OS=Mus musculus GN=Taf3 PE=1 SV=2	1	0.538735	0.117249	-0.401897	0.326581	1.960965	0.783506	0.591529	0.963517	0.142843	-1.019352	-1.221309	1.957257	-0.117249	1.051208	0.336362	0.309288	-0.154567	-0.606465	-2.883335	-1.885145	-1.118012	-1.746051	-1.772982	-0.759931
GENE8322X	TC114980	(sp:P09593) S-antigen protein OS=Plasmodium falciparum (isolate v1) PE=4 SV=1	1	1.416848	1.320502	1.391538	1.204912	0.974881	0.514698	0.520969	0.325985	0.294052	-1.294001	-1.246928	1.89399	-0.031232	0.000936	0.363537	-0.000936	-0.453592	-1.016351	-2.097627	-1.096744	-1.915401	-1.16734	-1.629799	-1.104768
GENE1271X	CUST_17433_PI425536763	(sp:P12798) Phosphorylase b kinase regulatory subunit beta OS=Oryctolagus cuniculus GN=PHKB PE=1 SV=3	1	0.715737	0.419433	1.973935	0.131673	0.138216	-0.739698	0.364752	0.230575	-0.44093	-0.57963	-0.008286	0.008286	0.061383	0.537354	0.229056	0.217986	-0.255505	-0.373656	-1.304508	-1.797869	-1.011392	-0.806407	-2.228031	-0.857176
GENE1275X	CUST_17468_PI425536763	(sp:Q6PFT6) Transmembrane protein 47 OS=Danio rerio GN=tmem47 PE=2 SV=1	1	0.391649	0.509203	0.490951	0.227668	-0.628024	0.147149	0.387802	-0.024469	-0.327562	-0.294254	0.083168	0.759573	0.258631	0.159878	-0.07327	0.166436	0.024469	-0.797999	-3.748299	-2.335145	-2.084105	-1.205077	-1.589202	-1.194099
GENE9450X	TC121129	Salmo salar Proteolipid protein DM beta (dmb), mRNA	1	1.479522	-0.180904	1.252248	-0.121377	-0.680134	0.507075	0.388995	1.317268	-0.099548	-0.334882	0.313696	0.099548	0.940404	1.636873	0.863488	0.682823	0.359164	-1.275001	-2.902246	-2.659748	-1.707348	-2.231551	-1.457408	-0.674723
GENE1013X	CUST_15975_PI425536763	(sp:P12268) Inosine-5'-monophosphate dehydrogenase 2 OS=Homo sapiens GN=IMPDH2 PE=1 SV=2	1	1.232818	3.23701	0.03363	0.800113	0.933192	0.452076	2.478126	-0.371355	-0.291077	-0.299058	-0.360525	0.241131	0.314996	0.308054	-0.232643	-0.03363	0.156017	0.947649	-0.795331	-1.622752	-0.843724	-3.37581	-1.545148	-0.083967
GENE2811X	CUST_24678_PI425536763	[BBH] TRPF_PSEFS (sp:C3JZS5) N-(5'-phosphoribosyl)anthranilate isomerase OS=Pseudomonas fluorescens (strain SBW25) GN=trpF PE=3 SV=1	1	1.243935	2.111929	-0.373725	0.011227	1.641374	1.104896	0.863754	1.183659	-0.140535	0.066405	-0.53474	-1.950221	0.940583	1.10482	0.549616	-0.011227	0.635338	-0.422295	-0.037801	-0.305399	-0.994908	-2.304603	-1.831121	-0.454124
GENE1009X	CUST_15962_PI425536763	(sp:Q9QZE9) Transmembrane protein 150A OS=Rattus norvegicus GN=Tmem150a PE=2 SV=1	1	1.132288	0.306958	1.344284	2.345548	-0.201777	-0.636293	1.161181	0.617916	1.208631	0.057066	-0.126212	-0.01344	0.221322	0.818407	-0.514723	0.220613	-0.143233	-0.302197	-1.555985	-0.239432	-0.934743	-1.147433	-1.302461	0.01344
GENE4235X	CUST_6381_PI425536763	(sp:Q3ZC08) Annexin A9 OS=Bos taurus GN=ANXA9 PE=2 SV=1	1	0.56328	0.451737	0.312218	1.456555	1.746096	-0.088789	1.431518	0.794628	1.861655	0.872714	-0.205718	0.69975	-0.776635	0.200759	-0.475064	-0.352713	-0.214887	-1.238452	-2.745362	-1.263435	-0.81165	-1.099697	-2.763646	0.088789
GENE706X	CUST_14293_PI425536763	(sp:Q8BJ56) Patatin-like phospholipase domain-containing protein 2 OS=Mus musculus GN=Pnpla2 PE=1 SV=1	1	1.724189	0.498781	2.043037	0.474994	1.477792	0.905889	0.032008	0.552279	0.504299	0.410081	0.964812	-0.800022	0.166867	-0.407758	-0.032008	-0.228656	-0.088583	-0.662258	-1.290346	-0.513301	-2.055125	-1.250488	-0.75016	-0.16101
GENE1030X	CUST_16067_PI425536763	[BBH] CNKR3_HUMAN (sp:Q6P9H4) Connector enhancer of kinase suppressor of ras 3 OS=Homo sapiens GN=CNKSR3 PE=1 SV=1	1	2.436589	0.129808	0.630521	0.639002	2.012529	0.933114	0.87511	0.717826	0.867371	-0.034459	-0.107321	-0.619727	0.339477	0.09108	-0.169042	-0.573977	0.034459	-0.201132	-1.029519	-0.845756	-3.440497	-0.222527	-0.267084	-0.425738
GENE5099X	CUST_9122_PI425536763	(sp:Q9D0K1) Peroxisomal membrane protein PEX13 OS=Mus musculus GN=Pex13 PE=1 SV=1	1	1.672573	0.239686	1.657435	0.224456	0.033156	0.691813	0.231574	0.463439	0.458012	-1.31696	0.601084	-1.502867	0.123583	0.550112	-0.759755	-0.780732	-0.629736	-0.901838	-0.750036	-0.033156	-2.572929	-0.592894	-1.103531	-1.312521
GENE1137X	CUST_16704_PI425536763	(sp:Q6ZMQ8) Serine/threonine-protein kinase LMTK1 OS=Homo sapiens GN=AATK PE=1 SV=2	1	1.038365	1.736458	2.140599	0.067387	0.976444	0.445232	0.450823	0.307589	0.285332	0.303559	-0.513078	0.015267	-0.261837	-0.197414	-0.667524	0.016324	-1.096989	-0.911043	-1.271136	-1.06706	-0.103617	-1.108781	-1.869109	-0.015267
GENE3713X	CUST_4125_PI425536763	(sp:P52757) Beta-chimaerin OS=Homo sapiens GN=CHN2 PE=1 SV=2	1	2.238126	1.228122	1.458982	0.177095	-0.482215	0.66694	0.023078	0.563143	0.469536	-0.00025	0.00025	0.02248	-0.488773	0.777682	0.033115	-0.17535	-0.7975	-1.212564	-0.908602	-0.261318	-0.387473	-1.247605	-1.567203	-0.288528
GENE2700X	CUST_23968_PI425536763	(sp:P70490) Lactadherin OS=Rattus norvegicus GN=Mfge8 PE=2 SV=1	1	0.370621	2.000618	-0.130573	1.476201	1.205083	1.964792	0.287161	1.824536	0.839004	-1.644566	-1.073953	-1.584461	0.101495	1.928738	0.473564	-0.101495	-0.369261	0.891836	-2.124839	-0.619392	-1.835363	-1.585332	-0.819984	-2.254859
GENE1066X	CUST_16234_PI425536763	(sp:Q9D0F9) Phosphoglucomutase-1 OS=Mus musculus GN=Pgm1 PE=1 SV=3	1	0.941565	1.65466	1.446862	1.236268	1.827102	0.776331	0.492606	1.184117	1.077612	-0.036339	-0.772696	-0.628054	-0.409244	0.036339	0.192741	-0.266074	-1.103689	1.319606	-1.568635	-0.252396	-0.83348	-1.100382	-1.193811	-0.403474
GENE10485X	TC126960		1	2.007776	1.361386	1.158706	1.889445	1.099487	1.132964	0.116257	0.860852	1.516592	-0.087354	-2.00517	-1.393978	-0.929289	1.309901	0.269968	-0.05298	-0.394675	0.05298	-1.018632	-1.674176	-0.591285	-1.917142	-1.75853	-0.581425
GENE3028X	CUST_26356_PI425536763	(sp:Q2HJ86) Tubulin alpha-1D chain OS=Bos taurus GN=TUBA1D PE=1 SV=1	1	1.406406	1.187273	0.752794	-1.25218	0.004382	1.425907	1.343889	0.680651	-0.209258	0.079553	-0.8255	-0.055733	0.371342	0.850974	-0.741299	-0.004382	-0.325672	0.415246	-1.800131	-2.934092	-2.211417	-2.818246	0.865471	-1.082662
GENE3439X	CUST_304_PI425536763	(sp:Q0VCJ7) Ras-related and estrogen-regulated growth inhibitor OS=Bos taurus GN=RERG PE=2 SV=1	1	0.963811	0.979288	0.381196	0.410051	0.20494	0.393252	0.584658	-0.304565	0.529748	-0.749519	-0.936608	-0.856737	0.581421	0.410967	-0.274513	0.437303	0.199324	-0.730519	-2.178063	-3.567901	-1.008376	-1.574461	-0.964679	-0.199324
GENE8362X	TC115258	(sp:P32759) Alpha-1-antitrypsin homolog OS=Cyprinus carpio PE=2 SV=1	1	1.866596	1.043858	1.735865	-0.326668	0.836737	1.052012	1.54515	-1.02438	0.711639	-0.448918	-1.079685	-0.030464	1.250419	0.419364	-0.432666	0.565047	-0.010232	0.010232	-1.165898	-2.818009	-1.019861	-1.480884	-0.493857	0.355773
GENE597X	CUST_13746_PI425536763	(sp:Q9UGM3) Deleted in malignant brain tumors 1 protein OS=Homo sapiens GN=DMBT1 PE=1 SV=2	1	0.683189	0.916332	2.370233	1.081667	0.698467	0.038356	-0.038356	0.871311	0.194303	0.482924	-0.757289	0.393074	-0.352926	0.372659	0.495881	-0.278507	-0.441937	-0.278551	-1.482223	-0.855625	-0.462341	-1.453968	-0.669999	-0.248818
GENE1929X	CUST_20801_PI425536763	(sp:P46664) Adenylosuccinate synthetase isozyme 2 OS=Mus musculus GN=Adss PE=1 SV=2	1	0.427036	1.406292	2.539744	1.407269	-0.562682	-0.268853	0.340726	0.116603	-0.237818	0.247749	-0.445017	-0.617649	0.298225	-0.155945	0.029819	0.154586	0.45566	-0.293986	-0.797059	-0.25775	-0.847451	-2.291131	-0.029819	0.232606
GENE3052X	CUST_2653_PI425536763	(sp:Q5SS80) Dehydrogenase/reductase SDR family member 13 OS=Mus musculus GN=Dhrs13 PE=1 SV=1	1	0.94674	0.941323	2.756188	2.425683	0.179941	-0.3028	0.456411	0.433752	-0.570889	0.528652	-0.609138	-0.32922	0.055222	0.149373	0.199998	-0.14676	-0.055222	-0.201671	-1.64733	-0.207767	-0.65476	-1.411328	-0.787649	0.535118
GENE1020X	CUST_15999_PI425536763	(sp:Q9UPI3) Feline leukemia virus subgroup C receptor-related protein 2 OS=Homo sapiens GN=FLVCR2 PE=1 SV=1	1	1.095488	0.241859	3.082418	3.024413	1.765309	0.033051	0.162904	-0.07762	0.935371	-0.177967	-0.578157	-0.671567	0.631756	0.278306	-0.27236	-0.033051	-0.367588	-0.930342	-1.511532	1.124176	-1.759318	-0.546763	-1.0258	0.308828
GENE3469X	CUST_3166_PI425536763	(sp:O75129) Astrotactin-2 OS=Homo sapiens GN=ASTN2 PE=2 SV=2	1	1.627207	0.613609	1.661566	2.056378	0.626516	-0.117041	0.380915	0.119832	0.044318	-0.186369	-0.397567	-0.35323	0.303113	0.226125	-0.332513	0.050524	0.100466	-0.63166	-0.737146	-0.381248	-0.738917	-0.783013	-1.209901	-0.044318
GENE3717X	CUST_4130_PI425536763	(sp:P79815) Serotransferrin OS=Oncorhynchus kisutch GN=tf PE=2 SV=1	1	0.93628	1.051711	1.340269	2.499009	0.235296	0.226015	0.71365	0.016253	0.372021	-0.692323	-0.32188	-0.324442	0.156087	0.238919	-0.051267	0.241951	-0.016253	-0.570675	-0.771828	-0.687717	-0.89623	-1.282236	-0.911577	-0.275667
GENE4999X	CUST_8865_PI425536763	(sp:Q076A7) Myosin-2 OS=Canis familiaris GN=MYH2 PE=3 SV=1	1	2.574039	2.62811	3.702153	3.553299	1.327571	0.801547	0.050033	0.283365	-0.431427	-0.810771	-0.179215	-1.226158	0.075839	0.170667	-0.923287	-0.050033	0.179928	0.359278	-0.263771	-0.431528	-2.29403	-1.594322	-1.694979	-0.181234
GENE2933X	CUST_25632_PI425536763	(sp:Q9PTK2) Forkhead box protein E4 OS=Xenopus laevis GN=foxe4 PE=2 SV=1	1	0.40506	1.699115	2.524166	2.011112	1.319341	0.379792	0.357521	-0.016986	-0.04708	-0.188036	0.245624	-1.057193	0.016986	0.055002	-0.328868	0.017139	-0.320487	-0.838917	-1.311962	-0.270482	-0.617769	-0.677674	-1.17714	0.17646
GENE6654X	TC106633	(sp:P30122) Bile salt-activated lipase (Fragment) OS=Bos taurus GN=CEL PE=1 SV=2	1	1.048344	2.005875	2.388615	1.280725	0.833289	0.641557	0.682892	0.94836	-0.096525	-0.432845	-0.469734	-1.057717	-0.029291	0.533418	-0.307347	0.131897	0.251015	-0.761515	-1.186897	-0.055209	-1.0699	-1.390365	-0.553274	0.029291
GENE6572X	TC106142	Salmo salar CG057 protein (cg057), mRNA	1	1.418345	0.50704	1.802883	1.674541	0.85525	0.427789	0.429091	-0.369439	-0.424814	0.01592	-1.124842	0.196451	0.107705	-0.01592	-0.692648	-0.057193	0.271569	-0.214445	0.175753	-0.999428	-0.358203	-0.949191	-0.926525	-0.307411
GENE11501X	TC96159	Oncorhynchus mykiss vasoactive intestinal polypeptide receptor type 1 (vipr1), mRNA	1	1.201443	0.915995	3.01629	2.234596	1.558502	0.942093	0.439105	-0.353864	-0.471268	-0.33354	-1.387902	-0.397182	-0.046677	0.598378	0.589318	0.046677	-0.066988	-0.419142	0.176361	-0.236259	-0.1295	-1.066259	-0.955346	1.059962
GENE710X	CUST_14317_PI425536763	(sp:Q9UPV9) Trafficking kinesin-binding protein 1 OS=Homo sapiens GN=TRAK1 PE=1 SV=1	1	1.80474	1.249569	1.016997	0.871751	-0.568422	0.304722	0.021663	-0.649636	0.341553	-0.091275	-0.391011	-0.56009	1.006504	0.716153	0.458427	0.86299	0.776612	-0.142214	-1.24427	-0.988212	-0.614241	-1.796045	-0.574005	-0.021663
GENE2428X	CUST_21970_PI425536763	(sp:Q9ULB5) Cadherin-7 OS=Homo sapiens GN=CDH7 PE=2 SV=1	1	0.639209	1.232414	1.604867	0.492681	-0.032323	-0.015647	0.679995	-0.632069	0.015647	-0.09189	-0.743698	-0.163505	0.122141	0.862611	0.356718	0.716798	1.084336	-0.697935	-2.564865	-1.548789	-1.215434	-2.039834	0.158504	-1.0547
GENE829X	CUST_14883_PI425536763	(sp:Q5YCW1) Microtubule-associated protein tau OS=Pan troglodytes GN=MAPT PE=3 SV=4	1	2.069977	1.150725	0.743631	0.784466	0.190085	-0.361063	1.051044	-0.7858	0.031515	0.156699	-1.061469	-0.031515	0.435552	0.269222	0.402343	0.417095	-0.283228	-0.691377	-0.493629	-0.987699	-0.479568	-1.428769	-0.808203	-0.462346
GENE102X	CUST_10631_PI425536763	(sp:O75030) Microphthalmia-associated transcription factor OS=Homo sapiens GN=MITF PE=1 SV=2	1	1.414267	1.863576	1.61149	1.302449	1.301164	0.709405	1.271655	-1.256496	0.918882	0.177554	-0.19855	-1.17132	0.283338	0.168345	-0.189592	0.263296	-0.168345	-0.821244	-1.168877	-1.973099	-2.432275	-2.267882	-0.761662	-0.48711
GENE4097X	CUST_5738_PI425536763	(sp:Q9GZR1) Sentrin-specific protease 6 OS=Homo sapiens GN=SENP6 PE=1 SV=2	1	1.051483	0.489269	1.941989	0.870479	0.37669	0.446918	0.64269	-0.779394	1.182218	0.397032	-0.728722	-0.731058	-0.098582	-0.002653	0.002653	0.469108	-0.254916	-0.809479	0.068512	-1.140682	-1.190795	-1.137496	-0.532845	-1.040824
GENE2850X	CUST_25046_PI425536763	(sp:P56698) Probable voltage-dependent N-type calcium channel subunit alpha-1B OS=Discopyge ommata PE=2 SV=1	1	2.431135	2.531208	3.416847	1.946615	-0.876999	0.245376	0.223856	-1.038874	-0.467649	-0.125626	0.20447	-0.534893	0.103637	1.024222	0.711911	0.423405	-0.130391	-1.983374	0.297089	-0.851492	-0.948387	-2.316083	-0.103637	-1.805287
GENE8470X	TC115867		1	1.058834	1.347078	1.857264	0.795492	0.64907	0.439044	0.517156	-0.548484	-0.413833	0.063283	-0.063283	-0.138072	0.475026	0.511203	0.956448	0.36294	-0.188567	-1.004191	-0.588359	-0.433814	-1.381946	-1.339008	-0.091452	-0.663485
GENE11175X	TC131609		1	1.590304	1.440273	1.552301	0.790519	0.217274	1.380029	0.241886	-0.824666	-0.436953	-0.496205	-0.593517	-0.003374	0.196824	0.303191	0.214959	0.604003	0.003374	-0.762641	-1.039796	-1.00407	-1.272773	-1.305844	-0.125504	-0.038384
GENE664X	CUST_14092_PI425536763	(sp:P11023) Ras-related protein Rab-3A OS=Bos taurus GN=RAB3A PE=1 SV=3	1	0.850052	1.019402	0.889561	0.385192	0.930211	0.488676	0.406328	0.077927	-0.330479	-0.133807	-0.664512	-0.077927	0.549551	0.362649	-0.181884	0.49027	0.181486	-0.83406	-1.047332	-0.522432	-1.623331	-3.634058	-1.13484	-0.255597
GENE1602X	CUST_19442_PI425536763	(sp:Q9UPR3) Protein SMG5 OS=Homo sapiens GN=SMG5 PE=1 SV=3	1	0.728011	1.126258	0.851797	1.08174	-0.143504	-0.503947	0.143504	0.263358	-0.384722	-0.39493	-0.341754	-0.501657	0.587446	0.409887	0.638245	0.479188	0.343504	-0.583293	-0.892753	-2.004393	-1.129479	-2.702141	-1.052719	0.829052
GENE310X	CUST_11955_PI425536763	(sp:Q3MHK4) Claudin-11 OS=Bos taurus GN=CLDN11 PE=2 SV=1	1	0.945489	1.219904	0.266561	1.090661	0.30323	0.368059	0.79883	0.16221	-0.127081	-0.55803	-0.715727	-0.617358	0.547302	0.01878	-1.287082	0.099359	-0.01878	-0.543831	-1.069085	-1.323641	-1.030142	-2.214221	-1.179596	0.084802
GENE402X	CUST_12605_PI425536763	(sp:Q9P1A6) Disks large-associated protein 2 OS=Homo sapiens GN=DLGAP2 PE=1 SV=4	1	1.506789	1.151223	-0.179836	1.048681	0.22692	0.371464	1.174309	0.043217	0.346414	-0.061351	-0.397618	-0.378369	0.858418	0.097664	-0.520163	0.139633	-0.043217	-0.282192	-0.604683	-1.241064	-1.567197	-2.43264	-1.565182	0.080211
GENE2998X	CUST_26160_PI425536763	(sp:Q640S2) Protein cereblon OS=Xenopus tropicalis GN=crbn PE=2 SV=1	1	0.962872	1.04574	0.662607	1.70696	0.334845	-0.46251	0.347983	0.345936	0.008027	-0.073388	-0.296704	-0.130502	0.869777	0.13348	-0.658913	0.032429	-0.008027	-0.720072	-0.766055	-1.306631	-0.950635	-1.431218	-2.210273	0.290089
GENE4666X	CUST_800_PI425536763	(sp:Q9Y6A2) Cholesterol 24-hydroxylase OS=Homo sapiens GN=CYP46A1 PE=1 SV=1	1	0.72705	0.825696	1.518861	0.416511	2.264361	0.676491	1.915277	-0.097929	-0.464467	-0.435236	-1.973868	-2.536924	0.331606	0.760625	0.118673	0.312472	0.097929	-0.932101	-2.357221	-0.780245	-0.999481	-1.966857	-1.301459	-0.615015
GENE1189X	CUST_16981_PI425536763	(sp:Q6NZL0) Uncharacterized protein C6orf174 homolog OS=Mus musculus PE=2 SV=2	1	1.620592	1.180305	1.049557	-0.454818	1.821754	0.659853	0.527309	0.361365	0.318462	-0.837444	-1.332366	-1.381322	0.029015	0.555639	-0.029015	0.175396	0.43636	-0.23006	-1.663581	-1.748812	-1.714192	-1.148227	-0.604455	-0.655402
GENE10453X	TC126821		1	1.85908	0.824386	1.873746	-0.08133	1.015002	1.222703	1.619849	-0.75675	0.558241	-1.512424	-0.940329	-0.950494	0.528714	1.340202	0.293124	0.08133	0.560459	-0.404746	-1.763194	-1.392377	-1.04905	-2.000591	-0.55883	-0.564475
GENE80X	CUST_10486_PI425536763	(sp:Q8AXZ4) Contactin-1a OS=Danio rerio GN=cntn1a PE=2 SV=1	1	1.13132	0.931576	1.026836	1.452769	0.527449	0.547663	0.742539	0.069127	0.103538	-0.768979	-0.450079	-0.9641	0.472885	0.43026	-0.069127	0.292452	-0.310977	-1.077762	-2.028983	-1.435704	-0.955542	-2.004902	-0.863195	-0.401977
GENE3226X	CUST_27749_PI425536763	[BBH] K1045_MOUSE (sp:Q80TL4) Protein KIAA1045 OS=Mus musculus GN=Kiaa1045 PE=1 SV=2	1	1.895512	0.032824	1.349845	1.219896	1.085788	0.800146	1.501589	0.431059	0.359386	-1.158098	-0.489455	-0.666437	0.009949	0.161465	-0.009949	0.03018	-0.168511	-2.612027	-3.003147	-1.354184	-1.512509	-2.958558	-1.557936	-0.556739
GENE1902X	CUST_20750_PI425536763	(sp:Q0MQJ1) NADH dehydrogenase [ubiquinone] flavoprotein 3, mitochondrial OS=Gorilla gorilla gorilla GN=NDUFV3 PE=3 SV=1	1	0.43935	0.913041	1.019634	1.575307	0.769766	0.329806	0.15175	0.166256	-0.041593	-1.095255	-0.90776	-0.280559	0.080852	0.134493	0.197524	0.041593	-0.772759	-2.45896	-1.178252	-1.798396	-0.919894	-2.109883	-1.24655	-0.096977
GENE3241X	CUST_27864_PI425536763	(sp:Q17ST2) Potassium voltage-gated channel subfamily A member 7 OS=Mus musculus GN=Kcna7 PE=2 SV=2	1	0.658031	1.310787	0.731172	0.849093	1.031482	1.011229	0.892043	0.441308	0.25999	0.336402	-0.81006	-2.1741	-0.044904	0.044904	-0.651038	0.374469	-0.108078	-2.519909	-2.186045	-1.172677	-1.482181	-1.852074	-1.858338	-0.659167
GENE2766X	CUST_24419_PI425536763	[BBH] ACC4A_DANRE (sp:Q708S4) Amiloride-sensitive cation channel 4-A OS=Danio rerio GN=accn4a PE=2 SV=1	1	1.717264	1.242805	0.41181	0.840539	-0.176102	-0.236791	0.5723	0.176102	-0.196447	-0.485319	-0.571522	0.218416	0.569185	0.532541	0.581693	0.685323	0.375092	-0.712528	-1.766615	-1.652358	-1.217902	-2.717883	-1.376428	-1.088398
GENE650X	CUST_14024_PI425536763	[BBH] T2FB_MOUSE (sp:Q8R0A0) General transcription factor IIF subunit 2 OS=Mus musculus GN=Gtf2f2 PE=1 SV=1	1	1.368656	0.740371	0.344469	0.039439	0.201234	0.133076	0.663308	0.106079	-0.039439	-0.892668	-1.779896	-0.941602	0.743752	0.233213	-0.240877	0.184008	-0.043024	0.518772	-1.829086	-1.473777	-2.799581	-2.012595	-1.044935	-0.48456
GENE2939X	CUST_25678_PI425536763	(sp:Q9JI12) Vesicular glutamate transporter 2 OS=Rattus norvegicus GN=Slc17a6 PE=1 SV=1	1	0.916021	0.789537	0.82102	0.363105	0.332954	0.340484	0.501798	0.083313	-0.213692	-0.476612	-0.602932	-0.588144	0.336797	-0.083313	-0.595964	0.138184	0.204977	0.130135	-1.632007	-1.481826	-1.967377	-1.949013	-1.711983	-0.742539
GENE150X	CUST_1093_PI425536763	(sp:Q9CWH4) Uncharacterized protein C15orf60 homolog OS=Mus musculus PE=2 SV=1	1	0.721661	0.400912	0.072456	0.339061	0.29453	1.011984	1.025211	-0.053881	-0.104153	-0.394902	-1.177924	-1.225956	1.040395	1.083623	-0.00922	0.690516	0.908578	0.00922	-1.390583	-1.861095	-1.628208	-3.498773	-0.794911	-0.318645
GENE1660X	CUST_19739_PI425536763	(sp:Q9ESB5) N-terminal EF-hand calcium-binding protein 1 OS=Rattus norvegicus GN=Necab1 PE=1 SV=1	1	1.006639	1.098412	0.344305	0.339995	-0.047438	0.431855	0.297761	-0.385879	0.146643	-0.081132	-1.267866	-0.568572	1.099216	1.091603	0.047438	0.795518	0.567823	-0.212175	-2.472195	-2.199094	-2.434782	-4.061197	-1.197657	-0.688541
GENE1045X	CUST_16137_PI425536763	(sp:Q7Z4S6) Kinesin-like protein KIF21A OS=Homo sapiens GN=KIF21A PE=1 SV=2	1	1.060931	0.53335	0.62944	0.469483	0.116668	0.663982	1.280862	-0.261082	0.043037	-0.711018	-1.654625	-0.535715	0.54615	0.591536	-0.539937	0.459518	0.260293	-0.372435	-1.269532	-1.802775	-1.589947	-2.566686	-0.889978	-0.043037
GENE1151X	CUST_1678_PI425536763	[BBH] A1CF_HUMAN (sp:Q9NQ94) APOBEC1 complementation factor OS=Homo sapiens GN=A1CF PE=1 SV=1	1	0.637701	0.520342	0.347162	0.943971	0.228798	0.039072	0.759466	-0.106202	-0.039072	-0.262791	-0.847043	-0.762159	0.554896	0.577885	0.535141	0.790091	0.883365	-0.624067	-1.345766	-2.33004	-1.415241	-2.296324	-0.809222	-0.514711
GENE5763X	TC102398	(sp:Q9DGH0) Twisted gastrulation protein homolog 1-A OS=Danio rerio GN=twsg1a PE=2 SV=1	1	0.854938	0.657188	0.362376	1.969449	0.517814	0.097157	0.815828	0.009435	-0.360962	-0.48598	-0.841278	-0.276038	0.815522	0.63828	-0.009435	0.636402	0.513775	-0.517061	-1.943826	-1.681843	-1.866071	-2.053396	-1.097166	-0.426021
GENE301X	CUST_11886_PI425536763	[BBH] AN34A_RAT (sp:Q5BJT1) Ankyrin repeat domain-containing protein 34A OS=Rattus norvegicus GN=Ankrd34a PE=2 SV=1	1	1.568375	0.86016	1.101962	0.988083	0.006348	0.507956	0.939235	-0.007495	-0.006348	-0.380042	-1.062097	-0.865952	0.741223	0.616711	-0.179698	0.669004	0.570143	0.221637	-1.719306	-1.11705	-1.350158	-2.200219	-0.88287	-0.42934
GENE2799X	CUST_24566_PI425536763	(sp:Q4R592) Guanine nucleotide-binding protein G(i) subunit alpha-2 OS=Macaca fascicularis GN=GNAI2 PE=2 SV=3	1	0.959608	0.942818	0.561151	0.921783	0.329045	0.008522	0.554317	-0.008522	-0.327438	-0.64018	-1.021207	-0.65996	0.865043	0.718724	0.008574	0.712522	0.493427	-0.356926	-1.637482	-1.302086	-1.631493	-1.919458	-0.771669	-0.15642
GENE8648X	TC116807	(sp:Q8IY57) YY1-associated factor 2 OS=Homo sapiens GN=YAF2 PE=1 SV=3	1	1.090915	0.785823	0.679981	0.614066	0.101566	0.074723	0.492906	-0.074723	-0.093608	-0.454013	-0.92187	-0.744077	1.027062	0.803523	0.2112	0.893777	0.824361	-0.176146	-1.658496	-1.432484	-1.730734	-1.990147	-0.928843	-0.264237
GENE5865X	TC102894	(sp:Q923T7) Tripartite motif-containing protein 7 OS=Mus musculus GN=Trim7 PE=2 SV=2	1	1.159734	0.916359	0.667045	0.473115	-0.03676	0.352513	0.987201	0.03676	-0.10921	-0.487499	-1.03634	-1.293104	0.888131	0.928234	0.213278	0.887004	1.201082	-0.072421	-1.763699	-2.00401	-1.859004	-2.236878	-0.8954	-0.234113
GENE4137X	CUST_5928_PI425536763	[BBH] MPND_DANRE (sp:Q08CH3) MPN domain-containing protein OS=Danio rerio GN=mpnd PE=2 SV=1	1	0.303997	0.149879	0.957301	0.785805	0.176317	0.318941	0.07926	0.114944	-0.546561	-0.437929	-0.921355	-1.306632	0.367231	0.34308	-0.07926	0.416721	0.200637	-0.601872	-1.759563	-1.651894	-1.6033	-1.820039	-1.082395	-1.139346
GENE387X	CUST_12513_PI425536763	(sp:P15575) Band 3 anion transport protein OS=Gallus gallus GN=SLC4A1 PE=2 SV=1	1	1.460315	1.380679	1.290395	1.783385	0.821548	0.050648	0.921306	0.520242	-0.050648	-0.794032	-0.872336	-0.919793	0.865785	0.525384	-0.361987	0.694585	0.433553	-0.580559	-1.598288	-0.58493	-1.658943	-1.896956	-1.049117	-0.064097
GENE10899X	TC129615	(sp:Q91453) Stonustoxin subunit beta OS=Synanceia horrida PE=1 SV=3	1	0.823914	1.034627	1.280763	1.388667	0.268134	0.269069	0.721696	0.189986	-0.204915	-0.327164	-0.969397	-0.706759	0.566463	0.697076	-0.189986	0.492089	0.596684	-0.550866	-1.211804	-1.201443	-1.243626	-1.475	-0.755066	-0.353029
GENE7511X	TC110931	(sp:P63156) BarH-like 1 homeobox protein OS=Rattus norvegicus GN=Barhl1 PE=2 SV=1	1	1.160526	1.28621	1.340867	1.208394	-0.052134	0.846536	0.881647	0.272111	0.052134	-0.635134	-1.215455	-0.862789	0.592469	0.39796	-0.357176	0.415799	0.531077	-0.687482	-1.787253	-0.39171	-1.390883	-1.292781	-1.092661	-0.379387
GENE3122X	CUST_27060_PI425536763	(sp:Q04747) Surfactin synthetase subunit 2 OS=Bacillus subtilis GN=srfAB PE=1 SV=3	1	1.270965	1.318732	0.072705	0.622194	0.207755	0.675077	0.542155	0.374362	-0.027089	-0.678499	-1.045226	-1.503408	0.241051	0.369814	-0.421454	0.027089	0.304381	-0.922453	-1.663237	-1.56591	-1.275531	-2.282409	-1.061211	-0.916596
GENE2306X	CUST_21715_PI425536763	(sp:Q08E15) Alpha-N-acetylgalactosaminide alpha-2,6-sialyltransferase 6 OS=Bos taurus GN=ST6GALNAC6 PE=2 SV=1	1	1.023723	0.630774	1.08305	0.682066	1.687167	0.179491	0.651134	0.077761	-0.210053	-1.010263	-1.286598	-1.663654	0.566185	0.213114	-0.077761	0.538273	0.161655	-0.489127	-1.875686	-1.730377	-1.458857	-2.211343	-1.087329	-0.869186
GENE1012X	CUST_15974_PI425536763	(sp:Q9Y4E8) Ubiquitin carboxyl-terminal hydrolase 15 OS=Homo sapiens GN=USP15 PE=1 SV=3	1	0.757707	0.500387	0.584925	0.598021	0.408067	0.227967	0.415901	-0.010547	0.010547	-0.365054	-0.877366	-1.046683	0.316686	0.14904	-0.472393	0.30651	0.373957	-0.725651	-1.536829	-1.514737	-1.850479	-2.053792	-0.972428	-0.725166
GENE9536X	TC121581		1	0.965252	0.511837	0.438492	0.313738	0.577433	0.05651	0.560051	0.025669	-0.025669	-0.767834	-1.007542	-0.864119	0.831468	0.486282	-0.298047	0.523707	0.262457	-0.622251	-1.674789	-2.000964	-1.854717	-1.974519	-1.110884	-0.603872
GENE607X	CUST_13782_PI425536763	(sp:P35354) Prostaglandin G/H synthase 2 OS=Homo sapiens GN=PTGS2 PE=1 SV=2	1	1.313505	0.826044	0.929329	1.064625	0.199661	0.198443	0.855108	0.340042	-0.198443	-0.390552	-1.21224	-1.197377	0.947636	0.267159	-0.376838	0.533732	0.671298	-0.376236	-1.526464	-1.240573	-1.613742	-1.739023	-1.276081	-0.344091
GENE8696X	TC117060		1	1.162948	0.834155	1.181278	0.929887	0.148447	0.35481	0.838712	0.027942	-0.027942	-0.552525	-1.00099	-1.000532	0.703088	0.525291	-0.161971	0.496564	0.453041	-0.694664	-1.534824	-1.397751	-1.631564	-1.745121	-1.054488	-0.258482
GENE3834X	CUST_4587_PI425536763	(sp:Q9JKB0) Potassium/sodium hyperpolarization-activated cyclic nucleotide-gated channel 1 OS=Rattus norvegicus GN=Hcn1 PE=2 SV=1	1	1.45872	0.948539	0.877084	0.81125	0.114082	0.161555	0.697129	0.173175	-0.114082	-0.89404	-1.499473	-1.326842	0.841214	0.546237	-0.160203	0.708292	0.745183	-0.540856	-1.757868	-1.699567	-1.780052	-2.104411	-0.954293	-0.296796
GENE8880X	TC118035	(sp:Q8NHY3) GAS2-like protein 2 OS=Homo sapiens GN=GAS2L2 PE=2 SV=1	1	1.046303	0.816369	0.626918	0.830006	0.235608	0.230161	0.592902	0.296551	-0.230161	-0.581691	-1.194946	-1.015331	0.7003	0.507775	-0.251325	0.573804	0.613339	-0.50714	-1.565332	-1.611789	-1.650824	-2.247999	-0.991035	-0.651735
GENE1511X	CUST_18915_PI425536763	(sp:O15247) Chloride intracellular channel protein 2 OS=Homo sapiens GN=CLIC2 PE=1 SV=3	1	1.226228	1.121978	0.92068	0.910121	0.653279	0.231552	0.761296	0.166671	-0.166671	-0.566205	-1.037162	-0.826167	0.746571	0.49611	-0.338622	0.622454	0.533326	-0.386346	-1.423941	-1.548708	-1.733049	-1.839554	-0.99644	-0.465379
GENE10908X	TC129670	PREDICTED: hypothetical protein LOC559029 [Danio rerio]	1	1.466485	1.268843	1.104504	1.173821	0.662791	0.451508	0.526694	0.411426	-0.361529	-0.857562	-0.979199	-0.94844	0.628955	0.361529	-0.388226	0.559391	0.372712	-0.678301	-1.724898	-1.389881	-1.818781	-1.869428	-1.248897	-0.675649
GENE9817X	TC123060	(sp:O15209) Zinc finger and BTB domain-containing protein 22 OS=Homo sapiens GN=ZBTB22 PE=2 SV=1	1	1.328308	1.003708	1.021246	0.834634	0.531777	0.114165	0.481926	0.211539	-0.114165	-0.599368	-0.474017	-0.924281	0.540049	0.210362	-0.444229	0.402852	0.354166	-0.279311	-1.674052	-1.658924	-1.858579	-2.137074	-1.00126	-0.633367
GENE11213X	TC131885	Salmo salar Chloride channel CLIC-like protein 1 (clcc1), mRNA	1	0.907644	0.928796	0.491556	0.607774	0.517106	0.178476	0.618042	0.508779	-0.178476	-0.655586	-0.999197	-0.768164	0.584348	0.387499	-0.303879	0.40825	0.371332	-0.663937	-1.365671	-1.203799	-1.631176	-2.139269	-1.218975	-0.699799
GENE3085X	CUST_26799_PI425536763	(sp:P52824) Diacylglycerol kinase theta OS=Homo sapiens GN=DGKQ PE=1 SV=2	1	1.184852	0.922348	1.096145	0.847089	0.143395	0.182311	0.859024	0.275317	-0.112208	-0.696164	-0.991301	-0.878415	0.383716	0.112208	-0.639414	0.118486	0.355134	-0.677729	-1.512929	-1.257049	-1.535048	-1.435312	-1.071049	-0.695722
GENE5825X	TC102705		1	0.834653	0.963508	1.196409	1.033385	0.189464	0.241134	0.756557	0.114083	0.208849	-0.862383	-1.177438	-0.888651	0.228558	0.038659	-0.562516	-0.038659	0.166236	-0.619336	-1.414275	-1.17223	-1.27405	-1.549513	-0.987392	-0.854937
GENE2543X	CUST_22831_PI425536763	(sp:P53814) Smoothelin OS=Homo sapiens GN=SMTN PE=1 SV=5	1	0.688908	0.974208	0.906234	1.366231	0.4984	0.010481	0.625272	0.209583	-0.010481	-0.43211	-0.921848	-0.702236	0.484574	0.194156	-0.660398	0.258348	0.291043	-0.654098	-1.213981	-1.080143	-1.381204	-1.62232	-1.127982	-0.296125
GENE7623X	TC111466	(sp:P30042) ES1 protein homolog, mitochondrial OS=Homo sapiens GN=C21orf33 PE=1 SV=3	1	0.924009	1.011495	0.976615	1.008569	0.251484	-0.021094	0.481355	0.092466	0.021094	-0.712683	-0.869099	-0.813351	0.395099	0.200796	-0.537249	0.086061	0.280964	-0.700232	-1.198443	-1.20051	-1.22285	-1.441452	-0.921652	-0.60607
GENE8066X	TC113689	Salmo salar Hormone-sensitive lipase (lips), mRNA	1	1.004913	1.05181	1.198933	1.14432	0.57754	0.059918	0.351253	0.072613	-0.059918	-0.602133	-0.983227	-0.882297	0.497807	0.323848	-0.586096	0.307283	0.312137	-0.707842	-1.117241	-1.145398	-1.426155	-1.404783	-1.024804	-0.422419
GENE8247X	TC114597	PREDICTED: hypothetical protein [Danio rerio]	1	1.215844	0.633629	1.291648	0.833657	0.469088	0.241765	0.436746	-0.027079	0.027079	-0.974314	-1.183762	-1.073161	0.523587	0.172171	-0.733313	0.327746	0.233837	-0.703555	-1.554866	-1.046226	-1.649503	-1.645487	-0.830383	-0.345185
GENE9259X	TC120175	[BBH] WFKN_DANRE (sp:Q6NUX0) WAP, kazal, immunoglobulin, kunitz and NTR domain-containing protein OS=Danio rerio GN=wfikkn PE=2 SV=1	1	0.872507	0.915309	0.764509	0.762791	0.729314	0.207363	0.727576	0.508181	-0.055264	-0.598041	-1.09345	-0.998137	0.33929	0.055264	-0.579251	0.148213	0.465865	-0.387479	-1.423144	-1.274683	-1.80276	-1.706883	-0.793411	-0.756439
GENE9328X	TC120529	(sp:Q6NYA0) Splicing factor, arginine/serine-rich 1B OS=Danio rerio GN=sfrs1b PE=2 SV=1	1	1.10513	0.843222	1.034571	0.80708	0.655631	0.129263	0.634319	0.563931	0.074907	-0.24022	-1.162211	-0.722384	0.268417	-0.033848	-0.628441	0.033848	0.367869	-0.721633	-1.314412	-1.446593	-1.353852	-1.5818	-1.150084	-0.768142
GENE9456X	TC121154	(sp:P08753) Guanine nucleotide-binding protein G(k) subunit alpha OS=Rattus norvegicus GN=Gnai3 PE=1 SV=3	1	1.113621	0.682228	0.815894	0.563748	0.648118	0.33903	0.508939	0.082404	0.002041	-0.501956	-1.179213	-0.995914	0.213404	0.080804	-0.462518	-0.002041	0.236487	-0.814045	-1.270152	-1.246162	-1.533954	-1.703748	-0.904696	-1.11243
GENE10329X	TC126039		1	1.230598	0.727229	1.225756	1.162114	0.801696	0.177138	0.571934	0.311991	0.167542	-0.685714	-1.199547	-1.129704	0.20845	-0.045267	-0.643396	0.126527	0.045267	-0.971782	-1.42161	-1.382034	-1.726	-1.883419	-1.109059	-0.921046
GENE7842X	TC112548	[BBH] PPOX_HUMAN (sp:P50336) Protoporphyrinogen oxidase OS=Homo sapiens GN=PPOX PE=1 SV=1	1	1.001945	0.831674	1.34444	0.774701	0.506342	0.427106	0.708722	0.341535	-0.064767	-0.566171	-0.615124	-1.064377	0.378253	0.064767	-0.477303	0.213544	0.502873	-0.422834	-0.988704	-0.957488	-1.222201	-1.485271	-0.734612	-0.726935
GENE11000X	TC130336	(sp:P52728) Metallothionein OS=Zoarces viviparus GN=mt PE=3 SV=1	1	1.039874	1.027847	0.46158	0.890582	0.884242	-0.048081	0.647799	0.274301	0.038998	-0.292238	-0.649553	-0.725611	0.380524	0.514018	-0.038998	0.170783	0.502703	-0.536726	-1.522462	-0.880627	-1.531266	-2.278765	-0.918065	-0.906712
GENE905X	CUST_15359_PI425536763	(sp:Q14693) Phosphatidate phosphatase LPIN1 OS=Homo sapiens GN=LPIN1 PE=2 SV=2	1	2.445578	1.397228	1.185368	1.526809	1.245858	0.709546	0.728303	0.271359	-0.09362	-0.289405	-1.3897	-0.66738	0.375469	0.657708	0.253289	0.001815	-0.004139	-0.61253	-0.829265	-1.831755	-0.001815	-1.654408	-0.759108	-0.474042
GENE4110X	CUST_5792_PI425536763	(sp:Q7TN99) Cytoplasmic polyadenylation element-binding protein 3 OS=Mus musculus GN=Cpeb3 PE=1 SV=1	1	1.41267	1.401926	1.849566	1.121737	1.157545	0.050808	0.970698	0.762129	-0.120599	-0.050808	-0.954256	-0.37861	0.537337	0.423233	-0.295416	0.365115	0.296377	-0.838896	-0.113239	-0.811456	-0.266852	-1.799401	-0.778831	-0.067543
GENE2072X	CUST_21225_PI425536763	(sp:Q9XS59) Orphan sodium- and chloride-dependent neurotransmitter transporter NTT73 OS=Bos taurus GN=SLC6A15 PE=2 SV=1	1	0.747251	1.273328	2.131509	1.438422	0.665223	0.65437	0.649438	0.606277	0.847427	0.16198	-0.754055	0.043226	-0.083802	-0.280417	-0.234549	-0.043226	0.350268	-0.808853	-0.868274	-0.230791	-0.988268	-0.377536	-0.794625	-0.848957
GENE5338X	TC100356	Salmo salar ariadne-2 homolog (ari2), mRNA	1	0.666395	1.068317	1.491494	1.743447	0.784111	0.607625	1.145475	0.014405	0.753343	-0.642536	-0.528582	-0.774067	0.004768	0.161464	-0.512251	0.00613	-0.004768	-0.35458	-0.67663	-0.581157	-1.430698	-0.912602	-1.122287	-0.662941
GENE9978X	TC123972		1	0.854382	0.672631	1.700355	1.778465	0.99071	0.966877	1.177581	0.773378	0.800393	0.137968	-0.14795	-0.525595	0.062731	-0.062731	-0.373027	-0.151936	0.069171	-0.671039	-1.203676	-0.803278	-1.23216	-1.00871	-0.769483	-0.739575
GENE291X	CUST_11828_PI425536763	(sp:P24347) Stromelysin-3 OS=Homo sapiens GN=MMP11 PE=1 SV=2	1	1.65549	2.311947	1.710895	1.063036	0.251978	0.335736	0.144987	0.723474	-0.032256	-0.577039	-0.125591	-0.353545	0.092964	0.28219	-0.056576	0.061732	0.032256	-0.723447	-1.424953	-1.460753	-1.172701	-2.132547	-0.910941	-0.623978
GENE5882X	TC102941	Salmo salar FK506-binding protein 1A (fkb1a), mRNA	1	1.521395	1.037343	1.418939	1.060744	0.0246	0.133777	0.281614	0.011768	0.090193	-0.657555	-0.178919	-0.89868	0.179468	-0.011768	-0.708737	0.187927	0.181124	-0.552215	-0.737894	-1.080788	-1.102674	-1.373131	-0.817267	-0.232207
GENE1550X	CUST_19098_PI425536763	(sp:O77735) Secretory carrier-associated membrane protein 1 OS=Sus scrofa GN=SCAMP1 PE=2 SV=1	1	1.060192	1.364334	1.825512	0.785218	0.725251	0.056407	0.609288	0.509524	0.625644	-0.206765	-0.370084	-0.17059	0.358306	0.149473	-0.365136	0.149236	-0.056407	-0.658105	-0.582754	-1.314033	-0.704634	-1.280107	-0.511843	-0.339493
GENE360X	CUST_12289_PI425536763	(sp:P46467) Vacuolar protein sorting-associated protein 4B OS=Mus musculus GN=Vps4b PE=1 SV=2	1	1.370403	1.419426	1.808073	0.9946	0.702102	0.946727	0.967901	0.839358	0.867095	-0.269224	-0.309718	-0.251272	0.047707	0.419897	-0.101872	0.277835	-0.047707	-0.800064	-0.92808	-0.903487	-0.877208	-1.45268	-0.72558	-0.805175
GENE3782X	CUST_4401_PI425536763	(sp:Q9D3G5) Syntaxin-11 OS=Mus musculus GN=Stx11 PE=2 SV=1	1	1.543664	1.640208	1.883923	0.958051	0.982857	0.845707	1.303885	1.381703	0.500989	-0.134241	-0.43302	-0.416641	0.239538	0.005783	-0.943011	0.126756	-0.005783	-0.954907	-0.859831	-0.775557	-1.667541	-1.87373	-1.261295	-0.722758
GENE1246X	CUST_17275_PI425536763	(sp:Q80YE2) Tumor protein p53-inducible nuclear protein 1 OS=Rattus norvegicus GN=Trp53inp1 PE=2 SV=1	1	1.479297	0.934467	1.569281	0.781731	1.294555	0.675191	0.239742	0.57448	-0.01196	-0.215696	-0.850988	-0.265308	0.260344	0.179783	-0.528484	0.075743	0.01196	-0.898939	-0.764102	-0.931118	-1.025013	-1.022982	-0.601015	-0.892877
GENE2948X	CUST_25810_PI425536763	(sp:P19488) UDP-glucuronosyltransferase 2B5 OS=Rattus norvegicus GN=Ugt2b5 PE=2 SV=1	1	1.733492	1.137827	1.864048	1.287814	1.201871	1.012029	1.067451	0.533528	0.861888	-0.828291	-0.673505	-0.421922	0.131068	0.169558	-0.628413	0.172556	-0.147033	-1.298802	-1.607597	-1.165479	-0.73665	-1.558294	-0.131068	-0.945398
GENE7424X	TC110511	(sp:Q5RBA4) Myosin regulatory light polypeptide 9 OS=Pongo abelii GN=MYL9 PE=2 SV=3	1	1.387509	1.027907	2.196612	0.968447	0.994475	0.88015	1.050837	0.261374	0.538372	-0.756421	-0.505307	-0.557179	0.097962	0.066413	-1.114632	-0.066413	0.087881	-0.850635	-1.12911	-0.855115	-1.802068	-1.449563	-0.717444	-0.791944
GENE4207X	CUST_6260_PI425536763	(sp:B3VKQ2) Iron-responsive element-binding protein 2 OS=Sus scrofa GN=IREB2 PE=2 SV=1	1	1.193919	1.226532	2.078879	1.664002	0.749319	-0.15156	0.883275	0.412753	0.09952	-0.613959	-0.827267	-0.674014	0.757011	0.18619	-0.614742	0.398607	0.120961	-0.81752	-0.824878	-0.600323	-1.133104	-1.630596	-0.994065	-0.09952
GENE834X	CUST_1493_PI425536763	[BBH] ARHGG_MOUSE (sp:Q3U5C8) Rho guanine nucleotide exchange factor 16 OS=Mus musculus GN=Arhgef16 PE=1 SV=2	1	1.338771	1.150972	1.099132	1.267341	0.48339	0.116939	0.744422	0.024179	0.401182	-0.755995	-0.841015	-0.491423	0.311757	0.055331	-0.407186	-0.024179	0.096031	-0.578564	-1.431528	-0.900975	-1.496838	-1.176218	-1.063232	-0.553135
GENE222X	CUST_1132_PI425536763	[BBH] NRM_DANRE (sp:Q1L911) Nurim OS=Danio rerio GN=nrm PE=3 SV=1	1	1.208949	1.545803	1.193503	1.447872	0.724692	0.728798	0.831535	0.631978	0.289964	-0.916135	-0.975764	-0.902867	0.45918	0.134476	-0.446551	-0.134476	0.140576	-0.846117	-1.284616	-1.471157	-1.702875	-1.35024	-0.591588	-0.784976
GENE2486X	CUST_22363_PI425536763	(sp:A4IHD2) Helicase ARIP4 OS=Xenopus tropicalis GN=rad54l2 PE=2 SV=1	1	0.948561	1.038544	1.032546	0.925507	0.492107	0.365389	0.76608	0.248829	0.180299	-0.531196	-0.553711	-0.675296	0.214701	0.159347	-0.594512	0.012523	-0.012523	-0.83502	-1.309215	-0.870006	-1.542605	-1.626503	-0.899628	-0.754462
GENE3267X	CUST_28052_PI425536763	(sp:A5X7A0) Sine oculis-binding protein homolog OS=Danio rerio GN=sobpa PE=2 SV=1	1	1.075098	1.205368	1.189273	0.996626	0.543111	0.433983	0.869153	0.684971	0.135715	-0.693672	-0.58836	-0.811303	0.134851	0.398639	-0.263303	0.244616	-0.134851	-1.068562	-1.186364	-0.797354	-1.270282	-1.253621	-0.934195	-0.476507
GENE4133X	CUST_5909_PI425536763	[BBH] CTSRB_HUMAN (sp:Q9H7T0) Cation channel sperm-associated protein subunit beta OS=Homo sapiens GN=CATSPERB PE=1 SV=2	1	1.247438	1.051762	1.486404	1.283374	0.56962	0.297477	0.744535	0.499227	0.532583	-0.223596	-0.840612	-0.713171	0.235548	0.170765	-0.06333	-0.21277	0.06333	-0.923871	-1.234741	-0.839432	-1.012934	-1.208165	-0.708556	-0.744146
GENE6130X	TC104061	(sp:O35448) Lysosomal thioesterase PPT2 OS=Mus musculus GN=Ppt2 PE=2 SV=1	1	1.481795	1.867596	1.703827	1.32361	1.10837	0.839016	1.072235	0.896582	0.242416	-0.498106	-0.687908	-0.422676	0.431889	0.272692	-0.056018	-0.240607	0.056018	-0.946801	-1.168044	-1.06129	-1.287438	-1.188288	-0.742374	-0.872758
GENE4334X	CUST_6874_PI425536763	(sp:Q8TAT5) Endonuclease VIII-like 3 OS=Homo sapiens GN=NEIL3 PE=2 SV=2	1	1.404122	1.073783	1.247511	0.83055	0.388706	0.140785	0.638872	0.519626	-0.140785	-0.609839	-1.114779	-0.785827	0.29019	0.430387	-0.270577	0.17349	0.30364	-0.530729	-1.010267	-1.163486	-1.202414	-1.189148	-0.754247	-0.706447
GENE579X	CUST_13687_PI425536763	[BBH] RD3_MOUSE (sp:Q8BRE0) Protein RD3 OS=Mus musculus GN=Rd3 PE=2 SV=1	1	1.803444	1.55527	1.84186	1.218085	0.935608	0.448283	0.875805	0.845717	-0.02479	-0.80715	-1.051258	-0.838577	0.265808	0.02479	-0.831503	0.030425	0.053559	-0.882187	-1.327972	-1.452284	-1.860322	-1.859117	-1.106233	-0.888992
GENE6467X	TC105699	(sp:Q80X50) Ubiquitin-associated protein 2-like OS=Mus musculus GN=Ubap2l PE=1 SV=1	1	1.233572	0.988338	1.359587	1.126948	0.428603	0.001945	0.629808	0.520044	0.028576	-0.611425	-1.039787	-0.658672	0.118901	0.000564	-0.511463	-0.000564	0.151324	-0.869684	-1.032557	-0.827144	-1.002812	-1.042305	-0.899437	-0.537969
GENE8356X	TC115217	Salmo salar WW domain-binding protein 2 (wbp2), mRNA	1	1.409801	1.172994	1.424377	1.187687	0.655628	0.203091	0.710634	0.618711	0.141932	-0.681332	-1.276142	-0.935856	0.183631	0.063884	-0.580874	-0.063884	0.097944	-0.884188	-1.422203	-1.247459	-1.389731	-1.510751	-1.086224	-0.724701
GENE5303X	TC100149	Salmo salar Activating signal cointegrator 1 complex subunit 2 (ascc2), mRNA	1	1.800359	1.422422	1.851335	1.501554	0.866472	0.409959	0.97301	0.938081	0.245842	-0.726178	-1.260478	-0.77414	0.116648	0.006591	-0.643607	0.046852	-0.006591	-1.059161	-1.155951	-1.498452	-1.200698	-1.818314	-1.111083	-0.805856
GENE10969X	TC130131		1	2.224497	2.011282	2.271661	1.934937	1.214997	0.686394	1.324454	1.256867	0.336041	-0.982165	-1.72456	-1.047677	0.158232	0.045014	-0.801689	0.004346	-0.004346	-1.318619	-1.668905	-1.393571	-1.579851	-2.148097	-1.312222	-0.791143
GENE8908X	TC118177	(sp:Q8N9W5) UPF0470 protein C19orf51 OS=Homo sapiens GN=C19orf51 PE=2 SV=3	1	1.570643	1.370014	1.610017	1.36574	0.644388	0.268683	0.884721	0.733033	0.206546	-0.781595	-1.091888	-0.709613	0.319881	0.004373	-0.764802	0.12685	-0.004373	-0.829415	-1.087337	-1.048089	-1.081746	-1.349537	-0.864456	-0.407151
GENE8652X	TC116824	(sp:Q61247) Alpha-2-antiplasmin OS=Mus musculus GN=Serpinf2 PE=1 SV=1	1	1.205047	1.028545	1.572679	1.171741	0.445495	0.053252	0.690655	0.382061	-0.053252	-0.430348	-0.91346	-0.580349	0.433147	0.095203	-0.449923	0.188063	0.142345	-0.713505	-0.977062	-0.837685	-1.051964	-1.118407	-0.742457	-0.323235
GENE8105X	TC113875	(sp:Q504E7) UPF0485 protein C1orf144 homolog OS=Danio rerio GN=zgc:109926 PE=1 SV=1	1	1.308556	1.06374	1.281496	1.074388	0.552995	0.025177	0.563898	0.47365	-0.025177	-0.63193	-1.176526	-0.574301	0.307025	0.075496	-0.45974	0.217239	0.238214	-0.965528	-0.687393	-1.013032	-0.751207	-1.35049	-0.630486	-0.409174
GENE2332X	CUST_21757_PI425536763	(sp:P04058) Acetylcholinesterase OS=Torpedo californica GN=ache PE=1 SV=2	1	1.655098	1.348612	1.623917	1.216175	0.758867	0.505344	0.75508	0.637158	0.301156	-0.4729	-0.429731	-0.356811	0.333796	0.057659	-0.817417	-0.010153	0.010153	-0.500791	-0.771787	-0.716283	-0.996171	-0.928278	-0.64541	-0.359806
GENE5640X	TC101804	(sp:Q61990) Poly(rC)-binding protein 2 OS=Mus musculus GN=Pcbp2 PE=1 SV=1	1	1.829973	1.611835	2.009803	1.623334	1.187854	0.543921	0.998238	0.918154	0.355842	-0.511478	-0.877807	-0.576488	0.279972	-0.038222	-0.775548	0.064946	0.038222	-0.736314	-1.137609	-1.090972	-1.210256	-1.555708	-0.991718	-0.595771
GENE6464X	TC105682	(sp:B2RY56) RNA-binding protein 25 OS=Mus musculus GN=Rbm25 PE=1 SV=1	1	2.048652	1.751017	2.151296	1.539493	0.928759	0.629366	1.182524	1.091205	0.34791	-0.763585	-1.261748	-0.918575	0.283986	-0.122388	-0.701491	0.139166	0.122388	-0.714381	-1.5696	-1.255817	-1.818907	-1.456836	-0.708583	-0.73454
GENE11631X	TC97101	PREDICTED: hypothetical protein [Danio rerio]	1	1.998803	1.703074	2.01277	1.657566	0.831786	0.666206	1.359492	1.017843	0.402617	-0.324699	-1.352757	-0.779586	0.063477	0.056264	-0.618091	-0.056264	0.310258	-0.84215	-1.237312	-0.966474	-1.151067	-1.319579	-0.897435	-0.56373
GENE7118X	TC108977	Salmo salar Acyl-coenzyme A oxidase 3, peroxisomal (acox3), mRNA	1	1.890404	1.703615	1.80385	2.009413	1.053269	0.321732	1.281105	0.681055	0.356043	-0.735994	-0.821523	-0.621679	0.062408	-0.017786	-0.68461	0.017786	0.062512	-1.135052	-1.293077	-0.730795	-1.087387	-1.561591	-1.136497	-0.485008
GENE9879X	TC123404	(sp:Q9GLD9) UDP-glucuronosyltransferase 2B33 OS=Macaca mulatta GN=UGT2B33 PE=1 SV=1	1	1.947569	1.285322	1.773378	1.894826	1.105073	0.704325	0.75295	0.62178	0.263282	-0.770697	-0.754512	-0.853955	0.341339	-0.021191	-0.276564	0.021191	0.131235	-0.782088	-0.946248	-0.810473	-1.162185	-1.214219	-0.680581	-0.289213
GENE10282X	TC125767	(sp:Q5BJJ8) 39S ribosomal protein L51, mitochondrial OS=Danio rerio GN=mrpl51 PE=2 SV=1	1	1.157145	1.370648	1.359878	1.179707	0.59868	0.382815	0.796977	0.992651	0.215041	-0.046437	-1.167247	-0.564266	0.046437	0.226147	-0.871671	-0.071811	0.216274	-0.434302	-1.160473	-0.757408	-0.975056	-1.412636	-1.046735	-0.441742
GENE7017X	TC108491		1	0.876746	1.138976	1.361476	1.532065	0.967099	0.053779	0.798093	0.421727	0.2573	-0.476377	-0.748048	-0.646325	0.234052	-0.009307	-0.83664	0.108569	0.009307	-1.031938	-1.405809	-0.596406	-1.136548	-1.678215	-1.15365	-0.36297
GENE9565X	TC121704		1	1.356835	1.327623	1.712049	1.412383	1.077489	0.407657	0.700436	0.417179	0.463125	-0.151283	-0.665516	-0.179544	0.149797	0.04887	-1.092799	0.025967	-0.025967	-1.140469	-1.164237	-0.812817	-1.078812	-1.286637	-1.153971	-0.64068
GENE10216X	TC125330	Salmo salar Retinol-binding protein II, cellular (ret2), mRNA	1	1.298252	1.325221	2.065659	1.044027	1.255003	0.522126	0.756012	0.452096	0.397243	-0.376911	-0.875526	-0.619478	0.143473	0.032451	-0.438598	0.119212	-0.032451	-0.970407	-1.378469	-1.43698	-1.60769	-2.399739	-1.370388	-1.215745
GENE442X	CUST_12886_PI425536763	(sp:Q8TE57) A disintegrin and metalloproteinase with thrombospondin motifs 16 OS=Homo sapiens GN=ADAMTS16 PE=1 SV=2	1	1.782618	2.139613	1.949396	2.632253	1.210453	0.695277	0.821531	0.206734	0.388717	-0.29618	-0.892927	-0.478685	0.606298	-0.080093	-0.234396	0.385281	0.080093	-0.462529	-1.627841	-0.954064	-1.073253	-1.6293	-0.717788	-0.133764
GENE7625X	TC111477	(sp:Q9DBI0) Transmembrane protease serine 6 OS=Mus musculus GN=Tmprss6 PE=1 SV=4	1	1.378697	1.286477	1.300073	1.090167	0.688367	0.519959	0.759948	0.184103	0.592116	-0.073238	-0.382392	-0.596329	0.310893	0.347153	-0.043768	0.043768	-0.165753	-0.420672	-0.992619	-0.929302	-1.067191	-0.879711	-0.684116	-0.368276
GENE11787X	TC98265	Salmo salar Death-associated protein kinase 3 (dapk3), mRNA	1	2.037541	1.794399	1.779524	2.134922	1.222712	0.489304	0.770094	0.405734	0.775424	-0.00346	-0.693463	-0.806257	-0.124964	0.00346	0.285167	-0.194713	0.110382	-0.255773	-1.372135	-0.741272	-1.480471	-1.08183	-0.729608	-0.297935
GENE2043X	CUST_21147_PI425536763	(sp:Q3T149) Heat shock protein beta-1 OS=Bos taurus GN=HSPB1 PE=2 SV=1	1	1.182427	0.927406	1.215715	1.16746	0.755974	0.647302	0.848192	-0.105792	0.517694	-0.310358	-0.527414	-0.453383	0.71034	0.38819	-0.666199	0.304425	0.062325	-0.574605	-1.058377	-1.17877	-1.117114	-1.251591	-1.03746	-0.062325
GENE11943X	TC99296	(sp:Q03350) Thrombospondin-2 OS=Mus musculus GN=Thbs2 PE=2 SV=1	1	1.774956	1.016011	1.785779	1.273608	0.522703	1.205431	1.125336	-0.129866	0.734543	-0.723425	-0.564854	-0.681995	0.663859	0.582431	-0.194548	0.648084	0.121068	-0.121068	-1.477664	-1.49179	-1.560711	-1.636073	-0.93463	-0.522268
GENE6823X	TC107503	(sp:P20262) Probable glutamate receptor OS=Rana berlandieri PE=1 SV=1	1	1.573559	1.335824	1.061886	1.3594	1.410479	1.393325	1.100635	0.562959	0.612957	-0.72533	-0.682093	-1.206531	0.258603	0.082738	0.041843	-0.041843	-0.341094	-1.765742	-1.440741	-1.41976	-1.175508	-1.58305	-0.736374	-0.136715
GENE9157X	TC119610	[BBH] GDF8_DANRE (sp:O42222) Growth/differentiation factor 8 OS=Danio rerio GN=mstnb PE=2 SV=2	1	1.345413	2.566661	2.772217	2.573327	1.737915	1.623312	1.86087	1.928929	0.766727	-1.984933	-1.518123	-2.285642	-0.007184	0.667723	-0.907623	0.007184	0.307902	-2.737775	-2.300987	-0.980517	-2.16299	-3.086964	-1.071658	-0.769466
GENE8264X	TC114681	(sp:A2CEQ0) Calcium-binding mitochondrial carrier protein SCaMC-2-B OS=Danio rerio GN=slc25a25b PE=3 SV=2	1	0.816768	1.536828	1.219295	0.538767	1.696317	0.805044	1.328559	0.730872	0.469626	-0.943886	-1.4252	-1.276748	0.179931	-0.044841	-0.445893	0.044841	0.096695	-0.732388	-1.3466	-1.348603	-1.572911	-1.587285	-0.958268	-0.539325
GENE10127X	TC124814	Salmo salar Proteolipid protein DM beta (dmb), mRNA	1	1.102415	1.479215	1.624086	1.028741	1.052882	0.725594	1.286941	0.574135	0.437041	-0.567849	-0.96848	-0.619366	-0.068536	-0.050082	-0.909978	0.050082	0.21808	0.294932	-0.081408	-1.094916	-0.499649	-0.981895	-1.10056	-0.227879
GENE1588X	CUST_1932_PI425536763	(sp:O42287) Intersectin-1 OS=Xenopus laevis GN=itsn1 PE=1 SV=1	1	2.262018	1.497072	2.187473	1.880572	0.954783	1.85562	1.309821	-0.231445	0.451734	-0.896523	-1.35129	-1.80205	0.703482	0.171035	-0.88046	0.617076	0.167232	-0.187791	-2.741096	-0.769066	-2.635088	-0.310461	-0.559754	-0.167232
GENE10075X	TC124526	hypothetical protein BRAFLDRAFT_86991 [Branchiostoma floridae]	1	1.376801	0.827231	1.323557	1.090854	0.569352	0.685108	0.755214	-0.212336	0.480873	-0.30093	-1.820829	-1.278272	0.687752	0.419357	-0.376233	0.505809	0.028526	-0.028526	-2.71875	-1.0043	-1.677361	-1.380062	-0.782851	-0.355894
GENE6008X	TC103532		1	1.500512	0.873462	2.065911	1.699077	0.43469	0.982	1.352425	-0.112829	-0.447123	-0.840685	-1.142978	-0.403873	0.495434	0.35769	0.090896	0.403774	0.075447	-0.573422	-1.993724	-0.760048	-1.320774	-0.960919	-0.797488	-0.075447
GENE8935X	TC118296	Salmo salar Very long-chain acyl-CoA synthetase (s27a2), mRNA	1	1.575831	1.376357	0.660492	0.923674	0.431991	0.651999	1.229273	0.066383	-0.066383	-0.297176	-1.515002	-0.99493	0.302181	0.974169	-0.471808	0.76107	0.105237	-0.490543	-1.241911	-0.995677	-1.513536	-1.030133	-0.754713	-0.251579
GENE8083X	TC113755	(sp:P47859) 6-phosphofructokinase type C OS=Oryctolagus cuniculus GN=PFKP PE=1 SV=1	1	1.012699	0.362769	1.626937	0.836387	0.220898	0.451902	0.398837	0.386601	0.585015	0.049049	0.049728	-0.131989	0.033608	-0.059906	-0.271566	-0.033608	-0.050133	-0.352555	-0.975301	-1.074961	-1.234579	-1.273174	-0.880076	-1.128436
GENE9206X	TC119844		1	0.872572	0.364166	1.126257	0.49233	0.451361	0.418305	0.853292	0.047558	-0.093098	0.231527	0.097875	-0.682449	0.215833	0.019804	-0.237301	-0.410237	-0.019804	-0.250504	-1.185384	-1.012602	-1.157547	-2.148089	-1.20434	-1.019858
GENE11789X	TC98275	(sp:Q9U518) L-asparaginase OS=Dirofilaria immitis PE=1 SV=1	1	0.222601	-0.263441	1.761508	0.940808	0.655187	0.875276	0.074686	0.032356	-0.288165	-0.266131	-0.310287	-0.857148	0.225357	0.54909	0.340159	-0.032356	0.306937	0.051508	-1.212529	-0.845975	-1.793541	-2.72298	-0.197924	-1.301795
GENE3240X	CUST_27861_PI425536763	(sp:Q499Q5) Meckel syndrome type 1 protein homolog OS=Rattus norvegicus GN=Mks1 PE=2 SV=2	1	0.903499	1.203994	0.847719	1.763129	-0.149907	0.669863	1.159905	0.279087	0.04055	-0.274953	0.336344	-0.519548	0.145128	0.604364	-0.649565	0.322125	-0.04055	-0.536164	-1.21353	-0.246663	-1.551553	-1.559674	-0.469259	-0.783656
GENE3285X	CUST_28196_PI425536763	[BBH] TILS_PSEPF (sp:Q3KH95) tRNA(Ile)-lysidine synthase OS=Pseudomonas fluorescens (strain Pf0-1) GN=tilS PE=3 SV=1	1	0.176668	1.227947	0.699714	2.908503	-0.476817	0.962247	1.110889	0.278001	0.193821	-0.231749	-0.209328	-1.123421	0.019441	0.626913	-0.019441	0.022379	0.589249	-0.779906	-2.066035	-0.793013	-1.574666	-0.951747	-0.619092	-0.50835
GENE3197X	CUST_27520_PI425536763	(sp:Q1LUA6) Triple functional domain protein OS=Danio rerio GN=trio PE=3 SV=1	1	1.819469	2.084489	0.878775	2.880353	0.003567	1.394325	0.94918	-0.44054	0.539099	-0.086497	-0.001387	0.09925	0.374683	0.366064	-0.433645	0.001387	-0.294097	-0.415581	-1.603226	-0.981896	-1.173503	-0.664623	-1.235311	-0.107161
GENE1874X	CUST_20689_PI425536763	[BBH] ASB4_HUMAN (sp:Q9Y574) Ankyrin repeat and SOCS box protein 4 OS=Homo sapiens GN=ASB4 PE=2 SV=1	1	1.032109	1.73916	0.477719	1.966566	0.710548	1.198689	0.372422	-0.27208	0.48416	-0.191415	-1.059054	-0.41943	0.349819	0.185547	-0.185547	0.523967	0.265466	-0.446015	-1.233289	-1.105606	-1.176389	-1.602019	-0.465293	-0.435315
GENE8513X	TC116135		1	1.67125	1.875323	0.840053	2.521177	1.018273	0.825963	0.808795	0.286859	0.415719	-0.518297	-0.98426	-0.510514	-0.190902	0.564636	0.533649	-0.016782	-0.243149	-0.537504	-0.923625	-1.239876	-1.375351	-1.923373	-0.717287	0.016782
GENE2269X	CUST_21644_PI425536763	(sp:A5YM72) ATP-grasp domain-containing protein 1 OS=Homo sapiens GN=ATPGD1 PE=2 SV=3	1	1.173042	1.056613	1.314868	1.680817	0.598329	0.409088	-0.03331	0.07761	0.606985	-0.406443	-0.577923	-0.999168	-0.110599	0.806509	0.842965	0.046042	0.03331	-1.265304	-1.535181	-0.575465	-1.036067	-1.097558	-0.742506	-0.378663
GENE3127X	CUST_2709_PI425536763	[BBH] CP078_HUMAN (sp:Q8WTQ4) Uncharacterized protein C16orf78 OS=Homo sapiens GN=C16orf78 PE=2 SV=1	1	1.792264	1.040856	0.5842	2.348	0.090491	0.419162	0.647672	0.333117	0.178523	-0.07943	-0.864777	-0.259942	-0.100473	0.07943	0.233689	-0.105307	0.15993	-2.105639	-1.196408	-0.49752	-1.095843	-1.376743	-1.197796	-0.597804
GENE10733X	TC128489	Oncorhynchus mykiss Na/K ATPase alpha subunit isoform 2 (LOC100136182), mRNA	1	1.162754	1.207552	0.248475	2.162997	-0.370782	1.160867	0.706443	0.662246	0.458076	-0.483334	-0.546634	-1.052571	0.524405	0.49136	0.53985	0.37457	-0.303061	-1.737869	-0.972913	-1.322696	-0.723392	-0.75932	-1.209481	-0.248475
GENE316X	CUST_120_PI425708691	(sp:Q9R154) Pendrin OS=Rattus norvegicus GN=Slc26a4 PE=2 SV=1	1	1.1699	1.138085	1.976651	1.259443	0.240854	0.078612	0.296838	0.179812	-0.019624	-0.369318	-1.900161	-0.91451	0.36593	0.793359	0.321083	0.019624	-0.603197	-1.100867	-2.427913	-0.198514	-0.607443	-3.207224	-1.251619	-0.82028
GENE1607X	CUST_19475_PI425536763	(sp:Q5R616) Succinate dehydrogenase [ubiquinone] flavoprotein subunit, mitochondrial OS=Pongo abelii GN=SDHA PE=2 SV=1	1	1.120856	1.076197	1.328126	1.522403	-0.039102	0.698978	0.643	0.529962	0.640022	-0.113866	-0.120774	-0.326263	-0.015805	0.33146	0.211865	-0.198422	0.212692	-0.738391	-1.516005	-0.016131	0.015805	-2.066303	-1.145871	-0.912322
GENE9191X	TC119775	[BBH] GGT5_RAT (sp:Q9QWE9) Gamma-glutamyltransferase 5 OS=Rattus norvegicus GN=Ggt5 PE=2 SV=1	1	0.883339	1.032661	1.392351	1.149995	-1.294112	0.039279	0.42835	0.209956	0.063936	-0.669763	-1.446474	-1.391184	0.371542	0.253592	-0.039279	0.326216	0.295279	-0.686029	-1.681187	-0.798666	-2.053199	-1.703424	-1.107843	-0.340339
GENE10816X	TC129000		1	1.265046	1.723116	2.541255	2.358281	-0.816941	0.016397	0.445606	0.802487	0.536188	-0.793722	-0.745208	-1.1481	0.600562	-0.092087	-0.574397	0.009832	0.12821	-0.680648	-1.597245	-0.009832	-1.339321	-1.037434	-0.974384	0.280969
GENE11726X	TC97824		1	2.487916	2.100252	3.02951	2.712207	-1.326361	0.41829	1.296042	1.344846	0.507063	-0.21233	-1.876822	-2.405554	0.261262	0.600381	-0.361601	0.293822	-0.090987	-1.063426	-2.066758	-0.261168	-1.926683	-1.095584	-1.204951	0.090987
GENE11770X	TC98120		1	1.140722	1.3175	1.861699	1.949236	-0.587622	0.540174	0.280262	0.909656	0.319742	-0.296683	-0.481219	-1.269409	-0.041372	0.664615	0.041372	0.200123	0.166957	-0.841265	-1.644863	-0.603339	-0.553439	-1.14168	-0.996727	-0.152438
GENE8111X	TC113901	(sp:P03934) Transposable element Tc1 transposase OS=Caenorhabditis elegans GN=tc1a PE=3 SV=1	1	1.05038	0.90344	1.647391	1.039248	1.303831	0.630527	0.484596	0.120714	0.292234	-0.642826	-2.151481	0.270883	-0.232834	0.065369	-0.414614	0.330015	-0.181751	-0.392799	-1.105629	-1.493357	-0.065369	-2.47007	-0.365112	-1.008165
GENE3044X	CUST_26489_PI425536763	(sp:Q9QYF3) Myosin-Va OS=Rattus norvegicus GN=Myo5a PE=2 SV=1	1	0.496174	1.677538	0.028986	1.179105	-0.417102	0.114893	1.007259	0.289978	0.966886	-0.248784	0.206485	0.031996	0.470192	-0.028986	0.262227	-0.123468	-0.13062	-0.37103	-0.36878	-1.848757	-1.815894	-2.578568	-1.679984	-0.681284
GENE4070X	CUST_5611_PI425536763	[BBH] MLH1_HUMAN (sp:P40692) DNA mismatch repair protein Mlh1 OS=Homo sapiens GN=MLH1 PE=1 SV=1	1	0.88135	1.269151	0.013715	1.277121	-0.082937	0.476113	1.37117	0.261883	0.478527	-0.013715	-0.59373	-0.028636	0.409314	-0.070373	0.210979	0.401533	0.921244	-0.244571	-0.685674	-1.870029	-1.874974	-0.922035	-0.7978	-0.709899
GENE10354X	TC126183	(sp:P98093) Complement C3 (Fragment) OS=Oncorhynchus mykiss GN=c3 PE=1 SV=1	1	0.924216	0.638105	0.469234	0.646555	-0.017129	0.673535	0.291898	0.9851	0.629432	-0.814075	-0.126774	-0.252386	0.515325	0.318996	-0.129365	0.292247	-0.165903	0.017129	-1.278487	-2.113101	-2.113338	-0.835049	-1.882565	-0.781857
GENE2500X	CUST_22481_PI425536763	(sp:Q9Y4H2) Insulin receptor substrate 2 OS=Homo sapiens GN=IRS2 PE=1 SV=2	1	1.202756	1.505262	0.487355	0.382516	0.695832	0.242885	-0.15577	0.509737	-0.170108	0.285791	-0.81789	-0.572998	0.329487	0.325698	0.642083	0.15577	-0.262917	-0.88937	-0.409501	-1.924848	-0.919015	-1.499971	-0.669577	-1.493284
GENE4597X	CUST_7843_PI425536763	[BBH] PRVU_CHICK (sp:P43305) Parvalbumin, thymic CPV3 OS=Gallus gallus PE=2 SV=2	1	0.713291	0.942775	0.671575	0.655763	0.924056	-0.404641	1.264052	0.576824	0.693181	-0.003587	-1.389841	-0.36856	0.003587	0.472984	0.8656	0.558072	-0.564744	-1.11006	-0.777725	-0.902961	-1.06597	-1.000841	-2.149098	-2.105161
GENE5194X	CUST_9630_PI425536763	(sp:O42425) Hemoglobin subunit alpha-2 OS=Gadus morhua GN=hba2 PE=1 SV=3	1	0.1363	1.119207	0.140499	1.322778	0.095241	-0.81851	0.830447	-0.470017	1.733662	0.242408	-1.061191	0.233163	0.074702	0.245752	-0.126988	0.417019	-0.074702	-0.929068	-1.918991	-1.678532	-1.43505	-1.829489	-1.923205	-1.59665
GENE9659X	TC122160	Bos taurus thymosin beta 10 (TMSB10), mRNA	1	0.525013	1.371959	-0.569257	1.659941	0.525439	1.083314	0.932826	0.110437	0.054758	0.155788	-0.125925	-1.269459	0.559166	-0.023378	0.544005	-0.103389	0.023378	-1.359263	-0.52193	-1.105673	-0.641516	-2.551956	-1.862559	-2.638174
GENE11693X	TC97572	[BBH] VPS72_PONAB (sp:Q5R5V9) Vacuolar protein sorting-associated protein 72 homolog OS=Pongo abelii GN=VPS72 PE=2 SV=1	1	1.13863	1.254397	-0.594618	1.916752	0.630005	0.128672	0.662219	0.17736	0.665455	0.115494	-0.421449	-0.025242	0.367164	0.009052	-0.009052	0.523322	-0.161493	-0.296781	-0.742687	-0.334295	-1.388037	-1.370374	-1.376852	-1.460772
GENE198X	CUST_11161_PI425536763	(sp:Q8R127) Probable saccharopine dehydrogenase OS=Mus musculus GN=Sccpdh PE=2 SV=1	1	0.554607	1.139277	0.95523	1.329394	-0.818245	1.098407	0.857747	-0.321297	0.217032	-0.217032	-1.034859	-0.596521	0.722205	0.834517	0.510146	0.901481	0.808709	-1.292921	-0.995869	-0.863059	-0.821014	-0.950872	-2.27338	-0.406242
GENE10579X	TC127531	(sp:Q9JHG7) Phosphatidylinositol-4,5-bisphosphate 3-kinase catalytic subunit gamma isoform OS=Mus musculus GN=Pik3cg PE=1 SV=1	1	0.455747	1.317018	1.573787	1.905042	-1.303085	0.197469	-0.485172	-0.333588	0.769992	0.009815	-0.009815	0.089651	0.369373	0.68242	0.427616	0.113851	-0.29326	-0.89324	-1.627528	-0.499671	-0.314074	-0.912847	-2.080732	-0.155872
GENE6443X	TC105604		1	0.864407	1.50959	0.781352	1.656601	-0.600472	1.618206	0.404039	-0.632908	-0.380867	-0.338765	0.291634	-0.368782	1.229387	0.913901	0.551921	1.163867	-0.291634	0.843643	-2.050472	-0.590511	-1.598637	-2.090528	-1.961371	-0.921736
GENE1236X	CUST_17231_PI425536763	(sp:P81799) N-acetyl-D-glucosamine kinase OS=Rattus norvegicus GN=Nagk PE=1 SV=4	1	0.968164	1.146642	1.415072	1.220523	0.414718	0.822101	0.904212	1.361249	0.224536	0.150281	-1.256046	-1.484664	-0.204685	-0.096183	-0.556968	-0.205179	-0.296609	-0.44109	0.096183	-0.513452	-2.529119	-1.663104	-1.192109	0.291021
GENE1765X	CUST_20299_PI425536763	(sp:Q60HE5) Methylenetetrahydrofolate reductase OS=Macaca fascicularis GN=MTHFR PE=2 SV=1	1	0.493306	1.414133	1.757175	2.170894	0.488342	1.058404	0.916816	1.135698	0.727087	-0.294849	-0.699261	-2.639486	-0.396412	0.117376	0.345236	-0.333189	-0.804696	-0.200816	-0.709123	-0.590915	-1.431884	-0.49343	-0.117376	0.322179
GENE8407X	TC115511		1	-0.613656	2.282338	3.728254	2.935695	0.607709	2.081683	-0.570007	1.118569	0.441079	0.223143	-1.905584	-1.319191	0.28608	1.380049	0.851965	-1.074948	0.101722	-1.62461	-2.028897	-0.908297	-1.962176	-0.10705	-0.101722	-0.341265
GENE6403X	TC105399	(sp:Q811Q2) Chloride intracellular channel protein 6 OS=Rattus norvegicus GN=Clic6 PE=1 SV=1	1	0.247682	1.530158	1.239624	1.08467	-0.201341	0.83407	0.099867	0.761328	0.347262	-0.564844	-0.788507	-0.344982	0.315506	0.067362	-0.068758	0.080302	0.08206	-0.473158	-0.067362	-0.516008	-1.60285	-0.939411	-1.035558	-1.425727
GENE10215X	TC125328	[BBH] MGT5A_HUMAN (sp:Q09328) Alpha-1,6-mannosylglycoprotein 6-beta-N-acetylglucosaminyltransferase A OS=Homo sapiens GN=MGAT5 PE=1 SV=1	1	0.984332	1.073575	1.319145	0.988319	-0.963427	1.608447	0.793433	0.933169	0.045118	-0.492503	-0.438559	-1.772317	-0.033726	1.01002	0.033853	-0.719633	-0.564226	-1.123728	0.033726	-0.610085	-1.716861	0.288142	-1.663726	-2.210417
GENE2607X	CUST_23336_PI425536763	(sp:Q9EP53) Hamartin OS=Mus musculus GN=Tsc1 PE=1 SV=1	1	1.968094	0.703319	2.400506	1.250047	0.943234	1.11691	-1.121189	-2.109319	0.706527	-0.056393	-0.714579	-0.350043	0.66463	0.121266	0.056393	0.390242	0.139024	-0.263146	-1.635652	-0.571736	-0.782841	-1.204584	-0.156699	-0.193645
GENE4505X	CUST_753_PI425536763	(sp:Q5I047) Protein FAM173B OS=Xenopus laevis GN=fam173b PE=2 SV=1	1	1.437458	0.388251	1.764225	1.198809	2.699879	0.375935	-0.068944	-0.172194	-0.085184	-0.175774	-0.288679	0.15756	0.208882	0.775948	0.259123	0.737119	0.047554	-1.101948	-1.830249	-0.524216	-0.643853	-1.720696	-1.095862	-0.047554
GENE8903X	TC118153		1	1.350362	1.648747	1.69347	0.532829	2.455986	1.653522	-0.358503	-0.01754	0.834408	-0.0666	-0.339597	-0.361875	0.032315	0.466294	0.85384	0.13278	-0.22177	-1.228097	-0.372438	0.01754	-1.274804	-0.808954	-0.428845	-1.084821
GENE10032X	TC124288	PREDICTED: hypothetical protein [Strongylocentrotus purpuratus]	1	0.869281	1.976045	3.119245	-0.13069	1.898917	1.365679	0.017438	0.852029	0.403292	-0.204279	-0.458936	-0.017438	0.4332	0.930855	0.955273	0.314439	-0.183786	-1.343015	-0.723077	-0.952293	-0.925043	-1.111187	-0.523434	-0.745347
GENE1518X	CUST_18938_PI425536763	[BBH] TSC1_RAT (sp:Q9Z136) Hamartin OS=Rattus norvegicus GN=Tsc1 PE=1 SV=1	1	4.104373	0.904678	0.291117	1.987519	1.069829	0.28728	-0.905037	0.016192	0.049569	-1.305726	-1.706786	-0.769471	-0.016192	0.434677	-0.461231	0.468963	0.06683	-1.991973	-1.427435	-0.544136	-2.358522	-0.520606	-0.966996	0.676557
GENE6344X	TC105128	[BBH] SEGN_DANRE (sp:Q5XJX1) Secretagogin OS=Danio rerio GN=scgn PE=1 SV=1	1	2.507198	0.439593	-0.109784	0.493469	0.772615	0.109784	0.346388	-0.609686	0.259972	-0.273189	-0.794955	-0.90378	0.307994	0.648155	0.312462	0.265801	0.328246	-1.466249	-0.573663	-1.254681	-2.694876	-1.377828	-0.712432	-0.206711
GENE813X	CUST_14756_PI425536763	(sp:P04899) Guanine nucleotide-binding protein G(i) subunit alpha-2 OS=Homo sapiens GN=GNAI2 PE=1 SV=3	1	6.381497	1.40541	1.155717	0.587684	-0.080637	1.869797	0.618406	1.149369	0.414775	-0.831519	0.540029	-1.644996	0.080637	1.433398	0.742111	-0.287791	-0.78255	-0.88133	-0.291841	-0.39101	-0.984617	-0.751012	-0.233097	-0.800755
GENE11955X	TC99366	(sp:Q9CQ62) 2,4-dienoyl-CoA reductase, mitochondrial OS=Mus musculus GN=Decr1 PE=1 SV=1	1	3.798978	0.950182	0.606914	0.430105	-0.424941	1.013984	0.313744	0.508157	0.302324	-0.732413	0.480827	-0.264086	-0.405831	0.84096	0.632081	0.058747	-0.7833	-1.717003	-1.160265	-0.058747	-1.312326	-0.125036	-0.390926	-0.552617
GENE10755X	TC128627	Salmo salar Vacuolar ATP synthase 21 kDa proteolipid subunit (vato), mRNA	1	5.48059	1.046512	1.601267	1.814031	-1.170048	0.993683	1.087718	-0.714826	-0.313347	-0.590169	0.398101	-0.12773	0.12773	0.538923	0.426796	0.301559	0.735602	-0.708807	-0.185589	-0.154387	-0.262238	-0.216549	-0.483057	-0.558547
GENE9425X	TC121040	PREDICTED: GA25633-like [Danio rerio]	1	4.228242	0.037533	0.56375	0.722217	0.652614	0.228203	0.593862	-0.332893	0.419989	-0.467848	-0.682511	-0.425852	-0.037533	0.726736	0.572081	0.274274	0.116944	-0.864176	-1.215966	-1.398028	-0.803015	-0.84129	-0.419731	-0.597482
GENE11919X	TC99169	PREDICTED: Ornithorhynchus anatinus hypothetical LOC100085300 (LOC100085300), partial misc RNA	1	4.077916	0.048181	0.741844	0.693704	0.909601	0.547215	0.263984	0.201865	0.396148	-0.446384	-0.254071	0.204016	-0.048181	0.205499	-0.434215	0.057955	-0.275041	-0.154779	-0.240091	-0.391543	-0.322512	-0.890881	-1.26866	-0.40126
GENE663X	CUST_14087_PI425536763	(sp:Q04859) Serine/threonine-protein kinase MAK OS=Mus musculus GN=Mak PE=2 SV=1	1	-0.697747	-0.025451	0.248638	0.440462	2.935871	0.937972	1.183785	0.509503	0.943057	0.72694	0.872934	-0.733018	0.204109	0.490551	-0.638035	-0.331909	0.025451	-0.110024	-0.525478	-2.103682	-0.795357	-2.126109	-2.065944	-1.55269
GENE3227X	CUST_27753_PI425536763	(sp:Q8K1S6) Protein spire homolog 2 OS=Mus musculus GN=Spire2 PE=2 SV=1	1	0.755946	0.406241	-1.052807	0.175224	3.573222	0.022003	1.780187	0.245654	-0.416757	-0.115691	0.34532	-2.605125	0.399786	0.38045	-0.022003	0.442909	0.330929	-0.717613	-1.298584	-3.243121	-1.085127	-2.165828	-0.953721	-1.117495
GENE10386X	TC126380	(sp:Q8LPG9) Protein IQ-DOMAIN 14 OS=Arabidopsis thaliana GN=IQD14 PE=1 SV=1	1	-0.112754	0.575155	0.351235	-0.161588	2.867193	0.62913	1.52264	0.142998	0.10273	-0.324005	-0.10273	-0.841814	0.488134	0.515872	0.532506	0.565589	0.72623	-1.000113	-1.220215	-2.229151	-1.041729	-1.984741	-1.102491	-0.337902
GENE835X	CUST_14931_PI425536763	(sp:P09217) Protein kinase C zeta type OS=Rattus norvegicus GN=Prkcz PE=1 SV=2	1	0.281782	0.439432	-0.209605	0.139989	1.749065	0.785198	0.881358	0.403294	0.870124	-0.139989	-0.591031	-0.779535	0.566562	0.395244	-0.497844	0.629864	0.256865	-0.659332	-1.276281	-1.765605	-1.668648	-1.047535	-0.832939	-0.646821
GENE7149X	TC109115	(sp:P06684) Complement C5 OS=Mus musculus GN=C5 PE=1 SV=2	1	0.988649	0.761296	0.591722	0.183735	1.59657	0.084032	0.595334	0.174575	0.406361	0.216639	-0.840497	-0.373851	0.39092	-0.084032	-0.975495	0.149864	-0.321637	-0.699364	-1.819744	-1.449642	-1.841258	-1.804201	-1.206962	-1.234733
GENE8425X	TC115597	(sp:P28022) Gamma-crystallin M3 OS=Cyprinus carpio PE=3 SV=2	1	-0.006462	0.980722	-0.618688	0.296599	2.344733	0.388158	-0.401645	0.102096	0.445136	0.216286	-0.583025	-1.818865	0.133212	0.572037	0.282585	0.006462	0.522964	-0.508768	-1.894745	-3.497065	-3.417428	-1.704433	-0.713376	-0.640971
GENE9865X	TC123361	Salmo salar Ras-related protein ralB-B (ralbb), mRNA	1	0.909884	1.222947	-1.66046	-0.606403	4.291679	0.857803	1.838765	-0.182143	-0.278402	-0.037855	0.012078	-0.482877	0.988025	1.240394	0.580469	1.532627	1.016555	-0.023952	1.55697	-2.027502	-2.89801	-2.680785	-0.460612	-0.012078
GENE10113X	TC124741	predicted protein [Nematostella vectensis]	1	-0.145622	0.270082	-0.749517	-0.132939	3.080365	0.425851	0.739271	0.421565	0.700924	-0.104944	-0.325198	-1.317113	0.697085	1.031412	0.409826	0.910365	0.560172	0.104944	-0.859837	-0.662561	-3.08365	-2.338916	-1.001046	-0.784211
GENE1613X	CUST_195_PI425536763	(sp:P35034) Trypsin OS=Pleuronectes platessa PE=2 SV=1	1	-1.73479	0.084486	-1.103629	1.217078	3.003169	0.764926	1.843005	0.291207	1.874461	-0.85656	0.003209	-1.741809	0.121925	0.569339	-0.003209	0.011703	0.133918	-1.081807	-1.535373	-1.15293	-0.125556	-1.241577	-0.113074	-1.158875
GENE3601X	CUST_3690_PI425536763	[BBH] PRVA_ESOLU (sp:P02628) Parvalbumin alpha OS=Esox lucius PE=1 SV=1	1	0.378502	0.442255	-0.41529	1.932219	1.214163	1.070754	0.763744	0.080255	0.839445	-0.080255	1.102956	-1.668999	-0.211198	0.777277	0.461739	-0.227845	0.463918	-2.269397	-1.824402	-1.076621	-2.364309	-2.616265	-0.861476	-0.316803
GENE11646X	TC97223	[BBH] ASL1B_DANRE (sp:Q90260) Achaete-scute homolog 1b OS=Danio rerio GN=ascl1b PE=2 SV=1	1	-1.046388	-0.018158	-1.325894	1.800946	0.856771	0.499398	0.831953	0.553992	0.540458	0.146783	-0.525152	-0.063713	0.584633	0.213806	0.452933	0.018158	0.110982	-1.496117	-1.479579	-1.96351	-1.930308	-1.958123	-1.109584	-0.934143
GENE6513X	TC105895	(sp:Q32PJ2) Apolipoprotein A-IV OS=Bos taurus GN=APOA4 PE=2 SV=1	1	0.154955	0.723952	-0.709733	2.371674	2.256798	1.177699	1.682909	1.287709	0.88444	-0.269118	0.065852	-0.904333	-0.057982	0.618414	0.659645	-0.250103	0.057982	-0.859933	-0.486806	-1.27835	-1.040853	-0.570266	-1.658395	-1.006599
GENE10361X	TC126225	(sp:Q769K2) N-acyl-phosphatidylethanolamine-hydrolyzing phospholipase D OS=Rattus norvegicus GN=Napepld PE=1 SV=1	1	0.732904	1.266843	-0.360453	3.001557	1.547568	0.706588	1.565885	1.824548	1.877712	0.007945	-0.007945	-0.103863	0.194574	-0.418363	0.366616	-0.338954	0.087161	-1.042575	-0.763266	-1.152353	-1.419811	-1.476573	-0.678313	-1.260602
GENE4360X	CUST_6997_PI425536763	(sp:O02768) Prostaglandin G/H synthase 2 OS=Oryctolagus cuniculus GN=PTGS2 PE=2 SV=1	1	1.696654	0.358349	-0.70749	0.0554	1.296941	0.599066	-0.953467	-0.793389	0.564345	0.700137	0.743445	-0.347132	-0.0554	0.680186	0.687624	0.234082	0.39534	-0.672062	-1.790785	-0.964365	-2.941976	-1.913451	-1.742284	-1.929206
GENE10044X	TC124354		1	-0.295739	0.904488	0.030975	1.122102	1.727855	1.298093	-0.834975	0.276871	1.008956	0.230788	-0.389337	0.957667	0.149876	0.630792	-0.26039	0.372092	-0.030975	-1.560799	-1.072081	-1.063478	-2.33976	-2.224997	-2.124487	-1.058373
GENE415X	CUST_12701_PI425536763	(sp:Q8NEU8) DCC-interacting protein 13-beta OS=Homo sapiens GN=APPL2 PE=1 SV=3	1	0.102801	0.59607	-0.521259	1.372743	-0.193782	1.357728	-0.014593	-0.448039	0.014593	0.516079	0.355545	-2.138257	1.271449	1.19095	1.393116	0.940293	1.435596	-0.113157	-1.276752	-2.308007	-1.572381	-0.351813	-1.41063	-2.743328
GENE11321X	TC95025	(sp:O42376) Mitogen-activated protein kinase 12 OS=Danio rerio GN=mapk12 PE=2 SV=1	1	1.697023	1.099015	-0.060606	1.371776	0.876421	1.179113	-0.957321	-0.448288	-0.357176	0.130656	0.060606	-0.989487	0.550279	0.66439	1.410445	0.967827	0.755477	-0.288109	-0.108761	-0.960599	-1.997909	-0.988764	-0.517394	-1.81318
GENE11775X	TC98166	(sp:Q6DGR4) Brain protein 16 OS=Danio rerio GN=brp16 PE=2 SV=1	1	0.941984	0.852248	-0.374087	1.719535	0.800292	0.971981	-0.203573	-0.151523	-0.357189	0.645412	-0.002473	-0.14582	1.045572	0.738733	0.386801	0.714582	0.311694	0.002473	-0.055543	-0.898055	-0.998294	-2.042813	-1.173143	-1.794279
GENE507X	CUST_13264_PI425536763	(sp:Q6Q0N3) 5'-nucleotidase domain-containing protein 2 OS=Rattus norvegicus GN=Nt5dc2 PE=2 SV=2	1	0.735932	1.112258	2.23674	1.861284	0.442606	0.760743	2.880719	0.918138	0.789305	0.031816	0.793943	-0.391014	-0.267166	-0.542552	-0.061923	0.448109	-0.719403	-0.031816	-0.32248	-0.864888	-0.514475	-2.236118	-0.384518	-0.39447
GENE484X	CUST_13115_PI425536763	(sp:P17178) Sterol 26-hydroxylase, mitochondrial OS=Rattus norvegicus GN=Cyp27a1 PE=1 SV=1	1	2.084409	0.281081	2.333861	1.161047	1.80648	1.143093	3.260212	0.701771	1.155175	-1.270463	-0.952674	-1.416138	0.117295	0.259201	-0.117295	0.185537	-0.120632	-0.957757	-1.440657	-0.425558	-1.062488	-0.821092	-1.348252	-0.673252
GENE2787X	CUST_24511_PI425536763	[BBH] QSEB_SALTY (sp:P66795) Transcriptional regulatory protein qseB OS=Salmonella typhimurium GN=qseB PE=3 SV=1	1	1.695414	0.902027	2.167291	1.449121	0.945635	0.960275	3.451223	0.558593	1.084902	-0.457873	-0.157019	-1.317015	0.202036	0.216148	-0.666971	-0.485319	0	-10000000	-1.315243	-0.450221	-0.684889	-0.615793	-0.501992	-0.512731
GENE2656X	CUST_23697_PI425536763	(sp:Q08CY9) Uncharacterized glycosyltransferase AER61 OS=Xenopus tropicalis GN=aer61 PE=2 SV=1	1	1.934485	1.829639	1.400409	1.31939	0.643455	1.365538	2.735465	0.924379	0.554147	-0.817278	-0.533867	-0.804076	-0.116061	0.135234	-0.028644	-0.264331	-0.336775	-1.996202	-1.300252	0.257049	-0.20024	0.028644	-0.429809	-0.410453
GENE2876X	CUST_25193_PI425536763	(sp:Q9XDH6) DNA polymerase III subunit alpha OS=Pseudomonas fluorescens GN=dnaE PE=3 SV=1	1	1.29075	1.527598	1.309058	0.86779	1.49384	1.89722	4.216274	0.949122	0.371282	-0.337746	-0.698406	-1.382964	-0.562621	1.290303	-0.060316	-1.474927	-1.274118	-0.918496	-1.109366	0.060316	0.180321	-0.338439	-0.275213	-1.119888
GENE8340X	TC115118	(sp:P12883) Myosin-7 OS=Homo sapiens GN=MYH7 PE=1 SV=5	1	0.486167	0.974697	1.94448	0.73396	0.701594	0.381343	4.108868	-0.205544	0.297701	-0.835069	-0.478719	-1.571808	-0.122623	0.588647	-0.39144	0.122623	-0.627726	-2.678767	-1.72766	-0.156958	-0.813805	0.472744	-0.326916	0.477105
GENE2818X	CUST_2476_PI425536763	[BBH] AQP3_RAT (sp:P47862) Aquaporin-3 OS=Rattus norvegicus GN=Aqp3 PE=2 SV=1	1	1.766869	1.637706	2.550042	2.252244	1.325324	0.549681	3.730644	0.80216	0.515443	-1.642816	-0.953991	-0.549131	-1.667451	-0.93159	-0.658481	-0.732763	-0.313853	-2.031155	-0.153979	0.547756	-0.552928	0.153979	-0.263828	0.244299
GENE4116X	CUST_5822_PI425536763	(sp:Q7L7V1) Putative pre-mRNA-splicing factor ATP-dependent RNA helicase DHX32 OS=Homo sapiens GN=DHX32 PE=1 SV=1	1	1.303153	0.783364	2.054878	0.496442	2.004664	0.470771	4.874416	0.766056	0.292009	-1.058091	-0.048827	-0.966169	-0.54359	-1.062808	-0.79939	-1.04932	-0.774394	-1.06048	-0.843219	1.36528	0.048827	-1.350875	-1.181968	0.131824
GENE11496X	TC96116	Salmo salar Protein-lysine 6-oxidase (lyox), mRNA	1	1.686733	2.592531	1.366669	0.758008	-0.415592	0.207907	4.885587	0.08267	-0.524126	-0.755914	-2.444145	-1.127613	-0.824062	-0.282445	-0.772758	-1.003763	-1.838682	-0.985518	-0.08267	1.075015	1.190172	0.509854	1.297335	0.322212
GENE2907X	CUST_25471_PI425536763	(sp:Q8R456) Melanopsin OS=Rattus norvegicus GN=Opn4 PE=2 SV=1	1	0.19706	0.313983	0.865775	0.894696	2.004858	0.819268	2.597707	1.117929	-0.545561	-0.891194	-0.221454	-1.310033	0.105927	0.837994	0.268347	0.090995	-0.433424	-0.726911	-0.090995	-0.239255	-1.442963	-1.247824	-0.404205	-1.77027
GENE4512X	CUST_7549_PI425536763	(sp:Q9Y3B6) UPF0172 protein FAM158A OS=Homo sapiens GN=FAM158A PE=2 SV=3	1	-1.174016	-0.487038	1.934347	0.407872	3.583434	1.145324	3.70238	0.817666	0.500538	0.164341	-0.03266	-0.317403	-0.018076	0.292556	-0.235401	-0.510942	-0.203839	0.132893	0.32421	-0.48156	-1.005058	-0.319273	0.018076	-2.749891
GENE10959X	TC130027	[BBH] TPPP3_BOVIN (sp:Q3ZCC8) Tubulin polymerization-promoting protein family member 3 OS=Bos taurus GN=TPPP3 PE=1 SV=1	1	0.939615	2.25283	-0.460415	0.031617	3.635675	0.488071	1.761497	1.120113	-0.129118	-0.031617	-0.561404	-0.518773	0.514826	0.111195	0.194775	0.071323	-0.169906	-2.120598	-0.770758	-1.967805	0.151044	-0.32422	-1.364658	-0.800891
GENE11668X	TC97341		1	2.055494	0.670896	-0.792524	-0.375683	3.083358	0.464548	4.086048	1.575829	0.365381	0.930175	0.036211	-1.122743	-0.759676	0.267559	0.237614	0.218295	-0.619418	-0.323888	-0.128809	-0.036211	-1.046708	-0.347076	-0.780982	-0.45991
GENE2057X	CUST_21185_PI425536763	PREDICTED: hypothetical protein [Danio rerio]	1	0.13294	2.264457	1.575293	1.934307	3.479196	1.228303	0.551539	0.20976	-0.235997	0.259615	2.100187	-1.916761	0.027837	0.307791	-0.074651	-0.061781	-1.498064	-2.252158	-1.746325	-1.525507	-0.678867	-0.680947	-0.027837	-0.743505
GENE2534X	CUST_22771_PI425536763	(sp:Q8C7B8) Zinc finger SWIM domain-containing protein 4 OS=Mus musculus GN=Zswim4 PE=1 SV=2	1	-0.579789	0.80439	0.448643	0.103086	1.701238	1.085148	1.023949	0.348022	0.841166	-0.475381	1.523586	-1.224808	-0.677569	-0.447608	-0.991562	-1.026099	-1.055652	-1.144688	-0.890154	0.075518	-0.184705	0.311554	-0.075518	0.083802
GENE4913X	CUST_8671_PI425536763	(sp:P51162) Gastrotropin OS=Mus musculus GN=Fabp6 PE=2 SV=2	1	-1.203075	1.559074	1.545824	-1.261222	2.36213	1.76533	0.661948	1.684085	0.632496	-0.162579	0.91155	-0.916053	-0.411802	1.370583	-0.289657	-1.634427	-0.623527	-1.026287	-0.035954	0.893899	-0.143503	0.198717	-0.362598	0.035954
GENE1527X	CUST_18999_PI425536763	(sp:P31644) Gamma-aminobutyric acid receptor subunit alpha-5 OS=Homo sapiens GN=GABRA5 PE=1 SV=1	1	1.085308	1.522155	-0.017352	-0.775636	1.236129	1.313629	1.589515	1.622963	1.30565	-1.837243	0.322129	-0.278197	-0.584419	1.280144	-0.226767	0.017352	-0.411184	-1.967173	-2.11073	0.034672	0.146974	-0.074075	-0.517445	-0.302121
GENE11472X	TC95945	(sp:P53539) Protein fosB OS=Homo sapiens GN=FOSB PE=1 SV=1	1	0.423794	0.516868	0.485994	0.02603	3.411633	1.818973	1.528233	3.024445	2.686253	-1.973183	-0.254418	-0.036126	0.27247	0.785412	-2.040815	-2.123331	-0.772517	-1.150017	-1.588312	-0.594382	0.052636	-1.037354	-0.02603	-0.875206
GENE9248X	TC120119	(sp:O62739) 40S ribosomal protein S4, Y isoform 1 OS=Monodelphis domestica GN=RPS4Y1 PE=2 SV=3	1	0.565478	-0.096213	0.351709	0.805476	1.383253	0.469616	1.960619	0.868716	1.34665	-1.246631	1.845161	-1.923825	-0.791386	0.222863	-1.354069	-0.55087	-0.757505	-0.886761	-2.394077	0.096213	0.186528	-2.046765	-0.860572	-0.43175
GENE1434X	CUST_18494_PI425536763	[BBH] RPE65_HUMAN (sp:Q16518) Retinoid isomerohydrolase OS=Homo sapiens GN=RPE65 PE=1 SV=3	1	0.726848	-0.771789	0.27491	0.858579	1.368048	3.516178	1.477889	0.636591	1.486301	0.155259	0.075593	-1.49422	-0.752554	-0.075593	-0.423671	-0.411976	-0.936939	-1.75676	-0.831543	-0.219771	-0.769634	0.109396	0.48734	-1.127623
GENE1610X	CUST_19488_PI425536763	(sp:Q8C8R3) Ankyrin-2 OS=Mus musculus GN=Ank2 PE=1 SV=2	1	1.131621	0.124229	1.051726	-0.072555	1.709573	2.434359	-0.937584	0.924138	1.618507	1.240952	0.072555	-0.938807	-0.342727	0.570431	0.224095	-1.430688	-0.345138	-1.930697	-1.596261	-0.737831	-1.914373	-0.569915	0.656693	-0.462564
GENE391X	CUST_12537_PI425536763	(sp:Q0P5J4) Keratin, type I cytoskeletal 25 OS=Bos taurus GN=KRT25 PE=2 SV=1	1	-0.543426	0.254249	1.575453	-0.253187	-0.609478	2.067314	4.389019	3.151458	3.05875	0.457043	-0.779372	-1.362577	0.116817	0.778139	-0.719146	0.467712	1.147979	-1.550958	-1.463665	-0.116817	-2.062571	0.184552	-1.795943	-1.506057
GENE610X	CUST_13790_PI425536763	(sp:Q5PPI9) Probable tubulin polyglutamylase TTLL1 OS=Rattus norvegicus GN=Ttll1 PE=2 SV=1	1	0.761298	0.555349	1.064129	0.643851	-0.674481	1.712808	1.722082	1.866368	2.207342	-0.234708	-1.476623	-1.522106	0.187831	1.08589	0.430974	-0.444426	-0.216437	-1.805194	-1.796171	0.273408	-0.722765	-0.388308	-0.187831	-0.550131
GENE3041X	CUST_26482_PI425536763	(sp:P29121) Proprotein convertase subtilisin/kexin type 4 OS=Mus musculus GN=Pcsk4 PE=2 SV=1	1	0.24741	0.615872	2.808471	0.192383	-0.432522	1.024103	2.618455	3.042799	1.055718	-0.327129	-0.266433	-1.835862	-0.353664	0.257366	-0.815035	-0.461062	-0.937477	-1.486363	-2.474442	0.435301	-0.493337	0.406418	0.198885	-0.192383
GENE5125X	CUST_9237_PI425536763	[BBH] R1441_DANRE (sp:Q5RFV4) Probable E3 ubiquitin-protein ligase RNF144A-A OS=Danio rerio GN=rnf144aa PE=3 SV=1	1	-0.272451	0.664409	0.988449	0.082814	1.144858	0.733387	1.700624	0.992854	2.080856	-0.80011	-0.064364	-0.043465	0.162101	1.255226	0.44042	-0.303854	-0.163591	-0.528895	-1.180281	-1.229328	-0.7912	-1.519945	0.043465	-0.907642
GENE8866X	TC117968	(sp:Q8WMX5) Solute carrier family 15 member 1 OS=Canis familiaris GN=SLC15A1 PE=2 SV=2	1	-0.541535	1.183916	0.002995	0.460027	-0.699363	1.734156	3.664636	1.337348	4.08865	0.327638	-0.002995	-1.537166	1.038177	1.451173	0.653124	-0.371204	-1.469759	-0.678923	-2.094435	-2.155206	-1.406395	-1.236377	0.362791	-0.298203
GENE3263X	CUST_28011_PI425536763	(sp:Q5BJU7) Wiskott-Aldrich syndrome protein family member 1 OS=Rattus norvegicus GN=Wasf1 PE=2 SV=1	1	-0.817336	2.560676	0.947807	1.471025	2.526858	1.355818	2.01635	1.07709	0.628768	-1.779507	-2.201724	-0.45277	0.130209	1.259358	0.47772	1.041582	-0.208037	-1.41482	-1.541722	-0.617409	-1.185443	-0.79012	-0.130209	-0.249785
GENE3550X	CUST_3508_PI425536763	(sp:Q5ZK40) SWI/SNF-related matrix-associated actin-dependent regulator of chromatin subfamily B member 1 OS=Gallus gallus GN=SMARCB1 PE=2 SV=1	1	0.462126	1.208495	-0.674728	-0.850138	1.958695	1.639033	1.620226	1.508671	1.373509	-0.166487	0.343055	-1.554664	-0.094762	1.351125	0.576966	0.513606	-0.870767	-1.267005	-0.368763	-0.861731	-0.314703	-1.318329	0.094762	-0.51322
GENE10983X	TC130194	(sp:Q5RAI7) Class E basic helix-loop-helix protein 40 OS=Pongo abelii GN=BHLHE40 PE=2 SV=1	1	0.877455	2.091565	1.589056	-0.809457	1.365024	1.51458	1.273357	2.642646	0.838549	-0.676656	-0.643845	-0.759494	0.091955	1.723286	1.416202	0.266266	-0.091955	-0.879987	-0.104215	-0.506966	-1.665512	-0.388395	-0.167441	-0.119348
GENE5493X	TC101061	PREDICTED: hypothetical protein [Danio rerio]	1	1.551213	1.855306	0.40266	1.342574	-0.81653	-0.002367	1.608059	2.927323	0.011455	0.002367	0.52908	0.366037	-0.323333	0.158357	-0.147845	-0.760818	-1.208194	-3.240533	-0.988905	0.503548	-0.78131	-1.139739	-2.193182	-0.996434
GENE551X	CUST_13526_PI425536763	[BBH] HINT3_DANRE (sp:Q5PNN8) Histidine triad nucleotide-binding protein 3 OS=Danio rerio GN=hint3 PE=2 SV=1	1	0.679588	1.161234	1.675382	1.187253	-1.385253	1.431574	0.290427	1.510611	0.045273	0.00794	1.287219	-0.660777	-0.202855	1.737951	0.548581	-0.766751	-0.977913	-2.417185	-2.595497	-0.00794	-1.256973	-0.609264	-0.205468	-0.281127
GENE2941X	CUST_25726_PI425536763	(sp:P47898) 5-hydroxytryptamine receptor 5A OS=Homo sapiens GN=HTR5A PE=2 SV=1	1	0.22757	1.637276	1.900252	0.705405	0.724659	1.768001	0.273983	2.122146	0.024508	-0.619321	-0.024508	-1.786753	-0.928131	1.59826	0.403279	-0.807511	-1.168636	-2.207573	-1.762582	0.041151	-0.9218	-0.4193	-0.678061	-0.548871
GENE2827X	CUST_24826_PI425536763	(sp:P24455) Cytochrome P450 2A9 OS=Mesocricetus auratus GN=CYP2A9 PE=2 SV=2	1	0.816706	2.539528	2.0811	1.451284	0.646484	1.441053	-0.035768	2.114528	-0.277645	-0.156446	0.386766	-0.27913	-0.185747	0.978101	0.518155	-0.920841	-0.916965	-2.518329	-1.435047	0.901431	-0.182921	-1.288466	0.004355	-0.004355
GENE7183X	TC109287	PREDICTED: hypothetical protein [Danio rerio]	1	-0.031412	2.513347	1.675067	0.473578	1.163656	0.938467	0.656367	1.808688	0.142544	0.313088	0.96945	-0.371546	-0.725714	0.654453	-0.163287	-1.113001	-1.561412	-2.898681	-1.812467	0.031412	-0.692817	-1.303986	-1.074928	-1.362173
GENE5561X	TC101444	hypothetical protein LOC794616 [Danio rerio]	1	-0.652891	1.703727	3.67881	1.403903	-0.634262	1.498709	0.50219	2.099718	1.268174	0.22223	0.672578	-0.691811	0.296201	1.033058	-0.22223	-0.660198	-1.42488	-1.757152	-1.387875	0.344859	-0.660819	-1.35472	-1.089128	-2.164164
GENE1088X	CUST_16416_PI425536763	(sp:Q9UM44) HERV-H LTR-associating protein 2 OS=Homo sapiens GN=HHLA2 PE=2 SV=1	1	1.248152	0.786784	1.965994	0.57277	-0.657933	1.693551	1.048747	0.771584	0.513556	-0.482575	-0.540617	-1.402918	-0.029202	1.608279	0.484776	0.040576	0.029202	-2.544266	-0.530976	-1.361044	-1.17971	-2.151734	-0.419419	-0.650805
GENE3000X	CUST_26175_PI425536763	(sp:P83093) Stromal interaction molecule 2 OS=Mus musculus GN=Stim2 PE=1 SV=2	1	1.003125	0.6151	1.896841	1.526649	-0.811446	0.967484	1.096691	1.229781	1.077655	-1.056831	-0.523354	-0.897719	-0.01617	0.867417	0.393984	0.01617	0.393583	-0.888257	-0.815979	-0.434464	-2.318171	-2.918248	-0.24783	-0.428803
GENE6588X	TC106229		1	1.713473	1.544273	2.793131	0.366802	-0.798524	1.231563	0.546508	2.308682	0.856644	-0.125642	-0.261031	-1.397123	0.268114	1.572544	1.071144	0.125642	-0.533359	-1.689791	-0.612443	-0.328754	-0.559317	-1.039865	-0.148263	-0.605568
GENE9286X	TC120294	(sp:Q91994) Homeobox protein OTX1 B OS=Danio rerio GN=otx1b PE=2 SV=1	1	3.81704	1.900496	2.499028	-0.576134	-0.647524	2.03322	1.160952	1.759431	0.582028	0.034944	-0.28707	-0.974173	0.75629	2.163902	1.306681	0.308055	-1.486587	-1.811033	-1.750259	-2.005643	-0.422817	-1.079613	-0.458169	-0.034944
GENE264X	CUST_11626_PI425536763	(sp:Q64429) Cytochrome P450 1B1 OS=Mus musculus GN=Cyp1b1 PE=2 SV=2	1	1.409212	1.410299	1.644118	1.139593	0.090083	1.623556	0.769623	0.953611	0.827623	-0.642085	0.057842	-0.461188	-0.373281	1.193378	0.263943	-0.36429	-1.043077	-1.249455	-1.835518	-0.674354	-0.78798	-0.923897	-0.089869	-0.057842
GENE11832X	TC98539		1	1.106853	1.448409	1.751623	0.919928	-0.2482	1.683742	0.596656	1.121599	0.67242	0.063926	0.15933	-0.561623	-0.093391	1.397941	0.532302	-0.063926	-1.450679	-1.648774	-1.74321	-1.08347	-0.847177	-2.448101	-0.869996	-0.479074
GENE11758X	TC98040	Salmo salar Aspartate aminotransferase, cytoplasmic (aatc), mRNA	1	1.369396	1.05764	1.94808	0.797066	0.357487	1.059403	2.24703	0.97733	0.517476	-1.044738	-0.853726	-0.386343	0.178551	1.063134	0.25098	-0.178551	-1.144977	-2.640257	-2.338546	-1.647981	-0.932239	-1.043303	-0.988208	-1.604537
GENE254X	CUST_11587_PI425536763	(sp:A0JM64) UPF0469 protein KIAA0907 homolog OS=Xenopus tropicalis PE=2 SV=1	1	0.821931	1.24461	0.243331	0.435031	0.051121	2.037923	0.08947	2.166955	0.382286	-0.280787	0.210378	-0.64087	-0.051121	1.900678	0.632967	-0.092747	-0.112706	-3.187917	-1.581506	-0.133874	-1.691226	-0.956856	-0.82542	-1.76827
GENE2669X	CUST_23790_PI425536763	(sp:Q9JIS4) Potassium channel subfamily K member 10 OS=Rattus norvegicus GN=Kcnk10 PE=2 SV=1	1	-0.255879	1.110436	1.154578	0.890448	1.051471	1.721576	0.915667	1.941943	0.633762	-0.542007	-0.272082	-0.960108	0.102937	1.282617	1.047592	0.159826	-0.202403	-2.272572	-1.211074	-0.102937	-1.37047	-1.726023	-0.325192	-1.81674
GENE5847X	TC102806		1	0.824012	0.741357	-0.273833	-0.110487	1.525364	2.186896	0.799197	2.091458	1.449769	-1.478591	0.110487	-1.134269	0.802716	2.020899	1.098039	-0.396947	0.292059	-0.916809	-2.271085	-0.466967	-0.733169	-2.070858	-0.767624	-1.650426
GENE9058X	TC119104		1	-0.017408	1.55839	-0.758863	0.005254	1.194461	1.537144	1.215705	2.181683	1.250786	-0.005254	-0.145934	-2.113318	0.68612	1.794154	0.904242	0.713179	0.285794	-1.789946	-1.830149	-0.167862	-1.558352	-0.732215	-1.004056	-0.558193
GENE2857X	CUST_25078_PI425536763	(sp:Q6NYY9) Transmembrane protein 49 OS=Danio rerio GN=tmem49 PE=2 SV=1	1	1.814872	1.808606	0.409413	1.227633	2.084236	2.255132	2.080646	2.077205	1.554313	-1.223606	0.907557	-1.743791	-0.457966	1.404594	-0.066844	-0.809562	-0.885842	-1.237767	-0.693735	-0.855082	-0.384506	0.066844	-0.144663	-1.343789
GENE6311X	TC104973	[BBH] PLIN2_PIG (sp:Q4PLW0) Perilipin-2 OS=Sus scrofa GN=PLIN2 PE=2 SV=1	1	0.268823	1.424229	0.918448	1.47768	1.306676	1.691191	1.190409	1.820733	1.119838	-0.176354	0.193848	-0.936042	-0.393352	1.319575	0.176354	-0.290088	-1.096649	-1.80514	-0.681349	-1.045761	-0.686436	-0.865113	-0.237205	-1.450999
GENE2577X	CUST_2308_PI425536763	(sp:Q921I9) Exosome complex exonuclease RRP41 OS=Mus musculus GN=Exosc4 PE=2 SV=3	1	0.211705	1.836924	1.212178	0.374617	0.000947	2.272556	1.740507	2.599212	0.832118	-0.400573	-0.007649	-1.568759	0.282296	2.198391	1.24365	-0.437778	-0.829489	-1.217824	-1.418839	-0.000947	-0.979969	-1.19404	-0.971826	-0.652497
GENE4689X	CUST_8061_PI425536763	(sp:O94856) Neurofascin OS=Homo sapiens GN=NFASC PE=1 SV=4	1	1.254988	2.362236	2.278983	1.052869	-0.34535	2.229901	2.079877	3.233241	1.074988	-0.093302	0.642268	-1.379961	0.053771	2.523945	1.774193	-0.309615	-0.254332	-1.976475	-0.792079	-0.08479	-0.919427	-0.053771	-2.18248	-0.496821
GENE11541X	TC96437	(sp:Q2NL34) Ubiquinone biosynthesis protein COQ9, mitochondrial OS=Bos taurus GN=COQ9 PE=2 SV=1	1	1.542216	1.502803	0.945776	1.275693	0.840595	1.757083	1.564739	1.851699	0.900651	-0.401603	-0.17814	-0.283274	-0.110714	1.886283	1.210659	0.096998	-0.469124	-1.169269	-1.979972	-0.096998	-1.364906	-0.647223	-0.544473	-0.594298
GENE11862X	TC98719	[BBH] ANR43_HUMAN (sp:Q2M3V2) Ankyrin repeat domain-containing protein 43 OS=Homo sapiens GN=ANKRD43 PE=1 SV=2	1	1.392241	1.585296	1.272097	2.205001	-0.080639	1.745731	1.561717	1.619385	0.809652	-0.220231	-0.110986	-0.894583	0.37133	2.218459	0.911279	0.080639	-0.429087	-1.862183	-1.223447	-0.791668	-0.271254	-1.341879	-0.448304	-0.65599
GENE6826X	TC107515		1	0.249301	2.080694	0.11537	1.314597	-0.11537	2.524205	1.92091	2.73225	0.553554	0.174999	0.319336	-1.430833	-0.779578	2.18476	0.897021	-0.323469	-0.218892	-2.527369	-0.343421	-0.576099	-0.652368	-0.522634	-0.750725	-0.316552
GENE12021X	TC99792	(sp:Q66IC9) Ropporin-1-like protein OS=Danio rerio GN=ropn1l PE=2 SV=1	1	-0.404216	1.925132	0.329591	1.755605	1.11531	2.764024	2.257423	1.999757	0.958242	-0.613956	0.381675	-1.54493	-0.416293	2.500838	0.051756	-0.790472	-1.145286	-1.795639	-1.163407	0.248015	-0.438618	-0.069005	-0.057061	-0.051756
GENE11335X	TC95102	Salmo salar Quinone oxidoreductase-like 1 (qorl), mRNA	1	1.249644	1.922612	0.370314	0.342886	0.513989	2.62611	1.161853	2.32627	0.473484	-1.146604	0.024672	-1.648449	-0.536487	1.132151	0.385441	-0.676247	-0.974749	-0.798735	-1.104074	-0.024672	-0.536512	-1.200105	-0.191865	-0.101413
GENE11065X	TC130837		1	1.169956	1.249474	1.494789	1.396246	-0.968887	1.420529	1.488958	2.30809	0.197077	-0.499993	-0.197077	-1.365612	-0.228865	1.696393	0.528793	-1.327713	-1.149254	-0.493414	-1.202644	0.512625	-1.063258	-0.304782	0.312417	-0.854143
GENE11678X	TC97443	[BBH] PEX26_HUMAN (sp:Q7Z412) Peroxisome assembly protein 26 OS=Homo sapiens GN=PEX26 PE=1 SV=2	1	1.321684	2.165015	0.564968	1.042657	-0.501477	1.380516	2.678436	1.761536	1.159234	-0.349119	-0.881182	-1.333977	-1.347681	0.567059	0.683683	0.16346	0.45059	-1.222387	-1.920126	-0.16346	-0.543439	-1.532379	-1.868038	-2.157009
GENE1078X	CUST_16330_PI425536763	(sp:Q869C3) Acetylcholinesterase OS=Anopheles gambiae GN=Ace PE=3 SV=3	1	2.70955	4.084157	2.449385	-0.176108	-0.872641	2.774019	-0.175625	2.642408	0.452984	-0.376063	2.820985	-0.342889	0.641043	-0.647827	-0.752042	-1.334151	-0.390573	-2.049433	-0.399054	0.469088	1.358876	0.060091	0.634367	-0.060091
GENE8182X	TC114289	hypothetical protein NEMVEDRAFT_v1g149903 [Nematostella vectensis]	1	1.561785	1.637803	2.576627	1.887552	-1.495583	0.610479	-1.525588	-0.044465	-0.850621	0.044465	1.709667	0.152346	0.076551	-0.424631	0.620313	-0.374647	-0.823846	-0.578013	0.631496	-0.705995	0.437426	-0.49921	-0.108743	-1.0688
GENE5478X	TC100998	[BBH] PKHJ1_DANRE (sp:Q6P0G8) Pleckstrin homology domain-containing family J member 1 OS=Danio rerio GN=plekhj1 PE=2 SV=1	1	2.899716	2.860827	2.590964	0.529709	0.037824	-0.292481	-0.037824	-0.082561	-0.183803	-0.541526	1.143635	1.884135	-0.333522	0.73931	-0.849729	0.999807	-0.299375	1.180157	1.769148	-0.857011	-0.508273	-0.982999	-0.775815	1.697001
GENE5641X	TC101807	(sp:C6K2K4) Neuropilin and tolloid-like protein 2 OS=Rattus norvegicus GN=Neto2 PE=1 SV=1	1	2.035684	2.177961	2.073625	0.585242	-0.024722	-0.17374	0.024722	-0.027213	-0.249867	-0.727437	0.414966	1.015102	-0.557345	0.093715	-1.247044	0.178116	-0.591565	0.423644	0.903072	-0.811453	-0.810742	-0.626892	-0.763745	0.722875
GENE1104X	CUST_165_PI425536763	[BBH] EMP2_HUMAN (sp:P54851) Epithelial membrane protein 2 OS=Homo sapiens GN=EMP2 PE=2 SV=1	1	1.874968	-0.059595	0.840788	0.843563	1.968984	0.059595	0.694514	0.717463	0.961067	-0.780278	-0.296205	-1.421258	-1.355972	-2.465307	0.239613	-1.969564	-2.438821	1.009995	-1.572545	-0.11738	-1.308742	-1.057417	0.267599	1.0418
GENE1469X	CUST_18663_PI425536763	(sp:O88662) Epithelial membrane protein 2 OS=Mus musculus GN=Emp2 PE=2 SV=1	1	1.811901	-0.030526	0.98397	0.716361	1.998098	0.004193	0.712877	0.476223	0.999118	-0.93607	-0.401836	-1.372822	-1.679787	-2.564809	0.167189	-2.381223	-2.466933	1.059119	-1.681964	-0.004193	-1.151127	-1.147508	0.114911	1.010556
GENE1080X	CUST_16336_PI425536763	(sp:Q8K0L0) Ankyrin repeat and SOCS box protein 2 OS=Mus musculus GN=Asb2 PE=2 SV=1	1	0.696485	1.279831	1.310945	2.997114	0.871483	0.272598	-0.675362	0.33335	1.482698	-2.123372	-2.339116	-0.834835	-2.055616	-1.734304	-2.365212	-1.090021	-2.430946	0.885182	0.035002	-1.346211	0.544768	-0.035002	-1.562539	1.382365
GENE9220X	TC119946	[BBH] RS16_ICTPU (sp:Q90YQ7) 40S ribosomal protein S16 OS=Ictalurus punctatus GN=rps16 PE=2 SV=1	1	0.922422	0.598224	1.605301	0.748836	0.274816	0.851307	0.506427	0.333554	0.403066	-2.862097	-0.935208	-0.152559	-1.030932	-2.259636	-1.826138	-2.747275	-2.03465	0.059448	-0.026697	-2.276566	0.144715	-0.688357	-0.861446	0.026697
GENE7040X	TC108610	Salmo salar Formimidoyltransferase-cyclodeaminase (ftcd), mRNA	1	-0.192217	-0.841776	0.827576	0.742977	0.632564	0.451396	0.428753	0.468189	0.495358	-2.459653	-1.527713	-0.467436	-3.319638	-2.39051	0.637772	-1.365664	-1.523485	-1.637476	-0.446283	0.905569	-0.056065	0.439379	0.056065	0.711057
GENE3397X	CUST_2880_PI425536763	[BBH] HBB4_ONCMY (sp:P02141) Hemoglobin subunit beta-4 OS=Oncorhynchus mykiss GN=hbb4 PE=1 SV=3	1	2.572231	2.569615	0.655916	2.466085	-1.040082	1.040602	-1.093402	1.815626	0.708929	0.362846	-0.000309	0.811818	-0.013183	0.000309	-0.092421	-0.111237	0.271433	-0.766894	0.470966	-1.401222	-0.078029	-0.794348	-1.849613	-0.06303
GENE1125X	CUST_16640_PI425536763	(sp:Q99PE9) ADP-ribosylation factor-like protein 4D OS=Mus musculus GN=Arl4d PE=2 SV=1	1	2.01365	2.37567	3.073964	2.780609	1.356498	0.922889	-0.435076	1.587532	-0.173417	-0.561406	-3.04008	0.032009	-1.957254	-0.95437	-1.214959	1.213471	0.102384	-0.069839	0.897944	-0.879479	0.387212	-0.032009	-1.382194	-0.506455
GENE2769X	CUST_24432_PI425536763	(sp:Q5R4C1) Transketolase OS=Pongo abelii GN=TKT PE=2 SV=1	1	1.759306	2.847558	3.715819	1.906781	-0.44964	0.479898	1.858684	3.503552	-0.489734	1.023838	-1.434146	0.357254	-2.167545	-0.339042	-0.305882	1.071313	0.074012	-0.154316	2.03909	-0.447228	-0.105485	-1.724809	-0.834501	-0.074012
GENE605X	CUST_13777_PI425536763	(sp:Q1RMM0) THAP domain-containing protein 5 OS=Bos taurus GN=THAP5 PE=2 SV=2	1	1.414708	0.848027	1.755248	1.722593	0.571573	0.461815	-0.152615	-0.242106	0.105018	0.062909	-0.15063	-1.154162	0.497662	-0.062909	-0.65628	0.325341	-0.148508	-0.618521	0.073616	-0.891342	-0.293296	0.113714	-1.150762	-1.062262
GENE569X	CUST_13665_PI425536763	(sp:Q09490) Protein lgg-1 OS=Caenorhabditis elegans GN=lgg-1 PE=1 SV=1	1	1.803974	1.153395	1.790026	1.478731	0.470328	0.975757	0.776882	0.772064	0.091557	0.193722	-0.046967	-0.238768	-0.931962	-1.201233	-0.465809	0.044761	-0.588396	0.391289	-0.705254	-0.044761	-0.148274	-0.203352	-0.463348	-0.628044
GENE5797X	TC102600	(sp:O93343) GSK-3-binding protein OS=Xenopus laevis GN=gbp PE=1 SV=1	1	1.885835	1.998098	1.949123	1.656708	-0.015515	0.803592	0.378659	0.935732	0.058664	0.398481	-0.676326	-0.337321	0.251067	-0.57829	-0.910157	0.007318	-0.400041	-0.443445	0.378146	-0.709346	-0.475043	-0.655549	-0.949148	-0.007318
GENE6932X	TC108084	(sp:Q8K1S5) Krueppel-like factor 11 OS=Mus musculus GN=Klf11 PE=2 SV=3	1	2.040345	2.230065	1.952458	2.619313	-0.193805	-0.001078	0.304446	0.295414	0.001078	0.120507	-0.253561	-0.041265	-0.688363	-0.577034	-0.25032	0.112357	-0.519575	0.230177	0.10726	0.356544	-0.119456	-0.545228	-0.52116	-0.029937
GENE4019X	CUST_5451_PI425536763	(sp:Q6GPL4) Transmembrane protein 150A OS=Xenopus laevis GN=tmem150a PE=2 SV=1	1	1.36236	1.384462	1.458887	2.125364	0.75594	0.229727	-0.088926	0.755287	0.169691	0.645196	0.067457	0.151244	-0.238267	-0.067457	0.12159	-0.144222	-0.369103	-0.221006	-0.225071	-0.660295	-0.569645	-0.339792	-1.581397	-0.532386
GENE8947X	TC118370		1	0.897751	1.370295	1.525509	2.342327	0.546545	0.513428	0.374786	0.546322	-0.565018	0.403448	-0.828186	0.286279	-0.22032	-0.147102	-1.279474	-0.223924	-0.195478	-0.161116	0.243715	-0.633397	0.147102	-0.196047	-2.296454	-0.309123
GENE2717X	CUST_24100_PI425536763	(sp:P31395) Stathmin OS=Gallus gallus GN=STMN1 PE=2 SV=1	1	1.977341	2.348514	2.164438	1.154057	0.425181	0.752665	0.991973	0.054322	0.271081	0.809429	1.217666	-1.127467	-1.376235	-0.690192	0.560275	-1.374195	-0.165743	-0.054322	-0.975408	-1.255425	-0.137684	-0.697425	-1.134947	-0.357985
GENE8127X	TC113981	Salmo salar Dehydrogenase/reductase SDR family member 4 (dhrs4), mRNA	1	0.89718	2.253287	2.640164	1.474931	0.447998	0.049491	0.096236	0.543023	-0.622536	-0.080465	-0.049491	-1.601679	-1.261281	-0.247584	0.587881	-1.143523	-0.37498	1.341485	-0.402121	-0.610397	1.130848	1.077046	-1.228276	-1.12503
GENE4352X	CUST_6961_PI425536763	[BBH] ARMC8_DANRE (sp:Q05AL1) Armadillo repeat-containing protein 8 OS=Danio rerio GN=armc8 PE=2 SV=1	1	1.127286	1.893275	1.315464	1.101937	1.154421	0.346513	0.568354	-0.021227	-0.572363	-0.287776	-1.257008	-1.231548	-1.68941	-0.967951	-0.847618	-0.880694	0.021227	-0.190216	0.706235	0.029186	0.096559	0.142122	-1.040874	-0.925642
GENE9532X	TC121545		1	2.006194	2.476156	1.398296	0.901958	2.2036	0.410811	1.306474	0.156272	0.241336	0.130073	-0.085868	-0.916747	-1.057458	-1.382964	-0.223031	-0.726698	-0.250479	0.085868	0.821403	-1.202236	-0.819091	-0.32811	-1.126906	-1.501111
GENE3718X	CUST_4131_PI425536763	[BBH] ZMAT5_DANRE (sp:Q6AXL8) Zinc finger matrin-type protein 5 OS=Danio rerio GN=zmat5 PE=2 SV=1	1	1.744383	-1.023281	1.780646	2.830075	2.377669	1.644215	0.959746	0.985418	0.68696	0.077908	-1.255624	-1.167644	-2.158178	-0.747623	-0.34507	-0.394583	-0.077908	-1.290741	-0.928778	1.306497	1.165226	-1.084814	0.687494	-1.603117
GENE1211X	CUST_17106_PI425536763	(sp:A8MU46) Smoothelin-like protein 1 OS=Homo sapiens GN=SMTNL1 PE=2 SV=1	1	1.292545	1.535481	1.011574	0.551714	2.184006	0.875139	0.369612	1.051453	-0.224864	-0.873488	-2.057011	-1.515025	-1.464175	0.118658	-0.215528	-0.696154	-0.776511	-2.122003	-0.88851	0.419637	0.155642	0.009587	-0.009587	-0.067684
GENE2755X	CUST_24355_PI425536763	(sp:Q9P2W3) Guanine nucleotide-binding protein G(I)/G(S)/G(O) subunit gamma-13 OS=Homo sapiens GN=GNG13 PE=2 SV=1	1	0.794416	1.539339	1.089003	1.104388	1.27843	0.362145	-0.513546	1.172113	0.455134	-1.420971	-2.265428	-1.167329	-1.801582	-0.254857	-0.525171	-0.080991	-1.14843	-1.941649	-0.647451	-0.177346	0.080991	0.390387	0.17908	0.304943
GENE10576X	TC127513	[BBH] FXYD6_PONAB (sp:Q5RB29) FXYD domain-containing ion transport regulator 6 OS=Pongo abelii GN=FXYD6 PE=3 SV=1	1	1.336454	2.600168	2.382517	3.393287	2.037282	0.441743	2.021534	1.900389	1.322543	-2.133151	-3.168058	-1.173861	-3.713663	0.050077	-0.546868	-1.421098	-0.890916	-3.009103	-2.787578	-0.460203	-0.048621	-0.591347	0.328889	0.048621
GENE4550X	CUST_7700_PI425536763	(sp:P29401) Transketolase OS=Homo sapiens GN=TKT PE=1 SV=3	1	1.296363	0.833956	2.07385	1.773764	0.952915	0.72225	0.462723	0.538572	0.441776	-1.830341	-1.145894	-1.067463	-0.365738	-0.050393	0.050393	0.086143	-0.694141	-1.463895	-0.946379	0.122295	-0.365395	-0.751944	-0.277284	-0.338469
GENE5687X	TC102004	(sp:P05940) Parvalbumin beta OS=Xenopus laevis PE=3 SV=3	1	1.024951	0.576965	1.642452	1.167656	0.815156	0.306937	-0.015828	0.283489	0.796823	-1.179564	-1.187229	-0.967938	-1.339229	-0.242534	0.712672	0.527982	-0.715698	-0.681341	-1.414387	0.015828	-0.02592	0.177973	-0.186149	-0.095843
GENE6484X	TC105779	Salmo salar Quinone oxidoreductase-like 1 (qorl), mRNA	1	0.80557	0.715801	2.798641	1.753374	1.271873	0.181278	0.109184	0.662555	0.387178	-1.584675	-1.954473	-0.109184	-1.017235	-0.60976	-0.449946	-0.358528	0.323652	-1.728334	-0.325402	0.369082	-0.832903	-1.605443	0.74444	-1.455141
GENE4594X	CUST_7831_PI425536763	(sp:P16636) Protein-lysine 6-oxidase OS=Rattus norvegicus GN=Lox PE=1 SV=2	1	0.051892	-0.006113	0.877968	2.136884	3.759163	0.282094	-0.126036	0.146653	0.152417	-0.697222	-3.522799	-2.867673	-2.210197	-1.299414	-1.483201	0.579517	-1.15758	-3.086271	-0.515576	2.408322	1.657119	0.006113	2.006578	-0.154004
GENE6276X	TC104834	(sp:Q92824) Proprotein convertase subtilisin/kexin type 5 OS=Homo sapiens GN=PCSK5 PE=2 SV=3	1	0.036738	0.225432	2.551497	0.737667	1.309664	0.160417	0.532766	0.404635	0.002523	-0.611982	-2.672061	-1.208946	-1.180112	-0.305272	-1.333515	-0.260594	-0.868227	-1.107796	-0.478021	0.445038	0.271546	-0.250904	-0.002523	0.145685
GENE1000X	CUST_15920_PI425536763	(sp:O95931) Chromobox protein homolog 7 OS=Homo sapiens GN=CBX7 PE=1 SV=1	1	1.696503	1.73138	3.109468	1.367589	0.43355	1.389881	-0.433758	1.046062	-0.39925	0.258032	-1.164839	-2.613778	-0.855826	0.435617	-0.070039	-0.802491	-0.983298	-1.796003	0.97066	-1.391212	-0.873279	0.189218	0.070039	-1.031961
GENE3843X	CUST_4626_PI425536763	(sp:P35031) Trypsin-1 OS=Salmo salar PE=1 SV=1	1	0.701707	2.65771	2.184052	1.023072	0.856558	-0.02435	0.053866	1.800179	-0.431702	-0.618926	-0.727525	-2.116442	-1.135657	0.31937	-0.535149	0.02435	0.372399	-1.605865	0.27774	-0.384868	-1.075629	-1.108044	0.263541	-1.925357
GENE643X	CUST_13964_PI425536763	[BBH] CP7A1_HUMAN (sp:P22680) Cholesterol 7-alpha-monooxygenase OS=Homo sapiens GN=CYP7A1 PE=1 SV=2	1	0.527531	2.345488	2.684235	0.772365	1.28971	1.740888	1.02056	1.082726	-0.139321	-1.423001	0.252938	-2.702898	-1.269319	-0.238554	-0.519151	-0.728921	0.2324	-0.934787	1.679618	0.139321	-0.341006	-0.742445	-0.766005	-1.297177
GENE9266X	TC120214	[BBH] RB39B_BOVIN (sp:Q17QU4) Ras-related protein Rab-39B OS=Bos taurus GN=RAB39B PE=2 SV=1	1	1.477242	1.47099	1.539923	1.225656	0.868021	1.917484	0.774904	0.36311	-0.281959	-1.182746	0.391839	-2.960425	-1.259432	0.712558	-0.176248	-0.76621	-0.308953	-0.823346	0.536787	0.176248	-0.882905	-0.279925	-0.319115	-0.407059
GENE904X	CUST_15353_PI425536763	(sp:Q63ZY3) KN motif and ankyrin repeat domain-containing protein 2 OS=Homo sapiens GN=KANK2 PE=1 SV=1	1	0.886581	1.521322	1.055896	1.442606	1.401615	1.34602	0.718488	0.87039	0.858972	-0.277227	0.036689	-2.231548	-0.201171	1.082928	-0.047447	-0.086712	-0.036689	-2.269665	-1.665465	-1.123601	-0.283448	-0.540028	0.100899	-0.464522
GENE1038X	CUST_16114_PI425536763	(sp:Q3SZL0) Bile acid receptor OS=Bos taurus GN=NR1H4 PE=2 SV=1	1	0.76619	1.833197	1.736468	1.150568	0.7594	0.85419	-0.379937	1.340783	0.344079	0.103549	-2.036863	-2.539519	-0.256227	1.269095	0.399035	-1.01263	-0.719393	-2.823247	-3.152301	-0.103549	0.138671	-0.970234	-1.070526	-1.080562
GENE1300X	CUST_17586_PI425536763	(sp:O35789) Galactosylgalactosylxylosylprotein 3-beta-glucuronosyltransferase 1 OS=Rattus norvegicus GN=B3gat1 PE=1 SV=2	1	1.329575	1.757244	1.637466	1.96792	0.96064	0.651238	0.40976	0.669912	0.313686	-0.474321	-1.435588	-1.648067	0.053482	0.300892	-0.187308	-0.152632	0.205019	-1.373978	-1.196389	-0.053482	-0.228047	-0.71596	-0.281398	-0.282392
GENE4513X	CUST_7550_PI425536763	[BBH] ANFC2_ORYLA (sp:Q8AYR5) C-type natriuretic peptide 2 OS=Oryzias latipes GN=cnp-2 PE=2 SV=1	1	0.926544	1.609315	1.733604	1.100785	0.730951	0.974703	0.169127	0.630604	0.469207	-0.385125	-1.498268	-2.742157	-0.056307	0.631657	0.104538	-0.2442	-0.139526	-2.100324	-0.801623	0.056307	-0.319119	-0.566645	-0.187533	-0.267555
GENE3216X	CUST_27682_PI425536763	[BBH] P4HTM_MOUSE (sp:Q8BG58) Transmembrane prolyl 4-hydroxylase OS=Mus musculus GN=P4htm PE=2 SV=1	1	1.274081	1.658236	1.782602	1.539256	0.332021	1.127452	1.795462	1.143294	0.251745	-1.179651	-0.379486	-2.688467	0.023662	0.473932	-0.219025	-1.041112	-1.627639	-2.930468	-1.334935	-0.023662	-0.025433	-0.884141	-1.041076	0.727916
GENE10178X	TC125146		1	1.57846	1.706645	1.757833	2.18612	0.014738	1.383769	1.661855	1.830173	-0.014738	-0.994198	-0.077823	-2.146415	-0.978788	0.911704	0.681575	-0.657077	-2.16352	-2.334168	-0.930112	-0.615926	-0.118561	0.358791	0.757935	-0.172843
GENE4847X	CUST_8482_PI425536763	(sp:Q58EL0) Homeobox protein Hox-C11a OS=Danio rerio GN=hoxc11a PE=2 SV=1	1	1.787404	1.055095	1.743509	1.848851	0.952946	1.603694	1.053216	0.537555	-0.09574	-1.192613	-0.853033	-1.884934	-0.494484	-0.404318	-1.244239	-0.339087	-2.263885	-2.234368	0.295378	1.189907	0.09574	-0.146563	-0.760062	0.447623
GENE5525X	TC101241	(sp:Q16798) NADP-dependent malic enzyme, mitochondrial OS=Homo sapiens GN=ME3 PE=2 SV=2	1	1.626454	2.330051	1.451544	2.221851	1.64927	1.757988	0.923965	0.713808	-0.165102	-0.963489	-0.914998	-1.692867	-0.116583	0.845988	0.032775	-0.10049	-0.795586	-2.071016	-0.175961	0.095686	0.539262	-0.035157	-0.032775	-0.167443
GENE9982X	TC124001	Salmo salar F-box only protein 37 (fbx37), mRNA	1	1.607153	1.633177	2.355721	2.243453	0.325082	1.419803	1.364085	0.592831	0.365964	-0.345049	-0.458046	-1.420479	0.119537	1.154956	-0.413224	-0.356556	-0.877566	-1.786704	-0.190513	0.797437	-0.119537	-0.206954	-0.661435	-0.47571
GENE1281X	CUST_17493_PI425536763	(sp:O45228) Proline dehydrogenase, mitochondrial OS=Caenorhabditis elegans GN=B0513.5 PE=3 SV=2	1	1.920008	1.576128	1.852562	1.744811	2.383705	1.802229	0.779052	1.94122	1.371199	-0.264458	-0.207851	-2.803439	-1.442482	0.651322	-0.600368	-2.360702	-0.857627	-1.233483	-2.006222	-1.928836	-1.294713	-1.021707	0.207851	0.320668
GENE8082X	TC113752		1	1.434383	1.730915	1.777822	1.891236	1.448496	1.30946	0.146177	1.177152	1.001478	0.00288	-1.325996	-1.563852	-2.277987	0.087436	-0.736013	-1.913723	-1.220037	-0.815612	-1.549357	-0.00288	-1.08863	0.038522	-0.850221	-0.117007
GENE271X	CUST_11666_PI425536763	(sp:Q9QY30) Bile salt export pump OS=Mus musculus GN=Abcb11 PE=1 SV=1	1	1.520629	1.211928	1.946454	1.124682	0.465252	1.496006	0.824518	1.157141	0.421812	-0.549191	-0.324003	-2.094229	-0.116005	0.702263	0.116005	0.325433	-0.542366	-1.089391	-2.077726	-0.38331	-1.632873	-1.064177	-0.931508	-0.512047
GENE2260X	CUST_21624_PI425536763	(sp:Q8TDW5) Synaptotagmin-like protein 5 OS=Homo sapiens GN=SYTL5 PE=1 SV=1	1	1.575204	1.043091	2.198233	1.480976	0.655817	1.203495	-0.010765	1.225125	0.68593	0.102919	-0.597232	-1.573816	0.161981	0.192802	-0.254766	-0.183139	-0.052979	-0.666628	-1.571143	-0.102288	-1.983832	-0.37775	0.010765	-0.608187
GENE4510X	CUST_7542_PI425536763	(sp:Q5REV9) Sodium-dependent phosphate transport protein 2B OS=Pongo abelii GN=SLC34A2 PE=2 SV=1	1	2.645679	0.78576	1.488864	0.144118	0.698855	1.253858	0.770714	0.677395	1.231417	-0.420724	-0.510535	-1.035436	0.145413	0.188816	-0.466811	-0.670944	-0.111299	-0.739239	-1.982575	0.111299	-1.415771	-0.686303	-0.609454	-1.001399
GENE4185X	CUST_6180_PI425536763	(sp:Q9HBG4) V-type proton ATPase 116 kDa subunit a isoform 4 OS=Homo sapiens GN=ATP6V0A4 PE=1 SV=1	1	1.647637	0.919681	1.568829	1.781419	1.056181	-0.144885	0.830266	0.447915	0.625048	-0.31057	0.16137	-2.149935	0.210839	0.634181	-0.994776	0.066557	-0.066557	-0.668166	-2.761524	-1.012414	-0.91803	-1.051855	-1.40009	-1.36198
GENE2421X	CUST_21931_PI425536763	(sp:O43559) Fibroblast growth factor receptor substrate 3 OS=Homo sapiens GN=FRS3 PE=1 SV=3	1	2.45281	2.111738	2.557664	1.755156	-0.034976	1.411343	0.686549	1.153416	1.225532	-0.452185	1.073058	-0.501396	-0.623962	0.859349	0.034976	-0.689668	-0.297786	-0.195916	-1.723696	0.66853	-0.52361	-0.312725	-0.136373	-0.606055
GENE11657X	TC97269	(sp:Q9Y5Z4) Heme-binding protein 2 OS=Homo sapiens GN=HEBP2 PE=1 SV=1	1	2.228742	1.722558	1.037663	1.71865	0.766822	1.410711	0.566549	0.544041	1.131366	-0.267332	-0.28546	-0.339819	-0.025947	0.306723	-0.265122	0.015351	-0.293186	-0.717411	-0.844169	0.699799	-1.03454	-0.145894	-0.015351	-0.390296
GENE8462X	TC115821	(sp:Q98875) Homeobox protein Dlx1a OS=Danio rerio GN=dlx1a PE=2 SV=1	1	1.26551	1.61776	2.144702	0.99438	0.543692	1.07653	0.053956	0.804977	0.007791	-0.007791	-0.382782	-1.367127	-0.083775	0.170072	-0.843612	-0.289937	-0.321346	-0.340949	-0.90345	-0.259202	0.111826	-0.485226	0.140012	-0.353522
GENE10138X	TC124906	PREDICTED: Taeniopygia guttata similar to WD and tetratricopeptide repeats 1 (LOC100223780), mRNA	1	1.794095	1.432112	1.909402	1.467068	0.942765	0.865719	0.564354	0.754902	0.273811	-0.973714	0.323693	-1.406615	-0.882769	0.067874	-0.220956	-0.067874	-0.589358	-1.587587	-0.444405	0.069969	-0.510651	-0.084879	-0.370475	-0.359566
GENE10409X	TC126564		1	1.565898	1.890297	1.363933	1.021967	0.993005	1.00159	0.097217	0.522698	0.248725	-0.768344	-0.005751	-1.577264	-1.335876	0.692047	-0.687404	0.005751	-0.100902	-0.998443	-1.157408	0.166086	-0.193761	-0.356208	-0.808906	-0.844407
GENE589X	CUST_13715_PI425536763	(sp:Q96GA7) Serine dehydratase-like OS=Homo sapiens GN=SDSL PE=1 SV=1	1	0.863574	1.026223	2.246031	1.771733	0.842969	0.904281	0.950685	0.777103	0.353348	0.379317	-0.095499	-0.718394	-0.217667	-0.077177	-0.15471	-0.20706	-0.465185	-1.671534	-0.908368	-0.114244	2.124412	-0.217688	-0.122422	0.077177
GENE440X	CUST_12870_PI425536763	(sp:A1A4L6) Protein C-ets-2 OS=Bos taurus GN=ETS2 PE=2 SV=1	1	0.652794	0.8785	2.140533	2.585683	0.503734	0.501609	-0.045605	0.330723	0.366271	-0.627122	0.045605	-0.941059	-0.713229	-0.079192	-0.804215	-0.449079	-0.498967	-1.887954	-0.528718	0.174142	0.444183	-0.402322	-0.814725	0.357148
GENE3861X	CUST_4699_PI425536763	[BBH] CTR2_DANRE (sp:Q5PR34) Low affinity cationic amino acid transporter 2 OS=Danio rerio GN=slc7a2 PE=2 SV=1	1	1.010637	0.98493	1.975336	2.159387	0.581981	0.369632	-0.029998	-0.394059	0.483483	-0.441318	0.170975	-0.391847	-0.091424	0.178012	-0.170177	-0.751322	-0.348855	-1.667751	-1.15957	0.337585	0.413024	-0.933771	0.029998	-0.280217
GENE10700X	TC128301	(sp:Q7SY23) Delta-1-pyrroline-5-carboxylate dehydrogenase, mitochondrial OS=Danio rerio GN=aldh4a1 PE=2 SV=1	1	1.239617	1.358348	1.862042	2.247187	1.158261	1.400913	-0.144448	0.154026	0.543347	-0.633975	0.196945	0.065298	-0.460913	-0.868028	-0.925083	-0.683598	-0.432124	-1.469176	-0.676217	-0.065298	0.417035	-1.244133	-1.214038	0.715618
GENE6072X	TC103799	Salmo salar CG057 protein (cg057), mRNA	1	3.517644	2.268591	2.82962	2.369482	2.593801	1.687524	2.066623	0.210325	1.537281	-0.806511	-1.243349	-3.184499	-0.307486	-3.08004	-2.987319	-2.040936	-0.161521	-3.45675	0.161521	-2.589166	0.241219	-3.148562	0.544367	-2.667634
GENE10381X	TC126326		1	1.355957	1.453393	1.473049	1.648883	1.587029	1.095586	0.607039	0.542425	0.636659	-0.423005	-0.437107	-1.172897	0.029466	-0.272374	-0.984076	-0.392222	-0.029466	-0.913507	-0.36153	-0.872535	0.096451	-1.599352	0.140264	-0.662144
GENE7974X	TC113218		1	1.766866	0.964775	1.878382	1.310402	0.954076	0.485475	0.674272	0.568246	-0.026717	-0.255429	0.366035	-1.620594	-0.365501	-0.692428	-1.749596	-0.250379	-0.741197	-2.67582	-0.128686	0.195943	0.152805	-1.082154	0.026717	-0.146261
GENE8570X	TC116413	Salmo salar Erythropoietin receptor (epor), mRNA	1	1.182528	1.155703	1.240168	1.001918	0.490769	1.267695	0.055756	0.588342	0.202474	-1.008963	0.112679	-1.244253	-0.550583	0.365334	-0.717326	-0.774753	-1.279557	-2.062614	0.032681	-0.032681	-0.795031	-1.327514	-0.402446	-0.637642
GENE1606X	CUST_19466_PI425536763	(sp:P28324) ETS domain-containing protein Elk-4 OS=Homo sapiens GN=ELK4 PE=1 SV=3	1	1.217557	1.48088	3.458418	1.045744	-0.206929	0.607013	0.689171	1.75624	-0.081389	-0.459627	0.120293	-0.606408	-0.140323	0.798779	0.69877	-0.734727	-0.697447	-0.941604	-0.260641	-0.402474	0.081389	-0.282312	-0.82806	0.123882
GENE7767X	TC112185	PREDICTED: hypothetical protein LOC335368 [Danio rerio]	1	0.125349	1.411913	4.484194	2.261432	-0.275661	1.120503	1.469605	1.605629	0.632572	-0.799257	-1.672073	-1.192094	-0.170234	0.98629	0.312193	-0.586118	-0.778606	-0.730701	-1.796922	0.427292	1.300576	-0.41494	-0.125349	-0.922292
GENE3168X	CUST_27351_PI425536763	(sp:P49356) Protein farnesyltransferase subunit beta OS=Homo sapiens GN=FNTB PE=1 SV=1	1	0.556652	1.056433	3.79028	1.670828	0.806769	0.322977	0.731738	0.285253	0.549423	0.61764	-0.112357	-0.388464	-0.828402	-1.030006	-1.267732	-0.675978	-0.613072	-0.746635	-0.137565	0.392354	-0.705878	-0.395542	-0.044692	0.044692
GENE3764X	CUST_4348_PI425536763	(sp:O43741) 5'-AMP-activated protein kinase subunit beta-2 OS=Homo sapiens GN=PRKAB2 PE=1 SV=1	1	0.673417	0.800698	4.009014	0.841384	0.710665	0.370188	0.988759	0.037282	0.363731	-0.322071	-0.414639	-1.019385	0.009678	0.175837	-0.213675	-0.469565	-0.140554	-1.71225	-0.444356	-0.009678	-0.346082	-0.518763	0.081433	-0.321342
GENE4184X	CUST_6179_PI425536763	[BBH] NGF_DANRE (sp:Q6YBR5) Nerve growth factor OS=Danio rerio GN=ngf PE=2 SV=1	1	0.357901	1.346628	3.397903	1.88728	0.868356	-0.325648	1.193573	0.953126	-0.09431	0.040098	0.1431	-0.177298	-0.040098	-0.597366	0.593289	-0.189063	-0.333925	-0.887148	-0.466675	0.637403	-0.042107	-1.242162	-0.258864	0.154134
GENE2805X	CUST_24614_PI425536763	(sp:Q05516) Zinc finger and BTB domain-containing protein 16 OS=Homo sapiens GN=ZBTB16 PE=1 SV=2	1	1.042904	1.013587	3.11017	0.515129	1.661423	0.484822	0.957241	0.632999	0.229485	-0.04752	-0.352062	-0.41678	-0.18585	0.070369	-0.326248	0.04752	0.150548	-0.328045	-0.597901	-1.591952	-0.746431	-1.239643	-0.630398	-0.480113
GENE11904X	TC99031	[BBH] PPT2A_XENLA (sp:Q6PCJ9) Lysosomal thioesterase PPT2-A OS=Xenopus laevis GN=ppt2-A PE=2 SV=1	1	0.611947	1.368932	3.651612	1.011163	1.159353	0.513845	0.775603	0.481935	0.147796	0.027364	-0.066429	-0.337522	-0.635128	-0.171486	-1.478052	-1.060872	-0.027364	0.201867	0.097857	-0.590889	-0.456929	-1.585603	-1.428303	-0.402199
GENE3846X	CUST_4629_PI425536763	(sp:A2A6A1) G patch domain-containing protein 8 OS=Mus musculus GN=Gpatch8 PE=2 SV=1	1	0.448777	1.457403	3.297386	2.475038	-0.477688	-0.769367	0.974453	0.44074	0.021511	-0.566034	0.156134	0.460319	-0.706231	-0.472554	-0.662793	-0.883721	-0.280429	-0.021511	-1.317149	0.466318	0.561076	-0.342478	-0.133332	0.157454
GENE4794X	CUST_8339_PI425536763	(sp:Q7ZW47) Double-stranded RNA-binding protein Staufen homolog 2 OS=Danio rerio GN=stau2 PE=2 SV=2	1	0.242775	0.694134	2.641661	2.797226	0.143122	-0.531336	1.791767	0.516111	0.007079	-1.030766	-0.622526	-0.356539	-0.007079	-1.568024	0.090372	-1.47932	0.116194	0.131607	-0.945848	0.020693	-0.26626	-0.344447	-0.883377	-0.815572
GENE11597X	TC96856	(sp:Q9CQX8) 28S ribosomal protein S36, mitochondrial OS=Mus musculus GN=Mrps36 PE=1 SV=1	1	1.485723	0.229268	2.906581	2.715368	-0.08268	-1.016712	1.144233	0.499459	-0.282326	0.345346	0.067007	0.296367	-2.753587	-0.929062	-1.374468	-3.101422	-0.973221	0.201068	0.054479	-0.928216	1.093954	-1.496536	-0.288964	-0.054479
GENE1186X	CUST_1697_PI425536763	[BBH] FACR1_XENLA (sp:Q7ZXF5) Fatty acyl-CoA reductase 1 OS=Xenopus laevis GN=far1 PE=2 SV=1	1	1.228385	0.8479	2.055641	1.602451	0.897891	0.003165	0.770146	0.616108	1.19464	-0.333134	0.066844	0.460695	-0.394048	-0.003165	-0.315286	-1.013231	-0.85141	1.0408	-0.374021	-0.913138	-0.607467	-0.502762	-0.768794	-0.568985
GENE6525X	TC105960	Salmo salar Vacuolar protein sorting-associated protein 41 homolog (vps41), mRNA	1	1.200762	0.857472	2.960589	1.877897	1.841533	1.152709	1.423664	0.561754	1.325382	-0.144484	-0.048489	-0.375727	-0.73615	0.138139	-1.558169	-2.22441	-0.966927	2.976343	-1.208784	-0.575917	-0.237827	-0.616189	-0.44726	0.048489
GENE419X	CUST_12736_PI425536763	(sp:Q00973) Beta-1,4 N-acetylgalactosaminyltransferase 1 OS=Homo sapiens GN=B4GALNT1 PE=1 SV=2	1	1.934941	0.016363	1.875143	1.861707	0.688434	0.524988	0.918236	-0.156408	0.813384	-0.235523	0.227089	0.168195	0.438436	-0.476728	-0.016363	-0.350728	-0.485923	-0.19162	-0.398966	0.172998	-0.887265	-0.816171	-0.408287	-1.281175
GENE9964X	TC123907	Salmo salar 5'-nucleotidase, cytosolic 3 (nt5c3), mRNA	1	1.524234	-0.008784	1.757549	1.944578	1.301004	1.036774	1.243277	0.858505	1.293645	0.213194	-0.011139	0.300096	-0.142067	-0.141329	-1.318279	-0.809699	-0.387335	0.463939	-0.370926	0.008784	-1.490645	-0.763565	-0.874708	-1.544247
GENE1208X	CUST_17082_PI425536763	(sp:Q9XSI2) Peptidyl-prolyl cis-trans isomerase FKBP5 OS=Saguinus oedipus GN=FKBP5 PE=2 SV=2	1	-0.03682	1.211806	1.286091	-0.833519	3.415413	0.386753	1.283193	1.602136	1.489243	0.18346	1.288822	0.054215	-0.729354	0.03682	-0.390259	-0.337658	-0.759203	-0.782625	-0.412583	-1.432742	2.074208	-0.990597	-0.348329	-0.216889
GENE3874X	CUST_4790_PI425536763	[BBH] GATB_HUMAN (sp:O75879) Probable glutamyl-tRNA(Gln) amidotransferase subunit B, mitochondrial OS=Homo sapiens GN=PET112L PE=1 SV=1	1	-0.004536	-0.067573	0.331163	0.558318	2.810551	1.757224	1.695429	0.090704	0.647287	-0.507906	0.827532	0.004536	-0.625532	-0.359742	-0.416604	-0.807467	-2.032086	-0.111178	0.279551	0.060362	0.903437	-0.909972	-0.292477	-0.878335
GENE6256X	TC104719	(sp:O75879) Probable glutamyl-tRNA(Gln) amidotransferase subunit B, mitochondrial OS=Homo sapiens GN=PET112L PE=1 SV=1	1	0.208289	0.203969	0.329365	0.311606	2.884468	1.680306	1.756597	0.203484	0.547502	-0.114397	0.812857	-0.339595	-0.649266	-0.242085	-0.568282	-0.744783	-1.984997	-0.174019	0.106212	-0.106212	0.86856	-0.837606	-0.316231	-0.624086
GENE8307X	TC114892	Danio rerio zgc:136844 (zgc:136844), mRNA	1	-1.139244	0.937316	0.539819	1.192342	2.557491	2.143029	1.269271	1.306006	1.15103	-1.51801	-0.390783	0.055533	-1.810017	-0.055533	-0.9454	-1.040626	-1.555938	-0.514045	0.066411	-0.518421	0.204116	-1.181594	0.327377	-1.018213
GENE1370X	CUST_17973_PI425536763	[BBH] SCN2B_MOUSE (sp:Q56A07) Sodium channel subunit beta-2 OS=Mus musculus GN=Scn2b PE=1 SV=1	1	1.018039	0.927534	1.982993	0.681119	1.378463	0.609966	0.83148	0.315801	1.170153	-0.46722	0.932503	0.207476	-0.13389	0.13389	-0.161889	-0.481279	-1.734231	-2.157159	-0.728673	-0.7167	-0.722485	-1.684242	-0.284234	-1.415414
GENE4340X	CUST_6897_PI425536763	[BBH] CENPP_DANRE (sp:Q1LV50) Centromere protein P OS=Danio rerio GN=cenpp PE=2 SV=1	1	1.367402	1.673225	2.843832	2.094708	1.974466	1.378757	0.700398	1.013396	1.359416	-0.010301	-0.656225	0.230267	0.010301	0.116041	-0.211908	-0.62713	-1.886657	-1.960353	-0.402743	-0.871294	-0.080992	-3.295666	-0.233173	-1.970737
GENE6468X	TC105711	[BBH] RPAC2_XENLA (sp:Q5XK67) DNA-directed RNA polymerases I and III subunit RPAC2 OS=Xenopus laevis GN=polr1d PE=3 SV=1	1	1.413236	1.772883	0.639166	0.728397	1.25039	1.682074	0.933796	0.783023	1.129543	-0.112067	1.133263	0.827522	0.112067	-0.200831	-0.131638	-0.608044	-0.226462	-0.805256	-0.304279	-0.60896	-0.226265	-1.202374	-0.794582	-1.780951
GENE1085X	CUST_16389_PI425536763	Salmo salar Vascular endothelial growth factor C (vegfc), mRNA	1	0.604202	1.378458	2.395135	0.408518	1.5248	1.321377	0.626182	0.833746	0.594388	0.101238	0.296311	-0.101238	-0.711038	-0.188197	-0.409603	-1.141401	-1.125119	-0.383258	0.225176	-0.866396	-0.74713	-1.137722	-0.442565	-2.16461
GENE7289X	TC109839	[BBH] FBX30_RAT (sp:Q5XI67) F-box only protein 30 OS=Rattus norvegicus GN=Fbxo30 PE=2 SV=1	1	1.675385	1.30639	1.98048	0.687895	1.080366	1.103252	0.474074	-0.036102	0.286144	0.168477	0.036102	0.626727	-0.246028	-0.213244	-0.336845	-0.911847	-0.513383	-0.597358	0.670318	-0.464536	-0.311583	-0.715121	-0.595609	-1.153051
GENE1292X	CUST_17560_PI425536763	(sp:Q7Z442) Polycystic kidney disease protein 1-like 2 OS=Homo sapiens GN=PKD1L2 PE=1 SV=3	1	3.089383	1.385975	3.786265	1.286643	2.499185	2.090309	1.241201	0.72699	2.133627	-0.665888	-1.149123	0.50644	-0.753636	-0.842634	-2.399613	-1.918391	-2.763723	-1.000922	-0.015988	-1.236853	-0.193183	0.015988	0.176912	-1.555983
GENE603X	CUST_13765_PI425536763	(sp:Q969S3) Zinc finger protein 622 OS=Homo sapiens GN=ZNF622 PE=1 SV=1	1	0.927457	2.106066	4.349159	1.705727	3.205915	2.117782	0.912315	1.349576	2.2391	-0.130743	-0.563486	-0.090475	-2.037076	-0.185011	-3.055889	-1.161481	-3.016703	-1.097982	1.806351	-1.088797	-0.011689	0.011689	0.837829	-2.268272
GENE11526X	TC96347	(sp:Q6GL41) DNA replication licensing factor mcm4 OS=Xenopus tropicalis GN=mcm4 PE=2 SV=1	1	1.22703	2.039163	3.807612	0.847378	2.354134	1.810899	0.441421	1.66267	2.117381	0.049108	-1.197905	-0.049108	-1.913814	-0.147132	-1.706381	-1.071903	-1.385191	-0.827358	0.815769	-0.927288	-0.298586	-0.982837	0.41649	-1.885553
GENE2108X	CUST_21321_PI425536763	[BBH] KLF11_MOUSE (sp:Q8K1S5) Krueppel-like factor 11 OS=Mus musculus GN=Klf11 PE=2 SV=3	1	0.493163	0.273959	0.458813	1.05217	2.527222	1.224753	1.584632	1.857828	1.945705	0.114839	0.171524	-0.688373	-0.84451	-0.703868	-0.599446	-0.524516	-0.114839	-0.259423	0.398022	-1.106379	-0.190594	-0.885156	-1.347189	-1.356192
GENE3828X	CUST_4566_PI425536763	(sp:P55041) GTP-binding protein GEM OS=Mus musculus GN=Gem PE=1 SV=2	1	-0.050159	2.196824	1.057972	1.561821	2.962711	1.912504	1.566191	2.662426	2.242972	0.992296	0.017348	-0.017348	-0.133067	0.56359	-0.025938	-0.302914	-1.136182	-0.425512	0.258915	-0.874604	-0.516129	-0.607141	-0.890326	-1.158255
GENE9000X	TC118742	(sp:P03934) Transposable element Tc1 transposase OS=Caenorhabditis elegans GN=tc1a PE=3 SV=1	1	1.052933	2.301335	0.10071	0.736623	2.482175	1.42172	1.406413	1.670133	2.508702	0.285871	0.207407	-1.407409	-0.22597	-0.193733	-0.00686	-0.920952	-0.773867	-1.535409	0.00686	-0.604814	-0.643003	-1.556497	-1.308186	-0.838021
GENE295X	CUST_11844_PI425536763	(sp:Q9UBC9) Small proline-rich protein 3 OS=Homo sapiens GN=SPRR3 PE=1 SV=2	1	1.641308	1.01485	1.936087	0.19066	2.254501	2.777281	2.648273	2.444046	3.034025	0.010712	-0.244772	-0.889735	-0.722924	-0.084869	0.049333	-0.213388	-0.281355	-0.711046	-0.010712	-0.334476	-0.196585	-0.835095	0.297748	-1.615341
GENE1451X	CUST_18571_PI425536763	(sp:P38567) Hyaluronidase PH-20 OS=Homo sapiens GN=SPAM1 PE=1 SV=1	1	1.950846	1.121197	2.040451	-0.051792	3.011133	3.391713	3.03859	2.991834	3.496712	-0.133	-0.757041	-1.305656	-2.084615	-1.822391	-2.292114	-1.72005	-1.34068	-1.421648	0.051792	0.111337	0.122604	-1.171193	0.400747	-3.10494
GENE929X	CUST_15499_PI425536763	[BBH] PROD_HUMAN (sp:O43272) Proline dehydrogenase, mitochondrial OS=Homo sapiens GN=PRODH PE=1 SV=2	1	2.270509	0.635568	1.046165	2.691916	2.931547	2.742582	2.561252	1.027315	3.268466	-0.103349	-0.748488	-0.232881	-1.703653	-1.354317	-1.633444	-1.18077	-0.471163	-1.49511	0.167118	-0.658705	0.103349	0.797302	-0.957604	-1.571408
GENE1256X	CUST_17327_PI425536763	(sp:Q8BFP9) [Pyruvate dehydrogenase [lipoamide]] kinase isozyme 1, mitochondrial OS=Mus musculus GN=Pdk1 PE=2 SV=1	1	2.271084	2.533163	1.874622	2.642928	2.76755	2.777811	2.802332	2.228477	1.662761	-0.439693	-0.989758	-0.527369	-1.015457	-1.706597	-1.701611	-1.075879	0.295734	-0.194046	1.412386	-0.802728	-0.556295	0.194046	-1.017287	-1.880105
GENE7747X	TC112091		1	1.78689	0.757035	2.393097	1.523718	2.755178	2.615689	2.212853	2.348223	1.625239	-0.697699	0.870056	-0.672792	-1.301928	-1.240539	-1.926653	-0.406221	-0.867696	-0.103807	1.471007	-0.581964	-0.561853	0.103807	-1.541511	-1.45752
GENE735X	CUST_14436_PI425536763	(sp:Q60674) Nuclear receptor subfamily 1 group D member 2 OS=Mus musculus GN=Nr1d2 PE=2 SV=1	1	0.976804	2.02706	1.555476	1.09405	2.326289	1.224469	1.488041	2.007801	1.851159	0.272481	-1.065452	0.777089	-1.274279	0.018179	-0.607823	-1.247546	-0.386234	-0.265403	-0.321086	-0.155099	-0.25914	-0.685137	-0.018179	-0.429773
GENE4645X	CUST_7966_PI425536763	(sp:Q61527) Receptor tyrosine-protein kinase erbB-4 OS=Mus musculus GN=Erbb4 PE=1 SV=3	1	1.649225	1.433034	1.555133	1.002483	2.056263	1.297896	1.059296	1.781457	1.249307	0.95946	-0.539924	0.766385	-0.154727	-0.004939	-1.057172	-0.326349	0.004939	-0.025559	-0.050457	-0.166239	-0.256053	-0.635247	-0.761013	-0.936608
GENE6287X	TC104878	Salmo salar Death-associated protein 1 (dap1), mRNA	1	1.856251	2.124342	2.541288	0.789342	1.691591	1.825839	1.706235	1.464883	0.77544	0.484613	-0.295342	-0.05341	-0.065627	-0.547491	-1.265899	-0.774946	-0.643845	-0.358049	0.192859	-0.06361	0.05341	-0.578319	-0.990263	-0.71826
GENE3653X	CUST_3917_PI425536763	[BBH] MAFK_HUMAN (sp:O60675) Transcription factor MafK OS=Homo sapiens GN=MAFK PE=1 SV=1	1	0.898794	0.724974	1.455865	0.613487	2.2029	2.02159	1.623635	2.031097	1.376111	0.764723	0.582371	-0.448947	-0.310415	0.153551	-1.023098	-0.904615	-1.549867	-0.194178	-0.774149	-0.456976	-0.531873	-0.153551	-0.378351	-1.410785
GENE5244X	CUST_9875_PI425536763	[BBH] ATS1_HUMAN (sp:Q9UHI8) A disintegrin and metalloproteinase with thrombospondin motifs 1 OS=Homo sapiens GN=ADAMTS1 PE=1 SV=4	1	0.41456	0.349725	0.911087	1.097109	2.147686	1.651498	1.434452	1.488642	1.357877	0.357305	0.342832	-0.059362	-0.882396	-0.702396	-0.962314	-1.412398	-0.982903	-0.278824	-0.330107	-0.037141	-0.819184	0.037141	-0.437569	-0.738907
GENE6958X	TC108205	[BBH] GRT1A_DANRE (sp:Q6PBU5) Growth hormone-regulated TBC protein 1-A OS=Danio rerio GN=grtp1a PE=2 SV=1	1	-0.197602	0.74104	1.706765	0.841822	2.241362	2.006883	1.142511	1.698607	1.316365	0.456384	0.774287	-0.40268	-0.557754	-0.258805	-1.570515	-0.928335	-0.52158	-0.315549	-0.373052	0.130731	-0.092741	-0.017683	0.017683	-0.648318
GENE3091X	CUST_26841_PI425536763	(sp:Q9D0U1) DTW domain-containing protein 2 OS=Mus musculus GN=Dtwd2 PE=2 SV=1	1	1.07163	0.806501	1.075687	0.402983	1.823975	1.768256	1.680269	1.816373	2.006581	-0.030506	-0.406702	-0.12308	-0.507601	-0.481482	-0.476851	-0.532032	-0.447894	-0.552138	0.00824	-0.077444	0.339366	-0.473301	0.0125	-0.00824
GENE5231X	CUST_9830_PI425536763	(sp:P79702) Proto-oncogene c-Fos OS=Cyprinus carpio GN=fos PE=2 SV=1	1	0.712943	0.34518	1.48614	0.798436	2.816643	1.499693	2.261043	2.478838	1.750977	-0.256889	-0.279543	-0.182322	-0.5104	-0.696385	-0.775683	-0.678992	-0.681278	-0.548566	-0.172678	0.166965	0.041149	0.274204	-0.041149	-0.264418
GENE1878X	CUST_20696_PI425536763	(sp:Q8AVU4) Transcription factor HES-1-B OS=Xenopus laevis GN=hes1-B PE=2 SV=1	1	2.447217	1.648996	2.165731	1.961498	4.693166	3.46086	3.130885	3.934733	2.13633	-0.047519	-0.905406	-0.260639	-2.295913	-0.346899	-1.218695	-1.161549	0.1719	-0.626241	0.782124	-0.022201	-0.780136	-0.948449	0.022201	-0.10902
GENE8155X	TC114138	(sp:Q5PPM5) Transcription factor HES-1 OS=Xenopus tropicalis GN=hes1 PE=2 SV=1	1	2.872479	2.084951	2.440111	1.907754	5.247349	3.774084	3.492279	4.399464	2.80875	0.054543	-0.842321	-0.13461	-1.682587	-0.792504	-1.871744	-1.416221	-0.393298	-0.206791	0.987693	-0.252814	-0.418938	-0.746887	0.283001	-0.054543
GENE732X	CUST_14422_PI425536763	[BBH] PPTC7_DANRE (sp:Q5U3N5) Protein phosphatase PTC7 homolog OS=Danio rerio GN=pptc7 PE=2 SV=1	1	0.699998	0.51643	1.34707	1.223982	2.12725	1.605093	1.183956	1.448399	1.411359	0.193208	0.20408	-0.121655	0.031783	-0.19728	-0.997057	-0.731338	-0.674668	-0.031783	-0.201953	-0.738495	-0.483331	-0.760546	-0.714731	-0.889069
GENE7338X	TC110123	[BBH] ADML_BOVIN (sp:O62827) ADM OS=Bos taurus GN=ADM PE=2 SV=2	1	0.646783	0.68425	0.931911	1.430385	2.532324	1.551691	1.43341	1.915821	1.480832	0.534134	0.245165	0.077007	-0.356306	-0.276301	-0.562927	-0.928543	-0.75067	-0.077007	-0.225339	-0.543413	-0.423373	-0.531098	-0.37749	-0.234641
GENE161X	CUST_10993_PI425536763	(sp:Q9JK42) [Pyruvate dehydrogenase [lipoamide]] kinase isozyme 2, mitochondrial OS=Mus musculus GN=Pdk2 PE=1 SV=1	1	2.144473	2.746422	2.625089	1.748025	3.659231	3.331713	3.443506	3.094159	2.702624	1.267494	0.32094	-0.32094	-0.401234	-0.72807	-1.325277	-1.15264	-0.82572	-1.294671	0.46701	-1.653803	-1.119686	-0.455873	-1.10229	-1.888226
GENE585X	CUST_13702_PI425536763	(sp:Q00322) CCAAT/enhancer-binding protein delta OS=Mus musculus GN=Cebpd PE=1 SV=2	1	1.59463	1.763583	1.500542	1.517762	3.880964	2.271004	2.678318	2.505972	1.905076	0.925099	-0.168014	0.168014	-0.344011	-0.687469	-1.216863	-1.41166	-0.977901	-0.317261	0.433569	-1.291113	-0.444762	-0.602489	-1.033273	-1.441012
GENE5520X	TC101225	(sp:Q00322) CCAAT/enhancer-binding protein delta OS=Mus musculus GN=Cebpd PE=1 SV=2	1	1.652648	1.747756	1.525529	1.489837	3.923356	2.521842	2.790694	2.623511	2.283878	0.876851	-0.106793	0.106793	-0.438023	-0.473125	-1.170095	-1.259446	-0.865962	-0.212081	0.449468	-1.33664	-0.509691	-0.490171	-0.868085	-1.576387
GENE5226X	CUST_98_PI425708691	(sp:P49716) CCAAT/enhancer-binding protein delta OS=Homo sapiens GN=CEBPD PE=1 SV=2	1	2.044601	2.134435	1.780536	1.564363	4.839628	3.532335	3.655609	3.55523	3.412659	1.17117	-0.195342	0.178039	-0.556298	-0.695574	-1.476649	-1.443256	-1.177759	-0.330102	0.715845	-0.913898	-0.685608	-0.178039	-0.238026	-1.112361
GENE6818X	TC107480	(sp:P49716) CCAAT/enhancer-binding protein delta OS=Homo sapiens GN=CEBPD PE=1 SV=2	1	2.165457	2.236245	2.055201	1.864189	5.268248	3.943104	3.830971	3.747975	3.70138	1.260804	-0.300583	0.079934	-0.513483	-0.520651	-1.362831	-1.398608	-1.089683	-0.263361	0.648396	-0.820062	-0.920453	-0.103344	-0.079934	-1.105175
GENE4160X	CUST_6042_PI425536763	(sp:Q01713) Krueppel-like factor 9 OS=Rattus norvegicus GN=Klf9 PE=2 SV=1	1	1.985814	2.154965	1.983171	1.260261	4.883453	3.890694	3.377976	3.553484	3.560055	0.497992	0.281194	-0.17737	-0.135873	-0.329866	-0.9838	-1.128318	-0.865082	-0.536851	0.135873	-1.507947	-0.55809	-0.757417	-0.634797	-0.998243
GENE9761X	TC122759	(sp:P58334) Krueppel-like factor 16 OS=Mus musculus GN=Klf16 PE=2 SV=2	1	2.553622	2.108867	2.343118	1.711893	5.306927	3.982226	3.886075	4.03796	4.087192	0.856199	0.468828	0.166821	-0.194214	-0.707905	-1.092041	-1.305234	-0.858459	-0.733455	-0.166821	-1.247934	-0.630849	-0.844162	-0.665427	-1.002422
GENE7798X	TC112319	(sp:Q64536) [Pyruvate dehydrogenase [lipoamide]] kinase isozyme 2, mitochondrial OS=Rattus norvegicus GN=Pdk2 PE=1 SV=1	1	2.16799	2.04087	1.434565	1.821686	4.30688	4.048782	3.68123	3.800854	3.373451	1.486042	0.428175	-0.108874	-0.549788	-1.183901	-2.195515	-2.230992	-1.591781	-2.221631	0.108874	-1.955994	-0.553583	-1.895563	-2.00453	-3.82297
GENE10634X	TC127898		1	1.069236	0.632327	1.28547	1.187261	2.062426	1.298687	1.482019	1.096487	1.274576	0.42193	0.351543	-0.505015	0.049991	-0.049991	-0.558308	-0.2994	-0.338239	-0.519205	-0.816331	-0.500567	-0.795919	-0.558478	-0.473495	-0.895592
GENE153X	CUST_1094_PI425536763	(sp:Q9TUM6) Perilipin-2 OS=Bos taurus GN=PLIN2 PE=2 SV=1	1	0.895894	1.695495	1.696877	1.726745	2.771762	1.797895	1.966819	1.682681	1.340844	0.107416	0.797137	-0.48097	-1.002508	-0.757811	-1.742261	-1.621913	-0.59974	-0.410305	0.382392	-0.333628	-0.107416	-0.483432	-1.105086	-0.713052
GENE2146X	CUST_214_PI425708691	myod1a	1	1.027763	1.327965	1.476559	1.672049	3.583194	2.330574	2.278612	2.467844	2.067746	-0.17063	0.450933	-0.610989	-0.976003	-1.515919	-3.166163	-2.495447	-1.674675	-1.471579	-0.005161	0.877736	-0.091339	-0.10321	-0.290381	0.005161
GENE8328X	TC115049	PREDICTED: Taeniopygia guttata transducer of ERBB2, 1 (LOC100224586), mRNA	1	2.032157	2.265345	2.558237	2.06517	4.265067	2.655999	3.164925	3.352803	2.955561	0.027934	0.4199	-0.298291	-1.478379	-1.64535	-2.912094	-2.301723	-1.096303	-1.135826	-0.350951	-0.027934	-0.272741	-0.377644	-0.106472	0.028846
GENE10811X	TC128966		1	1.562353	1.840401	1.765652	1.461216	4.485849	2.625813	3.044514	2.65077	2.436107	0.152975	1.039038	-0.567239	-0.49238	-1.238497	-2.757229	-2.388669	-1.231582	-1.627683	-0.344391	0.39089	-0.378433	-0.344743	-0.639074	-0.152975
GENE1702X	CUST_19967_PI425536763	(sp:Q5REJ9) Tripartite motif-containing protein 54 OS=Pongo abelii GN=TRIM54 PE=2 SV=1	1	1.871128	1.519951	1.35195	1.308739	3.192382	2.428634	2.193841	2.034321	1.528327	0.025063	0.993287	0.217564	-0.09702	-0.963306	-2.921901	-2.401045	-1.530244	-1.142831	-0.025063	-0.07795	-0.715573	-1.011348	-0.235779	-1.431952
GENE7392X	TC110369	(sp:Q969Q1) E3 ubiquitin-protein ligase TRIM63 OS=Homo sapiens GN=TRIM63 PE=1 SV=1	1	3.014018	2.711547	2.581188	2.42863	4.287441	3.1641	2.902556	3.005597	2.247047	-0.105378	0.537269	-0.032724	-0.049827	-0.270156	-1.562687	-1.760517	-1.11592	-0.975499	0.071827	0.032724	-0.837978	-1.042386	-0.177177	-1.574541
GENE7670X	TC111700	Salmo salar muscle specific ring finger protein 1-like (LOC100194566), mRNA	1	3.189201	2.824279	2.441789	2.603528	4.1805	2.887954	2.900249	3.119563	2.360967	-0.049876	0.66825	0.078689	-0.421632	-0.677506	-3.026122	-2.336018	-1.668904	-1.315272	0.049876	-0.339039	-0.98041	-1.361481	-0.873635	-0.963313
GENE1351X	CUST_17855_PI425536763	(sp:Q5VWP3) Uncharacterized protein C6orf142 OS=Homo sapiens GN=C6orf142 PE=2 SV=2	1	1.519706	1.992244	1.514795	1.369377	3.105099	1.394373	1.588627	1.641044	2.09564	0.025234	-0.283989	-0.833602	-0.598713	-1.026791	-2.115864	-1.693336	-0.531214	-1.201798	0.150854	-0.025234	-0.774924	-1.018401	0.325107	-1.113364
GENE10535X	TC127277	Oncorhynchus mykiss vasoactive intestinal polypeptide receptor type 1 (vipr1), mRNA	1	1.861305	2.09704	1.401494	1.504226	3.123465	2.017425	1.979785	1.799392	1.993051	0.061916	-0.437118	-0.189645	-0.864423	-1.374872	-2.423146	-1.297789	-0.67101	-0.545195	0.45416	-0.770391	-0.061916	-0.950233	0.318334	-0.712367
GENE5311X	TC100209		1	0.098742	2.038009	1.913382	-0.427333	4.098477	1.090146	2.185044	2.512868	2.295475	-0.310775	1.124248	0.029078	-2.130307	-1.23664	-1.093879	-1.638278	-0.559159	-1.053336	0.022498	-1.354571	0.025962	-0.022498	-0.976098	-1.101754
GENE8440X	TC115695	(sp:Q13451) Peptidyl-prolyl cis-trans isomerase FKBP5 OS=Homo sapiens GN=FKBP5 PE=1 SV=2	1	0.014705	1.552655	1.515573	-0.014705	3.275433	0.837946	1.512322	1.55437	1.615083	-0.565077	0.506091	-0.349667	-0.437923	-1.030214	-0.938549	-0.794306	-0.648187	-0.502942	0.528979	-0.937315	-0.496908	0.016896	-0.574953	0.392411
GENE104X	CUST_10663_PI425536763	(sp:O88878) AN1-type zinc finger protein 5 OS=Mus musculus GN=Zfand5 PE=1 SV=1	1	0.185584	-0.026425	0.238467	-0.433824	2.028698	1.641643	1.451306	1.356509	1.746087	0.355275	0.026425	0.193955	-0.564386	-0.636169	-0.438006	-0.69276	-0.357558	0.418056	0.424272	-0.257382	-0.524672	-0.172477	-0.426108	-0.675307
GENE8928X	TC118260	PREDICTED: slingshot homolog 2 [Danio rerio]	1	0.583502	0.499109	0.826046	-0.005501	2.58765	1.721454	1.775242	1.539831	2.157991	0.005501	0.41118	0.267473	-0.872413	-0.748221	-0.421169	-0.797446	-0.755352	-0.450438	0.174225	-0.333952	-0.526406	-0.632064	-0.825171	-0.796881
GENE7782X	TC112263	(sp:Q03062) Transcription factor HES-5 OS=Rattus norvegicus GN=Hes5 PE=2 SV=1	1	1.08344	0.376443	1.636604	1.246391	4.66148	4.172415	2.618134	4.291703	3.538928	-0.477454	1.615635	0.366998	-0.642006	-1.25845	-1.205374	-1.028221	-1.313445	0.010227	-0.280145	-0.506144	-0.34038	-0.010227	-0.239664	-0.429744
GENE8220X	TC114470		1	0.078955	0.705929	1.388695	-0.128683	2.421559	1.412806	1.664088	1.640355	1.69626	0.774153	0.654734	1.041348	-0.346397	-0.078955	-0.442999	-0.626702	-0.35256	-0.390925	0.357381	-0.58281	-0.392419	-0.238586	-0.476926	-0.774245
GENE11903X	TC99030		1	-0.240905	1.021458	1.253797	-0.26363	2.816771	2.065715	2.027279	2.139431	1.551206	0.356938	0.693473	0.310938	0.055876	-0.021919	-0.449002	-0.9227	-0.396414	-0.815641	0.021919	-0.386392	-0.193543	-1.177161	-0.885016	-0.14237
GENE2597X	CUST_23248_PI425536763	(sp:Q16610) Extracellular matrix protein 1 OS=Homo sapiens GN=ECM1 PE=1 SV=2	1	0.280374	1.379788	2.503465	2.352031	3.10513	1.669097	1.618826	2.301397	1.259774	0.098135	-0.143656	0.606265	-1.390214	-0.098135	-0.348367	-1.425818	-1.766759	-1.384209	-0.19677	-0.959681	0.148564	-1.135367	-1.512986	-0.30195
GENE6128X	TC104052	(sp:Q62894) Extracellular matrix protein 1 OS=Rattus norvegicus GN=Ecm1 PE=2 SV=2	1	0.264133	1.456395	2.059875	2.185502	2.983447	1.639236	1.81513	2.467632	1.194629	-0.014686	-0.252534	0.552531	-2.182687	-0.747931	-1.462778	-1.830405	-1.847063	-1.532841	0.014686	-0.971544	0.079399	-1.337854	-1.721495	-0.359138
GENE4326X	CUST_6813_PI425536763	(sp:P08487) 1-phosphatidylinositol-4,5-bisphosphate phosphodiesterase gamma-1 OS=Bos taurus GN=PLCG1 PE=1 SV=1	1	0.226155	0.136165	1.114383	0.875731	1.81872	1.04246	1.022954	1.245494	1.264006	-0.392132	0.373719	0.181913	-1.17503	-1.036265	-0.853867	-1.370388	-1.239289	-1.004653	0.151963	-0.136165	-0.388624	-0.532266	-0.816044	-0.526662
GENE8209X	TC114420	PREDICTED: slingshot homolog 2 [Danio rerio]	1	0.16275	0.192672	1.082341	0.893308	1.726917	0.905954	1.029483	1.174983	1.334931	-0.388402	0.191856	0.187384	-1.172847	-1.162829	-0.790167	-1.214971	-1.235778	-1.024487	0.07391	-0.07391	-0.357921	-0.549195	-0.774642	-0.462807
GENE3353X	CUST_28563_PI425536763	[BBH] DUS1_HUMAN (sp:P28562) Dual specificity protein phosphatase 1 OS=Homo sapiens GN=DUSP1 PE=1 SV=3	1	1.263764	0.149151	1.395777	1.173218	2.148633	0.585886	0.946161	1.981244	1.117801	-0.042503	0.518155	0.229701	-0.864654	0.042503	-0.532146	-1.28618	-1.186724	-0.604754	-0.775585	-0.621053	-1.063293	-0.727831	-1.052731	-0.921173
GENE11643X	TC97208		1	1.419328	-0.10998	1.610569	0.90047	2.172787	0.832654	1.304155	2.218822	1.406405	0.503173	0.695922	0.344862	-0.771447	0.10998	-0.461924	-1.410906	-1.137522	-0.448914	-0.192584	-0.308292	-1.048112	-0.805994	-0.87649	-1.078011
GENE5946X	TC103225	(sp:Q9DCZ4) Apolipoprotein O OS=Mus musculus GN=Apoo PE=2 SV=1	1	0.789745	-0.320341	0.475226	0.860476	2.00472	1.195679	0.779998	0.831465	1.455624	0.091439	0.567932	0.194348	-0.63671	-1.06976	-0.908884	-1.386568	-1.348345	-0.834686	-0.342955	-0.44322	-0.091439	-0.180388	0.576543	-0.707961
GENE11958X	TC99402		1	0.240654	-0.611668	0.814981	0.467899	2.351162	1.648875	0.980116	1.411157	1.466988	1.012748	1.253942	0.717971	-1.080027	-0.259312	-0.278628	-1.330926	-1.167418	-0.499867	0.335731	-0.389122	-0.240654	-0.350512	-0.347424	-1.121655
GENE5228X	CUST_981_PI425536763	(sp:P0C0T0) Lipopolysaccharide-induced tumor necrosis factor-alpha factor homolog OS=Rattus norvegicus GN=Litaf PE=2 SV=1	1	3.230571	2.600133	0.39251	3.303907	4.292657	2.08941	1.957629	2.918317	1.626864	0.535269	0.013004	-0.419367	-0.529781	-0.523165	-0.350126	-0.252505	-0.364898	-1.068006	-0.013004	0.168501	-0.565373	-0.034586	-0.646533	-0.057942
GENE3958X	CUST_5195_PI425536763	(sp:P40239) CD9 antigen OS=Felis catus GN=CD9 PE=2 SV=2	1	0.198112	0.559075	0.063245	2.127088	1.381723	0.501119	1.004275	1.280303	1.337275	-0.060708	0.060708	0.061412	-0.74177	-0.959102	-1.209561	-1.436391	-1.26028	-0.143233	-0.573152	-0.665707	-0.296758	0.067167	-0.745179	-1.121344
GENE679X	CUST_14145_PI425536763	(sp:Q4JIJ3) Methionine synthase OS=Bos taurus GN=MTR PE=2 SV=1	1	0.854731	0.824915	0.543352	2.322402	2.156718	0.629127	1.259476	1.464903	1.421591	0.130181	0.234924	0.533167	-0.195921	-0.576286	-0.414596	-0.773015	-1.255968	-0.986143	-0.130181	-0.468724	-0.44388	-0.167175	-0.140657	-0.198649
GENE1667X	CUST_19768_PI425536763	(sp:P68907) PDZ domain-containing RING finger protein 3 OS=Rattus norvegicus GN=Pdzrn3 PE=1 SV=1	1	1.664398	1.990935	0.690291	3.70935	2.163107	1.326371	1.578456	2.275211	2.465677	0.303355	0.398023	-0.259565	-0.338649	-0.487922	-0.472917	-0.934207	-1.137924	-1.067712	-0.312731	0.155714	-0.278868	-0.215755	-0.155714	-0.523937
GENE721X	CUST_14399_PI425536763	(sp:Q5ZL19) Syntaxin-6 OS=Gallus gallus GN=STX6 PE=2 SV=1	1	1.30019	1.749363	0.241104	3.363918	2.291098	1.32292	1.888303	2.2917	2.370743	0.18153	0.61166	0.228208	-0.465815	-1.058548	-0.948542	-2.049719	-1.562258	-1.170619	-0.18153	-0.582823	-0.9358	-0.706868	-0.640582	-0.854489
GENE5440X	TC100797		1	1.344408	1.520933	0.365881	3.225655	2.301128	1.359235	1.722187	2.025927	2.361509	-0.002561	0.611051	0.292748	-0.424196	-0.804366	-0.748089	-1.678075	-1.469807	-0.843004	0.002561	-0.477689	-0.937466	-0.788259	-0.48897	-0.706277
GENE1231X	CUST_17211_PI425536763	(sp:Q95LI3) Zinc finger Y-chromosomal protein OS=Bos taurus GN=ZFY PE=2 SV=1	1	1.239877	1.310224	-0.035857	3.1473	2.123817	1.326398	1.745965	2.186435	2.376267	0.060178	0.760297	0.318021	-0.655805	-1.008202	-1.232243	-2.114815	-1.619725	-1.124596	0.035857	-0.635443	-1.148564	-0.850305	-0.502616	-0.896399
GENE10223X	TC125385	(sp:P79815) Serotransferrin OS=Oncorhynchus kisutch GN=tf PE=2 SV=1	1	1.262219	1.083237	-0.027485	3.032618	1.979733	1.193466	1.45661	1.861893	2.215756	0.027485	0.601544	0.316012	-0.742902	-0.748907	-0.81578	-1.5444	-1.128854	-0.751138	0.103125	-0.626663	-0.893734	-0.792075	-0.385168	-0.545671
GENE2381X	CUST_21839_PI425536763	(sp:Q9ES89) Exostosin-like 2 OS=Mus musculus GN=Extl2 PE=1 SV=1	1	1.163129	1.177854	0.022485	2.937251	1.946546	1.252861	1.504457	1.831011	2.287924	0.093843	0.877645	0.282973	-0.689878	-0.833561	-0.825038	-1.738268	-1.098153	-0.62259	-0.022485	-0.403479	-0.64302	-0.536556	-0.3007	-0.634543
GENE8398X	TC115463	Salmo salar Formimidoyltransferase-cyclodeaminase (ftcd), mRNA	1	1.179157	1.332554	0.260515	3.115015	1.836906	1.30665	1.567701	1.972791	2.255268	-0.027815	0.757027	0.201902	-0.581067	-0.766396	-0.915135	-1.749903	-1.324841	-0.712078	0.027815	-0.143911	-0.597731	-0.320093	-0.227831	-0.617996
GENE5959X	TC103275	[BBH] NSUN5_HUMAN (sp:Q96P11) Putative methyltransferase NSUN5 OS=Homo sapiens GN=NSUN5 PE=1 SV=2	1	0.897073	0.721713	-0.095775	2.751899	1.704373	0.99644	1.2958	1.668382	1.940715	0.204883	0.641881	0.339496	-0.41439	-0.755847	-1.016538	-1.294046	-0.806041	-0.404645	0.095775	-0.211502	-0.688358	-0.53378	-0.463218	-0.627488
GENE10288X	TC125807		1	1.161087	1.121493	-0.10437	2.767777	1.851181	1.163423	1.317139	1.609266	2.111361	0.10437	0.86915	0.321224	-0.579917	-0.472296	-0.469822	-1.522549	-0.741459	-0.479271	0.147171	-0.315677	-0.476535	-0.352518	-0.26724	-0.241464
GENE3926X	CUST_5044_PI425536763	[BBH] F168B_DANRE (sp:Q08BY2) Protein FAM168B OS=Danio rerio GN=fam168b PE=2 SV=1	1	1.135409	1.227538	0.708623	2.907609	1.580852	1.210566	1.536439	1.973294	2.20032	0.005975	0.469821	-0.005975	-0.60923	-1.031019	-1.173326	-1.640519	-1.490127	-0.612392	0.094723	-0.328156	-0.714865	-0.083539	-0.433914	-0.962578
GENE11363X	TC95252	[BBH] BOLA1_PONAB (sp:Q5RCE5) BolA-like protein 1 OS=Pongo abelii GN=BOLA1 PE=2 SV=1	1	1.075638	1.263159	0.791813	2.640463	1.778002	0.711745	1.368115	1.736882	1.755346	-0.033249	0.360041	0.143643	-0.437702	-0.787399	-0.817261	-1.154976	-0.887203	-0.79105	0.033249	-0.251033	-0.323818	-0.512556	-0.330261	-0.486822
GENE1884X	CUST_20707_PI425536763	(sp:Q05AL1) Armadillo repeat-containing protein 8 OS=Danio rerio GN=armc8 PE=2 SV=1	1	1.673955	1.519329	0.767582	3.142086	2.20471	1.275245	1.638891	2.050698	2.275601	-0.0701	0.682606	0.102466	0.006477	-0.234017	-0.725792	-0.979656	-0.803415	-0.947473	-0.006477	-0.671536	-1.061356	-0.868276	-0.537266	-0.597564
GENE3922X	CUST_5030_PI425536763	(sp:Q17R13) Activated CDC42 kinase 1 OS=Bos taurus GN=TNK2 PE=1 SV=1	1	1.626655	1.73521	0.266974	3.260712	2.43936	1.80254	1.884261	2.193846	2.601788	-0.02304	0.953945	0.515945	-0.175806	-0.278307	-0.425563	-1.164592	-1.215887	-1.08654	0.02304	-0.385994	-1.215453	-0.723818	-0.289486	-1.065146
GENE2991X	CUST_26103_PI425536763	(sp:Q6ZU64) Coiled-coil domain-containing protein 108 OS=Homo sapiens GN=CCDC108 PE=2 SV=2	1	1.003254	1.111904	0.001894	2.698738	1.80481	1.015718	1.511579	1.627714	1.976193	0.012766	0.434679	0.059669	-0.217032	-0.001894	-0.160678	-0.526374	-0.472896	-0.7089	-0.372859	-0.479683	-1.061665	-0.910244	-0.360953	-0.801835
GENE6331X	TC105068		1	1.190714	1.055528	0.091377	3.014002	1.894975	1.187821	1.508739	1.969911	2.098703	0.095356	0.360211	0.169643	-0.091377	-0.237977	-0.228828	-0.607027	-0.587432	-0.597122	-0.130975	-0.681156	-0.677733	-0.645065	-0.493331	-0.423778
GENE7535X	TC111033	(sp:Q4QRD7) Protein FAM110B OS=Danio rerio GN=fam110b PE=2 SV=1	1	0.61838	0.775984	0.055186	2.570845	1.565009	0.817688	1.356087	1.697196	1.89592	0.098229	0.992217	0.182009	-0.205052	-0.150766	-0.060008	-0.923928	-0.709171	-0.998001	-0.354999	-0.055186	-0.531563	-0.304175	-0.363344	-0.504457
GENE11093X	TC131001	Salmo salar LOC399947 homolog (yk005), mRNA	1	1.125396	0.611486	-0.44389	2.611184	1.795456	1.022933	1.451879	1.578004	2.025011	-0.097961	0.528591	0.396396	-0.04164	-0.400632	0.313516	-0.465932	-0.69916	-1.304396	0.04164	-0.722219	-0.627812	-0.642592	-0.313568	-0.715901
GENE10388X	TC126414	(sp:Q5XGE0) PKHD domain-containing transmembrane protein C17orf101 homolog OS=Xenopus tropicalis PE=2 SV=1	1	1.071187	0.921546	1.415567	2.52347	1.721174	0.767741	1.249851	1.742784	1.742218	-0.3932	0.223398	-0.1343	-0.293027	-0.928156	-0.873746	-0.924243	-0.883003	-0.68575	0.148414	-0.855716	0.117562	-0.117562	-0.454289	-0.99376
GENE9013X	TC118812	(sp:Q4R8G6) Uncharacterized protein C16orf73 homolog OS=Macaca fascicularis GN=QtsA-12515 PE=2 SV=1	1	-0.344998	1.347991	0.774007	1.465863	3.145556	1.6345	0.523608	1.84008	1.307426	-0.775813	-0.29837	-0.745566	0.067656	1.102233	0.155165	-0.74755	-0.179966	-1.150055	0.965937	-0.510715	-0.067656	-0.408717	-0.580494	-0.173144
GENE2659X	CUST_23712_PI425536763	(sp:Q967Y8) Enolase OS=Eimeria tenella GN=ENO PE=2 SV=1	1	-1.293263	0.890213	0.650537	0.503074	1.220606	1.627181	1.756581	1.559638	1.521168	0.551684	-0.019743	0.625142	-0.760568	-0.195853	-0.995497	-0.227749	-0.164806	0.169268	-0.395201	-0.70069	-0.587259	0.019743	-1.24296	-2.898177
GENE450X	CUST_1295_PI425536763	[BBH] CISH_CHICK (sp:Q9PW70) Cytokine-inducible SH2-containing protein OS=Gallus gallus GN=CISH PE=2 SV=1	1	0.275923	-1.364594	0.55383	0.162743	0.924171	1.053039	0.658144	1.402653	1.497432	0.547909	0.006944	0.767948	-0.006944	0.194369	-1.555713	-1.214478	-0.758125	-0.807641	-1.095979	-1.21913	-1.425327	-1.114757	-1.241884	-2.17386
GENE4462X	CUST_7369_PI425536763	(sp:Q19KH7) Ammonium transporter Rh type C OS=Gasterosteus aculeatus GN=rhcg PE=2 SV=1	1	0.569618	-0.172358	1.367539	0.960649	0.845191	1.587439	0.834519	1.73129	0.803704	0.772875	-0.324299	0.69488	0.188778	-0.088266	-0.809274	-0.466219	0.088266	-0.282015	-0.587623	-1.022677	-0.925493	-0.898965	-0.564929	-1.891076
GENE1995X	CUST_20990_PI425536763	(sp:P15508) Spectrin beta chain, erythrocyte OS=Mus musculus GN=Sptb PE=1 SV=4	1	0.062009	-0.093286	-0.064532	0.685937	1.282749	0.822693	1.394836	1.845478	1.077804	1.527607	0.744092	0.708868	0.390603	-0.071202	-1.700008	-1.064541	-0.062009	0.381046	-0.418082	-0.890923	-1.28523	-1.283854	-1.338327	-1.624835
GENE9713X	TC122506	Salmo salar Caprin-1 (capr1), mRNA	1	0.041204	0.293423	0.784088	0.549116	1.334545	1.022985	1.396967	1.545628	1.155189	0.918573	0.525897	0.849392	-0.11617	-0.186574	-1.761369	-1.235951	-0.26281	-0.086583	-0.041204	-1.317746	-1.578284	-0.6682	-1.795985	-1.559562
GENE8538X	TC116247	[BBH] 5NT3_DANRE (sp:Q7SYN4) Cytosolic 5'-nucleotidase 3 OS=Danio rerio GN=nt5c3 PE=2 SV=2	1	0.262301	0.33235	1.029519	1.510973	0.736007	1.053243	0.736925	0.957573	1.102897	0.634957	-0.315117	0.509421	-0.046671	-0.210027	-1.725432	-1.124016	-0.119014	0.046671	-0.484346	-0.854229	-1.385622	-1.527615	-1.63091	-1.587303
GENE2997X	CUST_26158_PI425536763	(sp:O19002) Cyclin-dependent kinase inhibitor 1 OS=Felis catus GN=CDKN1A PE=2 SV=3	1	0.853345	0.777136	0.922106	0.449299	0.757518	0.077643	0.590907	1.92768	1.856195	1.463509	-0.485114	-0.262751	0.018462	-0.161578	-0.860906	-0.974204	0.067245	-0.018462	-1.056733	-1.162193	-1.124735	-0.744177	-1.290163	-0.879285
GENE6963X	TC108248		1	1.617318	1.278974	1.147883	1.346888	1.398896	0.605745	1.609207	1.384266	1.679669	1.151521	-1.182827	-0.011505	-0.590401	-1.332241	-1.431031	-1.178841	0.011505	0.441715	-0.642149	-0.397551	-0.249466	-0.522981	-0.551993	-1.580346
GENE9107X	TC119337		1	1.104046	1.594147	2.149306	1.265402	2.385577	0.337796	1.747913	2.179755	2.420359	2.057534	-0.320674	-0.035115	-0.01071	-0.650163	-1.244091	-1.704254	0.01071	1.445496	-0.685629	-1.460231	-0.676666	-0.78456	-0.556298	-0.314238
GENE5537X	TC101314	Salmo salar Sulfate transporter (s26a2), mRNA	1	1.850423	-0.215636	1.045324	1.494078	1.650562	-0.335629	0.770032	1.076528	0.26645	-0.357139	0.414807	0.870484	-0.759153	0.184721	-0.378436	-0.006178	-0.293253	0.241446	0.006178	-1.374654	-0.173172	-2.74933	-1.301132	-2.165299
GENE6988X	TC108338	PREDICTED: wu:fc83f10-like [Danio rerio]	1	0.585281	1.008626	1.358463	0.7779	1.161652	0.891648	-0.009497	0.917411	0.34543	-0.406935	0.009497	1.623784	-0.629801	-0.883315	-1.009979	-0.548345	-0.225555	0.08913	0.161109	-0.930642	-1.297459	-1.233554	-1.614805	-1.166293
GENE7855X	TC112600		1	0.603343	1.059034	1.299867	1.168257	1.472509	1.15288	0.118696	1.022156	0.021111	-0.021111	0.59671	0.810654	-0.259115	-0.310169	-0.822128	-0.523375	-0.055992	-0.275175	0.40071	-0.919798	-0.857794	-1.81028	-1.105924	-1.207241
GENE688X	CUST_14191_PI425536763	[BBH] AFMID_SALSA (sp:B5XB27) Probable arylformamidase OS=Salmo salar GN=afmid PE=2 SV=1	1	1.627457	1.146951	3.001092	2.015643	0.399208	1.115817	-1.42185	0.745746	1.772751	-0.993929	-1.555433	1.103344	-0.778075	-1.074519	-2.491551	-2.163974	-1.127832	-2.967371	-3.091413	-0.196789	0.177068	-0.006004	0.006004	0.086314
GENE3878X	CUST_480_PI425536763	[BBH] FGF1_DANRE (sp:Q6PBT8) Putative heparin-binding growth factor 1 OS=Danio rerio GN=fgf1 PE=2 SV=1	1	1.51563	1.397747	0.953858	1.730876	-0.026589	-0.328166	-0.090573	0.145705	0.169796	0.026589	-1.066462	0.878344	-0.850908	-0.610724	-1.708331	-0.733201	0.120186	-0.839711	-0.787448	0.434476	0.465155	0.345022	-0.132379	-0.253669
GENE8484X	TC115950	Salmo salar Queuine tRNA-ribosyltransferase (tgt), mRNA	1	0.609004	0.954309	0.893994	0.788214	0.397568	0.058676	-0.058676	0.560216	-0.192207	-1.52299	0.490005	1.662372	-0.693198	0.481136	-1.924846	-2.537381	-0.562173	-1.391358	-2.196695	0.345192	-0.265775	-0.579191	-0.536099	0.188639
GENE1559X	CUST_19142_PI425536763	[BBH] YM009_MOUSE (sp:Q8CDZ2) UPF0567 protein LOC121952 homolog OS=Mus musculus PE=2 SV=1	1	2.058398	1.900699	0.792392	2.780239	0.485525	1.30511	1.140666	0.380821	1.136217	-0.611934	-0.734928	2.439594	-0.289691	0.289691	-0.780105	-1.169924	-1.726398	-1.433649	-2.545975	0.957465	-1.94127	-1.333528	-0.372826	-0.905079
GENE4169X	CUST_6091_PI425536763	[BBH] CG023_HUMAN (sp:Q9BU79) Transmembrane protein C7orf23 OS=Homo sapiens GN=C7orf23 PE=2 SV=1	1	0.603927	1.090689	0.76902	1.356226	0.454513	0.194096	0.61986	0.940358	0.302041	-0.264466	-0.027817	2.727643	-0.435606	-1.522	-1.647169	-1.239463	-0.630464	-0.841718	-1.122668	0.027817	-0.429711	0.378924	-0.406314	-0.269207
GENE3126X	CUST_27085_PI425536763	[BBH] DLEC1_HUMAN (sp:Q9Y238) Deleted in lung and esophageal cancer protein 1 OS=Homo sapiens GN=DLEC1 PE=2 SV=1	1	1.930472	1.544126	2.380572	1.96683	1.553557	0.854378	1.612376	1.271412	0.9347	-0.275924	-0.157475	3.120861	-0.015901	0.015901	-0.304814	0.296434	-0.088926	-0.545123	-0.687564	-0.179292	-0.83381	-0.665221	-0.298973	-0.665522
GENE1124X	CUST_16638_PI425536763	(sp:Q9JKJ9) 24-hydroxycholesterol 7-alpha-hydroxylase OS=Mus musculus GN=Cyp39a1 PE=2 SV=1	1	1.658058	1.501268	2.031744	1.54004	1.192576	0.22666	0.582793	0.322166	0.425501	-0.98721	-0.164443	2.530649	-0.307048	-0.074191	-0.43935	-0.53378	-0.31802	-0.808139	-0.553184	0.627876	0.074191	-0.225629	-0.171443	-0.228085
GENE11779X	TC98200		1	1.819526	2.051277	2.323585	1.825891	1.404172	0.333323	0.87932	0.88989	0.140699	-1.619145	-1.510893	2.418642	-0.827733	-0.590784	-1.186201	-0.413626	-0.663483	-1.391097	-0.359578	0.167969	-0.328044	-0.140699	-1.020212	0.174519
GENE8259X	TC114651	(sp:P70083) Sarcoplasmic/endoplasmic reticulum calcium ATPase 1 OS=Makaira nigricans GN=atp2a1 PE=2 SV=2	1	1.500337	1.790842	1.73934	1.997129	1.865066	0.70544	0.526357	1.285491	0.128636	-0.022188	0.022188	2.19896	-0.497131	-0.554272	-0.972205	-0.974805	-0.506972	-1.791146	-0.095868	0.207838	-0.40257	-0.506578	-0.844921	-0.772601
GENE7022X	TC108507		1	3.997106	2.678868	3.343903	3.396112	0.491635	0.757419	0.12567	1.420581	-0.201445	0.018965	-1.501119	4.241491	-0.576918	-1.044452	-1.491698	-1.740142	-1.471447	0.046263	-0.731694	-0.439295	-0.018965	-1.535012	0.145524	-0.83095
GENE1157X	CUST_16828_PI425536763	(sp:Q9JMD3) PCTP-like protein OS=Mus musculus GN=Stard10 PE=1 SV=1	1	1.297722	2.511419	2.947211	2.036909	-0.650489	1.422702	0.014675	-0.264722	1.128474	-0.798797	0.067809	-0.067072	0.086601	-0.278336	-0.385694	-0.640027	-0.094794	-1.096253	0.196262	0.609848	-1.446868	0.500235	-0.232599	-0.014675
GENE707X	CUST_143_PI425536763	(sp:Q810U3) Neurofascin OS=Mus musculus GN=Nfasc PE=1 SV=1	1	1.859932	2.80577	2.16975	1.75304	-1.732261	1.655923	0.905619	0.433228	0.896495	-0.415118	-0.223164	0.297916	-0.297308	-0.057156	-0.351908	-0.392325	-0.195601	-0.251248	-0.021412	0.419702	-0.316526	-0.99963	0.021412	0.265212
GENE5854X	TC102845	(sp:P14621) Acylphosphatase-2 OS=Homo sapiens GN=ACYP2 PE=1 SV=2	1	2.014266	2.723788	3.601239	2.46873	-2.2816	1.765906	1.279276	1.142385	0.642898	-0.507418	-0.212082	0.177753	-0.760739	-0.707301	-2.907671	-2.099002	-1.166885	-2.385578	0.509841	0.653612	0.156429	-1.609196	-0.382193	-0.156429
GENE10416X	TC126602	(sp:Q69566) Uncharacterized protein U88 OS=Human herpesvirus 6A (strain Uganda-1102) GN=U88 PE=4 SV=1	1	1.035871	1.901328	2.759658	2.272123	-2.272904	1.773971	0.159449	1.210971	0.177711	-0.514572	-1.243269	0.737134	-1.797179	-1.258201	-1.774818	-1.918629	-1.961713	-1.847724	-0.138137	0.77057	-2.678644	-0.457462	0.604276	0.138137
GENE7037X	TC108586	(sp:Q76LC6) RNA-binding protein 24 OS=Danio rerio GN=rbm24 PE=2 SV=1	1	1.385331	2.205714	1.997653	2.003047	-0.031504	-0.384802	2.864074	-0.58013	-0.317933	-0.075763	0.48398	0.54836	-0.216069	-1.229517	-1.983042	-1.556436	-1.175952	-1.47728	0.115344	0.031504	-0.322965	0.490571	0.437718	0.413911
GENE8548X	TC116289		1	1.758235	1.906338	2.097618	0.992278	-0.824256	-0.068423	1.189786	0.437137	0.686271	-1.15038	-0.271309	-0.059299	-0.774632	-1.038017	-1.289703	-0.975764	-0.935283	-1.053815	1.880662	1.2347	-0.229052	0.059299	0.387455	0.18146
GENE287X	CUST_11789_PI425536763	(sp:O60344) Endothelin-converting enzyme 2 OS=Homo sapiens GN=ECE2 PE=1 SV=4	1	2.770191	0.379042	1.025214	0.553456	0.240804	0.258784	0.118068	0.037958	0.675695	-0.967358	-1.528094	-1.610283	-0.915938	-0.094272	-0.574427	-1.327285	-1.374779	-1.458764	-1.215811	0.000377	0.371459	0.150895	-0.000377	-0.659405
GENE1325X	CUST_17706_PI425536763	[BBH] ARSA_HUMAN (sp:P15289) Arylsulfatase A OS=Homo sapiens GN=ARSA PE=1 SV=3	1	3.703511	-0.000452	1.437799	0.565428	0.04409	0.100625	0.575161	-0.074319	0.644475	0.045063	-0.480157	-0.045561	-0.405134	-0.52005	-1.102166	-0.227031	-0.592933	-0.501789	-0.589884	0.222033	0.000452	0.778368	0.628792	-0.166528
GENE2449X	CUST_22094_PI425536763	(sp:Q9DGI9) Myoglobin OS=Scomber japonicus GN=mb PE=2 SV=3	1	4.742759	0.268255	3.057739	1.827997	2.187997	-0.251175	0.447593	0.408958	1.621721	-1.627852	-0.758458	0.043395	-2.308307	-0.043395	-2.563966	-2.418268	-0.569095	-2.516941	0.719687	0.928132	-0.254277	-1.1427	-1.439988	1.252543
GENE4372X	CUST_7037_PI425536763	[BBH] MYG_AUXRO (sp:Q6I7B0) Myoglobin OS=Auxis rochei GN=mb PE=2 SV=3	1	5.074719	0.101284	2.617276	1.966951	2.189456	-0.210003	0.454957	-0.168984	1.874012	-1.762522	-0.762727	-0.075034	-3.531119	0.127113	-3.976548	-3.123268	-0.551063	-2.837678	0.838009	1.175443	0.075034	-1.52238	-1.327374	1.12224
GENE2616X	CUST_23355_PI425536763	(sp:P02204) Myoglobin OS=Cyprinus carpio GN=mb PE=1 SV=2	1	3.797254	0.328632	2.078343	0.781382	1.610628	0.183696	0.139162	0.20339	1.047156	-0.564275	-0.180411	0.025118	-1.066944	-0.185265	-1.44483	-1.30867	-0.664082	-1.609832	-0.025118	0.059857	-0.522395	-0.055575	-1.100734	0.257008
GENE5898X	TC103007	[BBH] MYG_AUXRO (sp:Q6I7B0) Myoglobin OS=Auxis rochei GN=mb PE=2 SV=3	1	4.271033	0.083613	2.045605	1.439738	1.824698	0.136972	0.35378	-0.007072	1.23571	-1.042369	-0.675497	-0.037437	-1.185753	0.007072	-1.261671	-1.136458	-0.551084	-1.919275	0.428659	0.564981	-0.33405	-1.509003	-1.263934	0.423436
GENE4590X	CUST_782_PI425536763	[BBH] CO040_RAT (sp:Q505I4) UPF0235 protein C15orf40 homolog OS=Rattus norvegicus PE=2 SV=1	1	2.769113	0.516737	0.937208	1.757063	0.296709	1.18856	0.222441	0.323725	0.82554	-1.190415	0.358914	-1.507728	-1.149745	-0.222441	-1.923184	-1.513834	-1.484037	-2.176258	0.263075	-1.115008	-0.838389	-0.602402	-1.139639	2.007246
GENE3231X	CUST_27772_PI425536763	(sp:P23795) Acetylcholinesterase OS=Bos taurus GN=ACHE PE=1 SV=2	1	0.898538	1.680229	1.533648	1.197678	-0.072895	1.155236	-0.687067	0.464041	0.528664	-0.738612	0.072895	-1.274325	-0.763055	-0.771713	-1.30715	-0.619493	-0.509098	-0.33797	0.430372	0.097836	0.319902	1.019123	-1.118537	-0.254685
GENE6524X	TC105953	(sp:Q5XGU5) DnaJ homolog subfamily B member 6-B OS=Xenopus laevis GN=dnajb6-B PE=2 SV=1	1	1.560433	0.71647	1.586809	1.022934	0.940177	0.426078	0.061754	2.538664	-0.061754	-0.797872	-1.001107	-0.708954	-1.603264	-1.247493	-1.229242	-1.227428	-1.105592	-1.407386	-0.868614	1.193706	0.152167	2.902798	-0.52734	0.293989
GENE6829X	TC107524		1	1.223588	2.936693	1.196632	1.026186	0.357194	0.965783	1.05629	2.168768	-0.411623	-1.033217	-0.061715	-0.389205	-0.344881	-0.556621	-1.443368	0.265293	-0.841041	-0.597216	0.061715	1.156377	-0.099164	1.316607	-0.292937	-0.205604
GENE3451X	CUST_3106_PI425536763	[BBH] MLXIP_HUMAN (sp:Q9HAP2) MLX-interacting protein OS=Homo sapiens GN=MLXIP PE=1 SV=2	1	1.476228	1.756483	2.384906	2.190746	0.238767	0.773294	0.822317	0.633973	-0.046898	0.344611	1.943748	-0.627102	-1.338955	-0.333253	-0.344264	-1.16845	-1.178441	-0.629274	-0.215496	-0.013789	0.013789	0.042453	-0.249859	-0.188496
GENE5145X	CUST_9337_PI425536763	(sp:P80317) T-complex protein 1 subunit zeta OS=Mus musculus GN=Cct6a PE=1 SV=3	1	2.189326	1.37904	1.51207	1.82636	0.490311	0.305067	1.048662	1.137746	0.63946	-1.038102	2.574374	-0.501044	-0.924442	-1.033835	-0.560978	-0.681124	-0.876057	-1.058658	-0.712467	0.416953	0.108192	-0.108192	-0.732043	-0.364733
GENE2265X	CUST_21635_PI425536763	(sp:Q2XVR7) Sodium channel protein type 4 subunit alpha A OS=Takifugu rubripes GN=scn4aa PE=3 SV=1	1	0.501026	1.080102	2.112783	2.317451	0.329632	0.883202	-0.05372	0.354096	0.044404	0.170479	2.046523	-1.2074	-0.117357	-0.285933	-0.644714	-0.523366	-1.18008	-1.6848	0.244089	-0.044404	-0.647309	-0.505109	-0.520556	0.139843
GENE9563X	TC121697	(sp:P98093) Complement C3 (Fragment) OS=Oncorhynchus mykiss GN=c3 PE=1 SV=1	1	1.757747	2.401314	3.114197	2.412832	1.910044	1.165591	0.200822	1.589272	0.988488	-0.390971	3.473894	-0.587682	-0.231367	-0.144648	-3.10114	-2.325651	-1.837055	-1.664178	-0.056307	-0.531588	0.056307	-1.335985	-0.246071	0.673679
GENE270X	CUST_11665_PI425536763	(sp:Q5GH59) XK-related protein 4 OS=Rattus norvegicus GN=Xkr4 PE=2 SV=1	1	1.129659	1.557458	1.219513	1.275113	1.034535	-1.414669	1.283867	1.891716	0.628986	-0.339575	-0.511206	0.390057	-0.670651	-0.380348	-0.325155	-0.492279	-0.870103	-1.239387	-0.637636	0.94791	0.302392	-0.302392	1.422295	-1.33839
GENE2666X	CUST_23759_PI425536763	(sp:Q05AT9) U11/U12 small nuclear ribonucleoprotein 35 kDa protein OS=Xenopus laevis GN=snrnp35 PE=2 SV=1	1	-0.516375	0.922054	2.185079	2.083709	1.193911	-1.033099	0.820314	1.089568	0.592919	0.113348	-0.018929	0.018929	-0.599577	-1.548774	-1.175086	-1.403081	-1.751002	-0.77458	-0.690258	0.632792	-0.0746	0.705723	0.576534	-2.393333
GENE4703X	CUST_8092_PI425536763	(sp:Q00251) Elongation factor 1-alpha OS=Aureobasidium pullulans GN=TEF1 PE=3 SV=1	1	-0.158591	1.121013	2.200159	2.027019	1.225993	-0.871577	0.951371	1.180354	0.765543	0.039494	-0.039494	0.227956	-0.387199	-1.255641	-0.93785	-1.128276	-1.327288	-0.733559	-0.542298	0.792768	-0.09013	0.664442	0.584794	-2.096482
GENE4911X	CUST_8664_PI425536763	(sp:Q06176) L-lactate dehydrogenase C chain OS=Fundulus heteroclitus GN=ldhc PE=2 SV=3	1	0.449087	0.877842	1.405977	1.036297	1.052686	-1.194518	0.701317	1.276552	0.518349	-0.296152	-0.132889	0.132889	-1.483657	-1.435783	-0.795721	-1.756165	-1.582918	-1.073929	-0.427628	0.844977	0.473963	-0.142531	1.064877	-0.929049
GENE6921X	TC108017	Oncorhynchus mykiss heat shock protein 70a (hsp70a), mRNA	1	0.792162	1.852826	2.395014	1.934128	1.831614	-1.0787	1.67508	0.742217	0.450792	0.240256	-0.415828	-0.103323	-1.801637	-1.758382	-0.928775	0.103323	-2.886964	-1.032241	-0.438434	0.285633	0.322345	-0.301327	-0.715221	-0.130308
GENE6998X	TC108379		1	1.142369	1.018562	1.400482	1.602058	1.084325	-0.711952	1.57967	1.149636	-0.059017	-0.428404	-1.12939	-0.086322	-1.255582	-1.075611	-0.38516	-0.109113	-0.854941	-0.251245	-0.429804	0.453	0.807706	0.059017	0.116696	0.155116
GENE1479X	CUST_18709_PI425536763	[BBH] PKRI1_DANRE (sp:Q568A0) PRKR-interacting protein 1 homolog OS=Danio rerio GN=prkrip1 PE=2 SV=1	1	1.519739	1.085038	3.362283	0.657162	0.735299	0.800017	1.414436	-0.331643	0.263503	-0.598888	0.416309	-1.917195	-0.299563	-0.319658	0.025262	-0.804916	-0.025262	-0.076491	-0.553362	0.573957	-1.213047	0.450628	-0.220245	-0.252273
GENE2767X	CUST_24422_PI425536763	(sp:Q5RAL3) Metabotropic glutamate receptor 3 OS=Pongo abelii GN=GRM3 PE=2 SV=1	1	1.15444	-0.562919	2.320379	2.100587	1.483471	0.750618	1.383577	-0.366576	1.410981	-0.983367	-0.289425	-0.312874	-1.735662	0.195685	-2.204775	-0.418863	-0.236126	-0.195685	-1.157035	0.967911	-0.415403	0.271261	0.990894	0.222748
GENE3173X	CUST_27375_PI425536763	(sp:Q95218) Deleted in malignant brain tumors 1 protein OS=Oryctolagus cuniculus GN=Dmbt1 PE=1 SV=2	1	3.24282	0.719936	3.284521	1.488411	1.211129	1.910906	0.746952	0.088729	1.781897	-0.078102	-0.287609	-0.476603	0.078102	-0.27194	-1.138418	-1.082822	-1.541601	-0.765038	-2.015524	-0.968595	-0.492541	0.10286	0.251482	-1.209807
GENE3409X	CUST_2923_PI425536763	[BBH] RS16_ICTPU (sp:Q90YQ7) 40S ribosomal protein S16 OS=Ictalurus punctatus GN=rps16 PE=2 SV=1	1	1.605078	0.527263	2.699358	1.048386	0.963526	1.357616	-0.00147	0.00147	0.915883	-0.759501	-0.375695	-1.010593	-0.150123	-0.006818	-1.199203	-0.615652	-0.403099	0.124386	-2.174737	-0.015193	0.139449	1.025259	0.324947	-1.331975
GENE6452X	TC105631		1	1.590581	0.325773	2.173396	0.995162	0.452253	1.080852	-0.115479	0.702414	0.78468	-0.306114	-0.690354	-0.999603	-0.261829	-0.034578	-0.898996	-0.794767	-0.977328	-0.194322	-1.091161	0.462273	0.034578	0.704581	0.481451	-0.427552
GENE396X	CUST_12590_PI425536763	(sp:Q9BYJ1) Epidermis-type lipoxygenase 3 OS=Homo sapiens GN=ALOXE3 PE=1 SV=1	1	1.6418	0.346278	2.680277	2.054694	0.648556	1.160569	1.296974	-0.10694	0.825346	-0.581204	0.225025	-1.355273	-0.133212	-0.309175	-1.065207	-0.645155	-0.688489	-0.247679	-1.62941	0.569021	-0.720331	0.517301	0.10694	-0.999347
GENE515X	CUST_13324_PI425536763	(sp:Q63424) Solute carrier family 15 member 2 OS=Rattus norvegicus GN=Slc15a2 PE=2 SV=1	1	1.770488	1.04239	2.705313	2.328842	0.3452	0.781071	1.42071	-0.130803	1.227405	-0.68172	0.130803	-1.070544	-0.30598	-0.56628	-0.919466	-0.555876	-0.719867	-0.191518	-1.764611	0.566073	-1.065963	0.540696	0.572615	-1.647846
GENE5141X	CUST_930_PI425536763	[BBH] FPGT_HUMAN (sp:O14772) Fucose-1-phosphate guanylyltransferase OS=Homo sapiens GN=FPGT PE=1 SV=2	1	1.908948	0.078655	2.511872	1.801411	0.451069	1.27339	1.307519	-0.562547	1.002722	-0.991067	-0.078655	-1.341569	-0.6476	-0.360269	-0.592868	-0.337964	-0.906108	0.144757	-0.961188	0.716665	-0.441731	0.874816	0.711839	-0.7631
GENE2750X	CUST_24337_PI425536763	[BBH] SSUA_ECOLI (sp:P75853) Putative aliphatic sulfonates-binding protein OS=Escherichia coli (strain K12) GN=ssuA PE=3 SV=2	1	1.180413	0.378907	2.494002	1.309069	0.837099	0.794384	0.058333	0.094289	0.725612	-0.095242	-0.524505	-0.920728	-0.649237	-0.840992	-2.003692	-1.127524	-1.156927	-0.374869	-0.930911	0.216832	-0.058333	0.664509	0.334351	-0.829892
GENE3140X	CUST_27160_PI425536763	(sp:Q4KI35) Homogentisate 1,2-dioxygenase OS=Pseudomonas fluorescens (strain Pf-5 / ATCC BAA-477) GN=hmgA PE=3 SV=1	1	1.356091	-0.017919	2.525886	1.197923	0.476184	1.28463	0.699151	0.112802	0.681907	-0.188737	-0.421167	-1.216418	-1.070118	-0.924141	-2.142698	-0.87017	-1.726818	0.017919	-1.23261	-0.037071	0.154387	0.9547	0.580646	-0.342162
GENE1539X	CUST_19064_PI425536763	(sp:Q16880) 2-hydroxyacylsphingosine 1-beta-galactosyltransferase OS=Homo sapiens GN=UGT8 PE=2 SV=1	1	0.986159	0.64873	2.480687	1.351001	0.549853	0.560385	0.652858	0.216969	0.826583	-0.475659	-0.402083	-0.651462	-0.55971	-0.341423	-1.166872	-0.545887	-1.118917	-0.100404	-0.741296	0.100404	-0.439169	0.826554	0.76143	-0.441199
GENE9481X	TC121256	(sp:Q8BU31) Ras-related protein Rap-2c OS=Mus musculus GN=Rap2c PE=1 SV=1	1	0.66861	0.693202	2.432466	1.475775	0.445999	0.881441	0.883466	0.434577	0.663867	-0.1763	-0.398914	-0.887356	-1.18945	-0.472209	-1.416061	-1.060344	-1.349153	-0.479009	-0.893838	0.05408	-0.05408	0.503644	0.490277	-0.820538
GENE2675X	CUST_23829_PI425536763	(sp:Q9NRM7) Serine/threonine-protein kinase LATS2 OS=Homo sapiens GN=LATS2 PE=1 SV=2	1	0.781256	0.074915	2.326113	1.627962	0.391224	0.630632	0.685349	-0.010012	0.385675	-0.860355	0.010012	-1.009263	-0.771392	-1.066789	-1.846672	-1.174079	-1.079417	-0.297186	-1.1287	0.456489	-0.012763	0.653448	0.219587	-0.797944
GENE10684X	TC128240	Salmo salar interferon alpha 2 (ifna2), mRNA	1	1.075399	0.265742	2.487026	1.439223	0.722663	0.84383	1.129726	0.228964	0.512611	-0.536139	-0.319246	-0.624801	-0.498693	-0.965845	-2.029617	-1.288228	-1.041883	-0.228964	-1.252687	0.414703	-1.258736	0.665075	0.380468	-1.087078
GENE5806X	TC102622	(sp:Q3U5Q7) UMP-CMP kinase 2, mitochondrial OS=Mus musculus GN=Cmpk2 PE=2 SV=2	1	0.939021	0.265746	2.154144	1.345378	0.641194	1.148773	0.972123	0.179184	0.637176	-0.173094	-1.298918	-1.008052	-0.557823	-0.864108	-1.731282	-0.536841	-0.628784	-0.237368	-1.657281	0.352257	-0.639082	0.700687	0.173094	-0.857198
GENE5369X	TC100462	(sp:Q62283) Tetraspanin-7 OS=Mus musculus GN=Tspan7 PE=2 SV=2	1	0.977064	0.134466	2.966597	2.160583	1.199373	1.284813	0.620726	-0.42388	0.744913	-0.072023	-0.983284	-0.588531	-1.160874	-0.63298	-1.43419	-0.541548	-1.011339	-0.065953	-0.834495	0.613095	0.065953	0.923105	0.637616	-0.804531
GENE1102X	CUST_16497_PI425536763	[BBH] PDE10_RAT (sp:Q9QYJ6) cAMP and cAMP-inhibited cGMP 3',5'-cyclic phosphodiesterase 10A OS=Rattus norvegicus GN=Pde10a PE=1 SV=1	1	1.718091	0.020508	2.11731	1.089489	1.968429	1.150572	0.975155	0.615186	0.518803	-0.998817	-0.020508	-1.827053	-0.796032	-0.921047	-1.494938	-0.984008	-0.820685	-0.147552	-1.04303	0.353598	-1.291277	0.527285	0.463389	-1.06259
GENE1956X	CUST_20887_PI425536763	(sp:Q5TBA9) Protein furry homolog OS=Homo sapiens GN=FRY PE=1 SV=1	1	1.504832	0.41252	2.175208	1.465724	0.860335	1.108286	1.563678	0.885358	0.860759	-0.283647	-0.043292	-1.63219	-0.852416	-0.806982	-1.564307	-1.275544	-0.887729	-0.71372	-1.715221	0.524285	-1.460619	0.362549	0.043292	-1.452812
GENE3013X	CUST_26230_PI425536763	(sp:Q91Z92) Beta-1,3-galactosyltransferase 6 OS=Mus musculus GN=B3galt6 PE=2 SV=1	1	0.783841	0.445474	2.219734	0.79649	1.081073	0.570916	1.162268	0.712763	0.39824	-0.445546	0.046098	-1.394714	-0.892291	-0.883692	-1.475518	-1.405024	-1.238844	-0.630238	-0.840347	0.437482	-0.905506	-0.046098	0.239936	-0.968902
GENE2430X	CUST_2198_PI425536763	(sp:Q9C002) Normal mucosa of esophagus-specific gene 1 protein OS=Homo sapiens GN=NMES1 PE=2 SV=1	1	1.645861	0.62103	1.768585	1.068861	0.136238	0.33324	0.978601	0.32646	1.01045	-0.874867	-0.129697	-1.475502	-0.019454	-0.510727	-1.398074	-0.949181	-0.17399	-1.259041	-1.442987	0.019454	-1.118981	0.362023	0.237235	-0.742545
GENE3606X	CUST_3708_PI425536763	[BBH] SNIP1_HUMAN (sp:Q8TAD8) Smad nuclear-interacting protein 1 OS=Homo sapiens GN=SNIP1 PE=1 SV=1	1	1.265295	0.818684	2.120247	0.961439	0.169395	0.475492	0.932089	0.51763	0.484475	-0.464022	-0.293289	-1.58546	-0.169395	-0.624367	-1.371571	-0.416478	-0.859226	-0.791514	-1.178157	0.401531	-1.134283	0.275789	0.229747	-1.031329
GENE10425X	TC126651		1	1.135645	0.23476	1.831826	1.620549	0.387518	0.150033	0.99799	0.203115	0.712404	-0.675845	-0.139358	-1.489959	-0.666392	-1.401645	-1.543135	-1.021506	-1.337208	-0.700836	-2.036341	0.401758	-0.828394	0.427732	0.139358	-0.159511
GENE10901X	TC129627	[BBH] CLCN4_HUMAN (sp:P51793) H(+)/Cl(-) exchange transporter 4 OS=Homo sapiens GN=CLCN4 PE=1 SV=2	1	0.642545	0.515603	2.177137	2.124019	0.393388	0.0145	1.127804	0.844879	0.275009	-0.29558	-0.0145	-1.453395	-0.553507	-1.084088	-1.203231	-0.638179	-0.596106	-0.547066	-0.974842	0.347463	-0.772611	0.835165	0.259063	-0.720249
GENE6702X	TC106914		1	1.931944	0.043305	2.450261	0.840768	0.909551	0.269669	0.489003	-0.619921	0.640896	-0.538226	-1.264239	-0.925085	-0.033503	-0.762229	-0.888357	-0.803204	-1.490636	0.098976	-0.574196	0.033503	-0.614337	0.288104	0.040558	-0.187887
GENE249X	CUST_11554_PI425536763	(sp:P83510) Traf2 and NCK-interacting protein kinase OS=Mus musculus GN=Tnik PE=1 SV=2	1	0.599437	0.113656	1.943429	0.904927	0.333298	0.488012	0.214768	1.030691	0.572568	-0.623903	0.114339	-2.417693	-1.568028	-1.325646	-1.568718	-1.546532	-1.830661	-0.759598	-1.442128	0.066692	-0.157933	0.451327	-0.066692	-0.813866
GENE10478X	TC126916	(sp:O88665) Bromodomain-containing protein 7 OS=Mus musculus GN=Brd7 PE=1 SV=1	1	0.758394	0.493005	1.992088	1.665808	-0.449997	0.666675	0.255443	0.574665	0.727683	-0.614409	0.06879	-1.898103	-0.545945	0.152121	-0.806886	-0.511798	-0.623693	-1.450781	-1.40832	0.42145	-0.780609	0.153323	-0.088757	-0.06879
GENE1498X	CUST_18852_PI425536763	[BBH] FUND1_TETNG (sp:Q4RY26) FUN14 domain-containing protein 1 OS=Tetraodon nigroviridis GN=fundc1 PE=3 SV=1	1	0.39362	3.734485	0.775447	4.746499	0.913505	2.147861	2.47363	-0.07764	1.304896	-0.387053	0.332002	-2.119177	-2.728806	-1.886697	-2.567489	-2.322931	-1.932838	-1.827079	-2.498267	0.139029	-0.003563	0.003563	-2.861761	0.660909
GENE5862X	TC102886	(sp:Q3UTZ3) Uncharacterized protein C7orf43 homolog OS=Mus musculus PE=1 SV=1	1	1.442764	1.804387	0.673239	2.802723	0.999951	0.58031	1.064109	0.029225	0.059349	-0.599986	-0.430111	-0.308545	-1.878286	-0.498831	0.062771	-1.714271	-1.166635	-0.916174	-1.657913	0.50604	-0.95641	-0.029225	-0.342496	0.538511
GENE5204X	CUST_9721_PI425536763	(sp:O01725) 60S acidic ribosomal protein P2 OS=Branchiostoma floridae PE=3 SV=1	1	0.936829	3.204197	1.232027	4.018759	0.729275	0.171582	0.533719	0.668213	0.225501	-0.41064	-0.229126	-0.389525	-0.925406	-1.625323	-1.36447	-1.234315	-0.983432	-0.484504	-0.146873	0.146873	1.445108	-0.161575	-0.38772	1.208994
GENE1857X	CUST_20649_PI425536763	(sp:P48026) Diamine acetyltransferase 1 OS=Mus musculus GN=Sat1 PE=1 SV=1	1	0.531159	1.052532	1.038705	2.454022	0.415352	0.428295	0.05143	0.127281	0.056772	-1.065434	-0.777263	-1.193382	-1.152723	-1.557798	-1.180671	-1.268893	-0.851438	-0.815348	-0.579148	0.77243	1.213955	-0.05143	-0.491351	0.287903
GENE10090X	TC124588	(sp:P35072) Transposable element Tcb1 transposase OS=Caenorhabditis briggsae PE=3 SV=1	1	0.124009	1.425973	0.481297	3.243765	-0.001105	-0.03076	0.037304	-0.601032	0.0535	-0.631547	-0.528861	-0.649743	-1.021515	-1.60519	-0.958692	-1.130748	-0.986658	-0.624536	0.173552	0.888675	0.380609	0.001105	0.44902	0.898696
GENE8871X	TC118007		1	0.739023	1.506642	1.194347	1.613145	0.494856	0.151379	-0.442415	0.110349	0.033075	0.271835	-0.8055	-0.974131	-1.203904	-1.117416	-1.184207	-0.514104	-0.675492	0.446057	-0.59398	0.891424	0.235388	-0.033075	-0.136532	-0.169624
GENE1083X	CUST_16358_PI425536763	(sp:Q15485) Ficolin-2 OS=Homo sapiens GN=FCN2 PE=1 SV=2	1	1.578196	1.185681	2.579184	2.087237	0.549835	0.62743	-0.015236	-0.207712	0.110204	-1.104807	-0.282564	0.499882	-1.473558	-1.705953	-2.105266	-3.181889	-1.630333	-1.206134	1.054316	0.760014	0.015236	-0.974692	-1.227539	0.368897
GENE5016X	CUST_8893_PI425536763	(sp:P14480) Fibrinogen beta chain OS=Rattus norvegicus GN=Fgb PE=1 SV=4	1	1.387783	0.868574	2.171719	1.551495	0.058115	0.351318	-0.200032	-0.263071	0.139592	-0.51843	0.378769	1.057842	-0.959439	-0.642701	-1.1708	-1.978295	-0.806614	-0.322749	0.587942	0.87465	0.226862	-1.430509	-0.865691	-0.058115
GENE3820X	CUST_4548_PI425536763	(sp:Q8BH59) Calcium-binding mitochondrial carrier protein Aralar1 OS=Mus musculus GN=Slc25a12 PE=1 SV=1	1	2.320037	1.252382	3.213607	2.325062	2.003148	1.262477	0.264523	0.778469	0.691031	-1.260933	-1.33265	-0.031728	-1.410924	-1.610912	-3.957488	-5.969164	-1.196745	-2.537722	0.031728	0.910388	0.258038	-1.139824	-5.018406	-0.769984
GENE7646X	TC111584	(sp:Q8BH59) Calcium-binding mitochondrial carrier protein Aralar1 OS=Mus musculus GN=Slc25a12 PE=1 SV=1	1	2.286215	1.330082	3.113773	2.093328	1.95119	1.168522	0.174132	0.900745	0.661049	-1.201687	-1.402005	0.000974	-1.454265	-1.370993	-2.795335	-4.79687	-1.339997	-2.708108	-0.000974	0.777406	0.246639	-1.31887	-5.638206	-0.757917
GENE4930X	CUST_8708_PI425536763	(sp:Q8BZS9) Putative pre-mRNA-splicing factor ATP-dependent RNA helicase DHX32 OS=Mus musculus GN=Dhx32 PE=2 SV=2	1	1.247049	0.606424	1.875278	1.141277	1.904033	0.485962	0.009244	0.2102	0.152506	-0.673542	-0.009244	-1.322856	-0.637147	-0.636267	-0.636271	-1.189399	-1.027296	-0.775858	-0.671115	1.354844	0.102672	-1.086625	-1.4535	0.089851
GENE1482X	CUST_18724_PI425536763	[BBH] PDE4B_RAT (sp:P14646) cAMP-specific 3',5'-cyclic phosphodiesterase 4B OS=Rattus norvegicus GN=Pde4b PE=1 SV=4	1	-0.668142	1.932684	1.678295	2.600618	3.168541	0.656546	1.598818	2.042549	1.25701	-0.196623	0.196623	-0.250988	-0.758303	-1.170639	-1.666395	-1.254452	-1.759005	-0.785997	-0.763254	0.247281	-0.609079	1.293914	-0.80551	1.323368
GENE3429X	CUST_3015_PI425536763	[BBH] SAMD9_HUMAN (sp:Q5K651) Sterile alpha motif domain-containing protein 9 OS=Homo sapiens GN=SAMD9 PE=1 SV=1	1	-0.594821	0.730738	2.958372	1.749201	2.728222	1.140991	0.482174	0.698114	1.947376	-0.701975	-0.475174	-0.797653	-2.823599	-2.385513	-3.636183	-2.597858	-1.68325	-1.074649	-0.128212	2.018758	0.128212	0.397658	-2.549842	1.010201
GENE1107X	CUST_1651_PI425536763	[BBH] MYLK3_HUMAN (sp:Q32MK0) Putative myosin light chain kinase 3 OS=Homo sapiens GN=MYLK3 PE=2 SV=3	1	2.59673	0.539721	1.756086	3.000101	2.508972	0.853575	-0.784567	2.621394	1.196628	-0.66991	-0.969825	0.532262	-3.225336	-2.742685	-1.946009	-0.959211	-1.002039	-1.304044	0.068479	0.763837	-0.068479	0.243843	-1.313933	-0.441493
GENE765X	CUST_14572_PI425536763	(sp:Q642H3) Septin-8-A OS=Danio rerio GN=sept8a PE=2 SV=2	1	0.846157	2.29148	1.309541	2.315417	2.3476	0.624307	-0.040832	0.317321	0.431681	-0.455256	-1.525694	-1.455973	-1.567348	-1.022016	-1.335726	-2.466415	-1.111763	-1.29692	-0.156992	-0.458692	0.040832	0.550368	0.75495	0.449546
GENE5593X	TC101613	[BBH] P3IP1_DANRE (sp:Q7SXB3) Phosphoinositide-3-kinase-interacting protein 1 OS=Danio rerio GN=pik3ip1 PE=2 SV=1	1	2.168236	2.38907	1.104705	2.284522	1.002696	-0.104538	-0.591515	1.330982	0.180753	-0.180004	-1.003338	-0.990296	-0.623282	-1.605921	-2.084105	-1.404069	-1.41011	-1.132716	0.446861	-0.573904	0.104538	0.655711	0.532291	0.230822
GENE999X	CUST_15914_PI425536763	[BBH] REEP1_MOUSE (sp:Q8BGH4) Receptor expression-enhancing protein 1 OS=Mus musculus GN=Reep1 PE=1 SV=1	1	0.572634	1.620561	1.089458	0.993684	2.071065	0.142561	-0.03667	1.295458	-0.339358	0.03667	0.252813	-1.267502	-0.772481	-0.517181	-2.314422	-1.918512	-1.420097	-1.553924	1.014139	-0.274623	0.484371	-0.712144	-0.776011	0.751439
GENE2942X	CUST_25751_PI425536763	(sp:Q8AV28) Pericentriolar material 1 protein OS=Gallus gallus GN=PCM1 PE=2 SV=1	1	1.320363	1.366982	0.723216	0.477212	1.6958	0.390752	-0.145765	1.609517	0.869155	-0.085565	0.127476	0.390395	-1.018131	-0.523084	-1.986509	-1.066139	-1.352165	-1.534906	-0.185838	0.521504	0.085565	-0.366023	-0.676648	-0.323972
GENE2193X	CUST_21504_PI425536763	(sp:P48175) NADH-ubiquinone oxidoreductase chain 2 OS=Oncorhynchus mykiss GN=MT-ND2 PE=3 SV=1	1	1.319227	1.337932	0.576688	0.511244	1.762758	0.629354	-0.439246	1.339319	0.488735	-0.247519	0.138591	0.2031	-1.393129	-0.783263	-2.783917	-1.625792	-1.966996	-1.820524	-0.077021	0.450009	0.077021	-0.341531	-0.549425	-0.27483
GENE4949X	CUST_8757_PI425536763	(sp:Q35924) NADH-ubiquinone oxidoreductase chain 2 OS=Salmo salar GN=MT-ND2 PE=3 SV=2	1	1.312358	1.428417	0.693714	0.590258	1.849306	0.761929	-0.378862	1.453832	0.573109	-0.17562	0.125045	0.235193	-1.259908	-0.800989	-2.795805	-1.64292	-1.84515	-1.832148	-0.075028	0.493973	0.075028	-0.344161	-0.510159	-0.356261
GENE4871X	CUST_8564_PI425536763	(sp:O78680) NADH-ubiquinone oxidoreductase chain 2 OS=Carassius auratus GN=MT-ND2 PE=3 SV=1	1	1.19379	1.156794	0.584914	0.461684	1.644911	0.600985	-0.416402	1.297682	0.533638	-0.141702	0.200657	0.216294	-1.254693	-0.758435	-2.999694	-1.480743	-1.873416	-1.760588	-0.105449	0.415141	0.105449	-0.213547	-0.437222	-0.19477
GENE4381X	CUST_7096_PI425536763	(sp:Q4JQI6) NADH-ubiquinone oxidoreductase chain 2 OS=Tetraodon nigroviridis GN=MT-ND2 PE=3 SV=1	1	1.343359	1.400547	0.395235	0.237812	1.817034	0.65172	-0.555836	1.565083	0.691991	-0.141798	0.112825	0.323755	-1.628625	-0.709982	-2.731266	-1.476725	-2.2281	-2.176744	-0.112825	0.474124	0.126013	-0.28936	-0.604933	-0.313564
GENE5844X	TC102797	[BBH] NU2M_ONCMY (sp:P48175) NADH-ubiquinone oxidoreductase chain 2 OS=Oncorhynchus mykiss GN=MT-ND2 PE=3 SV=1	1	1.320378	1.350631	0.942411	0.771841	2.035178	0.882939	-0.443804	1.444233	0.646972	-0.038748	0.331477	0.238807	-1.235847	-0.68667	-2.566353	-1.476526	-1.739053	-1.489946	0.006212	0.615596	-0.006212	-0.288786	-0.229512	-0.312343
GENE3430X	CUST_3016_PI425536763	(sp:Q5BL28) Dehydrogenase/reductase SDR family member 7C-B OS=Danio rerio GN=dhrs7cb PE=2 SV=1	1	0.788264	2.218421	2.847211	1.298696	2.852557	-0.842009	-0.159016	1.749085	1.16769	-0.530624	0.576737	0.116077	-1.246299	-1.326025	-2.478189	-2.236259	-1.762153	-1.473948	-0.101219	0.524486	0.516969	-0.10509	0.101219	-0.697975
GENE5860X	TC102879	(sp:Q5BL28) Dehydrogenase/reductase SDR family member 7C-B OS=Danio rerio GN=dhrs7cb PE=2 SV=1	1	1.227559	2.46024	2.56627	1.443152	2.528518	-1.462703	0.138327	1.657063	1.275857	-1.004426	0.170569	0.062136	-1.609721	-2.233461	-4.738783	-3.210914	-2.066079	-2.121024	-0.607585	0.488932	0.514487	-0.062136	-0.083059	-1.054794
GENE9441X	TC121103	(sp:Q0MQH4) NADH dehydrogenase [ubiquinone] iron-sulfur protein 5 OS=Pan troglodytes GN=NDUFS5 PE=3 SV=3	1	1.360766	1.589556	1.420078	-0.225759	1.786456	-0.674358	0.724822	1.195423	0.149559	-0.430737	0.304055	-0.448518	-0.926679	-1.33693	-1.665616	-1.596178	-1.241728	-0.577638	-0.075899	1.535886	0.687972	0.14152	0.075899	-0.496378
GENE3930X	CUST_5069_PI425536763	[BBH] LTMD1_XENTR (sp:Q28EM8) LETM1 domain-containing protein 1 OS=Xenopus tropicalis GN=letmd1 PE=2 SV=1	1	1.41592	0.984064	2.189715	2.648396	-0.321982	1.054601	1.01643	0.709278	1.430857	-0.763732	-0.070337	-0.614339	-1.853394	-1.377395	-4.131081	-2.075551	-0.934844	-0.882293	0.703279	0.552406	-0.002651	0.002651	0.024594	-0.175512
GENE5334X	TC100344	(sp:P16230) Sarcoplasmic reticulum histidine-rich calcium-binding protein OS=Oryctolagus cuniculus GN=HRC PE=1 SV=1	1	1.746231	1.485676	3.244584	1.771452	-0.449014	1.455783	0.200687	1.2122	1.132956	0.333119	0.529009	0.382925	-1.205164	-1.28055	-6.094181	-3.021737	-0.852478	-2.233929	-0.470051	1.17737	-1.015707	-0.406426	-0.200687	-0.461617
GENE4279X	CUST_6551_PI425536763	(sp:Q2PT31) Myocilin OS=Canis familiaris GN=MYOC PE=1 SV=2	1	0.562105	1.659466	0.614153	0.755135	-0.253739	0.087155	0.654741	0.879309	-0.306261	-0.051943	-0.066898	0.145134	-0.963112	-0.435573	-2.843083	-1.664816	-1.349989	-1.578684	0.463125	0.129649	-0.574252	0.051943	-0.357321	0.306997
GENE2271X	CUST_21646_PI425536763	(sp:B9TQX4) Unique cartilage matrix-associated protein OS=Rattus norvegicus GN=Ucma PE=2 SV=1	1	1.151295	2.504671	1.813044	2.485787	0.5124	1.654873	0.61838	1.609594	1.582078	-0.445064	-0.504993	0.077309	-1.43437	-1.658333	-2.825193	-2.442852	-2.51388	-2.32834	-0.681782	0.598491	-0.6256	-0.077309	-0.26309	0.815943
GENE8392X	TC115417		1	0.860085	2.168498	2.076794	1.265385	0.636296	0.790277	1.74277	1.489683	1.061399	-0.039002	0.039002	0.390668	-1.421933	-1.139893	-3.633304	-1.757406	-1.616448	-1.970744	-0.260107	0.536975	-0.965315	-0.124152	-0.281788	-0.659535
GENE776X	CUST_14618_PI425536763	(sp:Q6AXL8) Zinc finger matrin-type protein 5 OS=Danio rerio GN=zmat5 PE=2 SV=1	1	1.35402	1.715474	1.625702	2.640767	2.078818	1.418818	0.69326	1.289797	0.470157	-0.346671	-0.316965	-0.75111	-3.956704	-1.06922	-0.900311	-0.897744	-0.864299	-1.796603	-0.260316	0.335072	0.260316	-0.44675	0.422735	-1.114246
GENE44X	CUST_1027_PI425536763	(sp:A3KNA5) Filamin A-interacting protein 1-like OS=Danio rerio GN=filip1l PE=2 SV=1	1	0.785652	1.016664	1.493552	1.26484	0.544486	1.186916	0.759959	0.674872	0.568813	-0.406229	-0.459449	-0.853026	-1.934103	-0.374362	-1.009669	-1.106438	-1.087518	-1.24038	-0.076839	0.179954	-0.766973	-0.208294	0.37512	0.076839
GENE3943X	CUST_5118_PI425536763	(sp:Q91XL9) Oxysterol-binding protein-related protein 1 OS=Mus musculus GN=Osbpl1a PE=1 SV=2	1	0.924722	1.504758	1.949696	1.421846	1.631041	1.067152	0.81324	1.019357	0.595301	-0.685693	-0.462234	-1.300406	-1.546337	0.02239	-0.789351	-1.127885	-1.223538	-0.87739	0.546842	0.375133	-0.037864	-0.419716	-0.02239	-0.859429
GENE7340X	TC110129	(sp:O35413) Sorbin and SH3 domain-containing protein 2 OS=Rattus norvegicus GN=Sorbs2 PE=1 SV=2	1	1.687281	1.37108	1.731867	1.522684	1.189209	0.735416	0.764279	1.225367	0.897955	-0.68112	0.11462	-1.463874	-1.56524	-0.876997	-2.281742	-1.180407	-0.783169	-0.920372	0.600718	0.519427	-0.506523	-0.503611	-0.11462	-0.385919
GENE9718X	TC122521	[BBH] MCF2L_HUMAN (sp:O15068) Guanine nucleotide exchange factor DBS OS=Homo sapiens GN=MCF2L PE=1 SV=2	1	1.92034	1.586019	1.98906	1.835186	1.508813	1.289035	1.305485	1.109537	0.884127	-0.940972	0.815446	-1.27939	-1.263911	-0.139121	-1.074726	-1.432466	-0.543156	-1.035925	0.139121	0.39491	-0.676555	-0.451928	-0.151482	-0.644846
GENE113X	CUST_10708_PI425536763	(sp:Q58D31) Sorbitol dehydrogenase OS=Bos taurus GN=SORD PE=2 SV=3	1	1.76126	0.276133	1.00301	1.074459	1.582969	0.989239	0.911328	-0.015245	0.290411	-0.860545	-0.74972	-1.303709	-1.461877	-0.903693	-1.96252	-1.382375	-1.299549	-1.129709	0.015245	0.677192	-1.093924	0.476618	0.221634	-0.978293
GENE7674X	TC111723	[BBH] DHSO_BOVIN (sp:Q58D31) Sorbitol dehydrogenase OS=Bos taurus GN=SORD PE=2 SV=3	1	1.96437	0.4524	1.017685	1.507882	1.694942	1.189771	1.006648	0.411101	0.593583	-0.77429	-0.429931	-1.204328	-0.622113	-0.845101	-1.447016	-0.914534	-0.556415	-0.731029	-0.071416	0.812309	-0.450709	0.747443	0.071416	-0.146285
GENE951X	CUST_15651_PI425536763	(sp:Q3B8K3) 28S ribosomal protein S24-B, mitochondrial OS=Xenopus laevis GN=mrps24-B PE=2 SV=1	1	1.369625	1.243217	1.430475	0.924858	1.571062	0.521367	0.821882	0.743986	0.514591	-0.36679	-0.27217	-0.999991	-0.946953	-0.890052	-0.953754	-1.004228	-0.859476	-0.346854	-0.661947	1.020885	0.101234	0.798897	-0.169517	-0.101234
GENE1093X	CUST_16450_PI425536763	(sp:Q9HAY6) Beta,beta-carotene 15,15'-monooxygenase OS=Homo sapiens GN=BCMO1 PE=1 SV=1	1	2.578872	1.183369	2.054269	2.115099	1.866072	1.319127	0.713048	1.583741	0.113496	-0.737053	-0.54886	-1.334826	-0.913364	-1.802484	-1.376397	-1.16605	-1.383919	-0.78353	-1.622538	0.807212	-0.113496	0.230747	-0.907344	0.213304
GENE1160X	CUST_1686_PI425536763	(sp:Q8WYK0) Acyl-coenzyme A thioesterase 12 OS=Homo sapiens GN=ACOT12 PE=1 SV=1	1	2.736409	1.808344	2.726014	3.412053	3.551718	4.15941	3.236184	2.83997	2.124903	-0.435432	-1.86331	-2.493919	-3.294281	-3.52702	-3.639159	-2.436622	-1.882315	-3.291501	-1.442943	0.350756	-0.516405	0.835823	-0.349616	0.349616
GENE10027X	TC124236		1	1.302949	0.22292	2.46625	2.713955	2.647866	2.202496	1.667747	1.276546	1.09267	-0.22292	-1.666049	-1.515642	-2.194379	-1.689083	-2.048285	-1.473262	-1.0766	-1.244376	-1.08179	1.149725	0.90156	-0.258203	0.53908	-0.278234
GENE11680X	TC97463	(sp:Q91ZM9) Docking protein 5 OS=Mus musculus GN=Dok5 PE=1 SV=1	1	2.113619	-0.25805	2.1826	2.924666	2.690491	1.209408	1.687016	1.042883	0.894387	-0.37598	-0.673277	-1.200604	-2.364701	-2.357238	-1.633972	-1.737786	-1.770778	-1.958804	-0.80803	1.153545	0.25805	0.520744	-0.54352	1.027186
GENE3259X	CUST_27973_PI425536763	(sp:Q36775) Cytochrome c oxidase subunit 1 OS=Gadus morhua GN=mt-co1 PE=3 SV=1	1	0.966702	1.198769	2.140564	2.360192	2.152646	0.680161	1.804677	1.243775	0.427043	-0.192243	-0.135292	0.186598	0.304241	-1.626558	-1.098053	-2.114375	-0.088405	-0.007972	-0.150428	0.007972	-0.502676	-0.753664	-0.801	-0.896705
GENE209X	CUST_11265_PI425536763	(sp:Q5R4U5) Uncharacterized protein C2orf24 homolog OS=Pongo abelii PE=2 SV=1	1	1.79825	1.706229	1.328897	2.272667	1.60795	0.000339	2.721981	1.394181	0.079044	0.036612	0.20263	-0.000339	-0.578286	-0.971056	-0.250861	-0.703649	-0.341578	-1.21552	-0.257839	0.37797	-0.095727	-0.879277	-0.886758	-0.283019
GENE5644X	TC101827		1	1.971788	1.149503	1.294618	2.125824	1.461943	-0.244733	1.74357	1.110523	-0.141694	-0.003904	0.665803	0.240143	0.135438	-1.048835	-0.677462	-1.283339	-0.497158	-1.229438	-0.093164	0.79768	0.003904	-0.503469	-1.345606	-0.485488
GENE4564X	CUST_775_PI425536763	[BBH] COQ3_HUMAN (sp:Q9NZJ6) Hexaprenyldihydroxybenzoate methyltransferase, mitochondrial OS=Homo sapiens GN=COQ3 PE=1 SV=2	1	1.249223	1.655408	1.758478	1.901649	1.534569	0.350061	1.390785	1.499563	0.072671	0.01292	0.139073	-0.370693	-0.493824	-0.907699	-0.977419	-0.980758	-0.01292	-1.24535	-0.547415	0.534334	-0.463657	-0.193427	-0.245402	-0.499949
GENE2156X	CUST_21428_PI425536763	(sp:P23634) Plasma membrane calcium-transporting ATPase 4 OS=Homo sapiens GN=ATP2B4 PE=1 SV=2	1	-10000000	1.752944	1.417035	1.939027	1.539938	0.030158	1.324839	1.173524	0.103148	-0.108151	0.102131	0	-0.324573	-1.299174	-1.304471	-0.940253	-0.704131	-1.060458	-0.299344	0.04898	-0.153762	-0.568401	-1.059727	0.06792
GENE3232X	CUST_27779_PI425536763	(sp:Q6V4S5) Protein sidekick-2 OS=Mus musculus GN=Sdk2 PE=2 SV=1	1	0.981322	1.478424	1.602614	1.813143	1.486793	0.164379	1.357512	1.265574	-0.014134	-0.162016	0.023361	-0.16153	-0.795955	-1.27087	-1.493093	-1.084772	-0.740401	-0.967902	0.014134	0.213546	-0.112752	-0.67269	-0.782842	0.037445
GENE8705X	TC117096	(sp:Q5SZK8) FRAS1-related extracellular matrix protein 2 OS=Homo sapiens GN=FREM2 PE=1 SV=2	1	1.009457	1.611571	1.299982	1.920382	1.358528	0.011592	0.898586	1.146352	-0.011592	0.167997	0.069851	0.082448	-0.501056	-0.778393	-0.745967	-1.064425	-0.739301	-1.190117	-0.05068	0.410883	-0.030635	-0.714008	-0.294734	-0.145016
GENE2003X	CUST_21006_PI425536763	(sp:P68529) ATP synthase protein 8 OS=Salmo salar GN=mt-atp8 PE=3 SV=1	1	0.948198	1.07979	2.000796	2.09752	1.322178	0.027157	1.310669	0.992268	0.170006	-0.372891	-0.027157	0.110565	-0.273245	-0.833064	-1.166424	-1.130833	-0.299368	-0.100958	-0.139262	0.602888	0.285122	-0.580495	-0.52066	-0.149014
GENE8790X	TC117540	[BBH] CCNI_HUMAN (sp:Q14094) Cyclin-I OS=Homo sapiens GN=CCNI PE=1 SV=1	1	0.473525	1.837418	2.105504	2.040934	1.821921	-0.140593	0.840728	1.257714	-0.371053	0.021882	-0.021882	0.464248	-0.684436	-0.990934	-0.965911	-1.405449	-0.519481	-0.305961	0.02967	0.551184	-0.080958	-0.608008	-0.616117	0.221476
GENE9236X	TC120051	Oncorhynchus mykiss gonadal-soma derived growth factor (LOC100136343), mRNA	1	0.911567	2.858125	2.676629	2.495063	1.948599	-0.031686	1.324185	1.469192	0.190818	-0.44628	-0.023265	-0.491813	0.023265	-0.476771	-2.560383	-2.13957	-0.918968	-1.440701	-0.293638	0.988519	0.645033	-0.526809	-1.426623	0.575885
GENE5942X	TC103206	[BBH] GFRP_DANRE (sp:Q6PBT6) GTP cyclohydrolase 1 feedback regulatory protein OS=Danio rerio GN=gchfr PE=2 SV=1	1	1.363383	0.622513	1.227679	2.234555	1.578618	-0.307821	1.271088	1.332501	0.350886	-0.193617	0.183932	-0.183932	-0.589056	-0.886045	-0.971876	-1.104245	-0.498727	-0.878151	-0.22477	1.271916	0.18817	-0.578907	-0.323105	0.350373
GENE7260X	TC109680	(sp:Q6IE59) Serine protease 1-like protein 1 OS=Rattus norvegicus GN=Prssl1 PE=2 SV=2	1	0.92796	2.205302	0.812492	3.651364	1.691436	0.08688	2.577378	1.964654	-0.894103	-0.08688	0.756123	0.501973	-0.346011	-0.966727	-1.947521	-3.341405	-0.327938	-2.137784	-0.208233	0.731583	-0.224565	-1.781741	-1.351771	0.636678
GENE3454X	CUST_3114_PI425536763	[BBH] CCD56_DANRE (sp:A8KB87) Coiled-coil domain-containing protein 56 OS=Danio rerio GN=ccdc56 PE=3 SV=1	1	2.442903	-0.073188	1.374236	2.5647	0.757802	-0.347192	1.163076	0.243529	1.269694	0.180398	-0.625811	-0.612304	-1.075087	-2.391845	-2.322972	-2.005224	-1.723218	-1.386966	-0.475062	0.268012	-0.296798	0.131767	0.073188	0.325879
GENE4759X	CUST_8246_PI425536763	(sp:Q8WTR2) Dual specificity protein phosphatase 19 OS=Homo sapiens GN=DUSP19 PE=2 SV=1	1	2.064902	0.921274	0.415314	2.135777	1.429806	0.944425	1.74486	1.080113	0.231816	0.060242	-1.091966	-1.11437	-1.412298	-2.25997	-1.743007	-2.609433	-1.738037	-1.279525	-0.099361	0.289417	-0.391402	0.085876	-0.060242	-0.237919
GENE70X	CUST_10452_PI425536763	(sp:Q9D8T0) Protein FAM3A OS=Mus musculus GN=Fam3a PE=2 SV=1	1	2.015123	1.770687	3.361774	3.289409	1.542652	0.95449	0.110266	0.774259	-0.179136	-0.908561	0.304467	-0.928971	-1.095052	-1.861333	-1.788077	-1.625193	-1.403072	-1.351061	0.268588	0.743603	-0.110266	-0.173972	-0.510002	0.626174
GENE321X	CUST_12041_PI425536763	(sp:Q8QG78) Nuclear receptor corepressor 1 OS=Xenopus laevis GN=ncor1 PE=1 SV=1	1	1.372789	0.802509	2.443032	2.102397	0.807433	0.399499	-0.390318	0.427267	-0.379484	-0.125379	-0.208531	-0.545955	-0.862042	-1.000462	-1.403833	-0.982705	-0.818259	-0.487649	0.107882	-0.090044	0.243955	0.24433	0.090044	0.422029
GENE2541X	CUST_22822_PI425536763	(sp:P13355) Solute carrier family 2, facilitated glucose transporter member 1 OS=Oryctolagus cuniculus GN=SLC2A1 PE=2 SV=1	1	2.245083	1.38742	3.081436	3.051123	1.285679	0.431771	0.144924	0.239354	-0.00018	-0.035953	0.22218	-0.576786	-0.653492	-0.921025	-0.917578	-0.647277	-0.835711	-0.848524	-0.222084	0.510043	0.00018	-0.160886	-0.898743	0.189587
GENE2683X	CUST_23881_PI425536763	(sp:B0JZD0) Choline transporter-like protein 5 OS=Xenopus tropicalis GN=slc44a5 PE=2 SV=1	1	1.288925	0.735832	1.679263	1.7888	0.73841	0.470834	0.148008	-0.390647	-0.501354	0.090081	-0.111872	-0.502944	-0.862255	-1.256098	-0.85455	-0.8704	-0.756278	-0.822657	0.075921	0.667358	0.317052	-0.179067	-0.075921	0.11997
GENE362X	CUST_12296_PI425536763	(sp:P97305) Nuclear factor of activated T-cells, cytoplasmic 3 OS=Mus musculus GN=Nfatc3 PE=2 SV=1	1	1.400628	0.544796	2.142353	1.55865	0.188279	-0.047501	-0.075773	0.266105	0.114148	0.083644	-0.256801	0.074686	-0.990865	-0.451504	-0.981783	-0.818468	-0.735229	-1.400027	-0.253607	-0.046417	0.129099	-0.191675	0.252282	0.046417
GENE3855X	CUST_4674_PI425536763	(sp:Q02641) Voltage-dependent L-type calcium channel subunit beta-1 OS=Homo sapiens GN=CACNB1 PE=1 SV=3	1	1.642275	2.194701	2.364364	2.510456	1.632821	0.638355	0.492527	0.666639	0.918546	0.054651	-0.200881	-0.076281	-0.9181	-1.587053	-2.010069	-0.890225	-0.873961	-2.295294	-0.326656	0.409086	-0.054651	-0.081556	-0.118231	0.695277
GENE2864X	CUST_25125_PI425536763	(sp:O54803) P2X purinoceptor 6 OS=Mus musculus GN=P2rx6 PE=2 SV=1	1	1.486014	1.229474	2.408379	1.976822	0.34838	-0.119331	0.030814	0.08327	-0.090423	-0.689481	0.000772	-0.071756	-0.630897	-1.224465	-1.649637	-1.189844	-0.726359	-1.757276	0.149865	0.605367	0.079401	-0.000772	-0.212507	0.445616
GENE9397X	TC120921	(sp:P54296) Myomesin-2 OS=Homo sapiens GN=MYOM2 PE=2 SV=2	1	2.010227	1.397337	3.137796	2.540304	1.106572	0.056976	0.567429	0.582146	0.530028	-0.242245	-0.027487	-0.097101	-0.769041	-1.433863	-1.956657	-1.651292	-1.528705	-2.068788	-0.349458	0.5108	-0.136022	-0.041142	0.027487	0.698675
GENE11946X	TC99316	Salmo salar glycogen phosphorylase (pygma), mRNA	1	1.543485	1.359447	1.779664	1.790805	0.273702	0.274028	0.367788	0.845807	0.894679	0.062795	-0.062795	-0.118369	-0.763719	-0.86144	-1.84799	-1.497294	-0.71794	-1.734567	-0.447421	0.487608	0.282454	-0.888976	-0.278184	-0.318896
GENE1651X	CUST_19683_PI425536763	(sp:Q8VEM8) Phosphate carrier protein, mitochondrial OS=Mus musculus GN=Slc25a3 PE=1 SV=1	1	2.269163	0.793747	1.521229	1.29185	0.908194	0.354599	0.361115	0.412714	0.46026	-0.170202	-0.407619	-0.262499	-0.47598	-0.855616	-1.097844	-0.843065	-0.55813	-0.184616	-0.061802	0.71396	0.215536	-0.35835	-0.163021	0.061802
GENE6366X	TC105227	(sp:Q9UKB1) F-box/WD repeat-containing protein 11 OS=Homo sapiens GN=FBXW11 PE=1 SV=1	1	1.900175	0.743817	1.929036	1.638026	0.877818	-0.045266	0.333266	0.875743	0.641197	0.026721	-0.129194	0.102563	-0.478053	-0.981422	-1.042795	-0.846494	-0.628582	-0.609172	0.008825	0.529655	-0.051442	-0.184406	-0.575306	-0.008825
GENE60X	CUST_10376_PI425536763	(sp:O75911) Short-chain dehydrogenase/reductase 3 OS=Homo sapiens GN=DHRS3 PE=1 SV=2	1	3.031248	2.728052	2.946198	3.24441	0.443589	-0.135601	0.670843	1.16926	0.124149	0.284528	-1.292842	-0.634708	-0.972346	-1.746912	-1.631458	-1.438822	-0.676894	-0.122653	0.122653	0.365272	0.618167	-0.453507	-0.823108	-0.335404
GENE5842X	TC102774	(sp:O93343) GSK-3-binding protein OS=Xenopus laevis GN=gbp PE=1 SV=1	1	2.067079	1.269651	1.946767	2.021738	0.428425	0.005593	0.309665	0.784833	-0.037486	0.314395	-0.082504	-0.005593	-0.08967	-0.546022	-0.813653	-0.48344	-0.497807	-0.225264	0.252647	0.276899	0.426821	-0.024319	-0.257177	-0.346638
GENE8147X	TC114098	(sp:Q8QGQ8) Period circadian protein homolog 2 OS=Gallus gallus GN=PER2 PE=2 SV=1	1	1.430613	1.645372	2.090341	1.70869	0.1156	-0.04297	0.354615	0.361956	-0.010951	0.635322	-0.012735	-0.321465	-0.907099	-1.041261	-1.280462	-1.031268	-0.866164	-0.519335	0.162098	0.138466	0.2171	-0.12699	0.010951	-0.369149
GENE3139X	CUST_27152_PI425536763	(sp:Q8TGM6) Protein TAR1 OS=Saccharomyces cerevisiae GN=TAR1 PE=2 SV=1	1	1.597643	1.175348	0.990225	0.94334	0.345451	0.094685	0.377767	0.817728	0.345483	-0.610689	-0.604071	0.100309	-1.354912	-1.218592	-1.153389	-1.039054	-0.838682	-1.519512	-0.37942	0.265425	-0.065006	-1.004347	-1.32243	0.065006
GENE2099X	CUST_21303_PI425536763	(sp:Q90YR4) 40S ribosomal protein S10 OS=Ictalurus punctatus GN=rps10 PE=2 SV=1	1	1.097047	1.284253	1.223125	1.242555	0.589246	0.152795	0.371623	0.682111	0.140376	-0.378932	-0.104437	0.187795	-1.491367	-1.290788	-0.910527	-1.373125	-1.184298	-1.170958	-0.142298	0.310322	0.104437	-0.578386	-1.012997	-0.634695
GENE2867X	CUST_25139_PI425536763	(sp:Q3E811) Uncharacterized protein YLR162W-A OS=Saccharomyces cerevisiae GN=YLR162W-A PE=2 SV=1	1	1.618261	1.505867	0.954403	1.228634	0.504828	0.109835	0.654787	0.9919	0.382724	-0.423166	-0.109835	0.579706	-1.373677	-0.950205	-0.509441	-0.945928	-0.700527	-1.233828	-0.148115	0.566142	0.460636	-0.772434	-1.029692	-0.44561
GENE4932X	CUST_8713_PI425536763	(sp:P24732) Myosin regulatory light chain 2, skeletal muscle isoform type 1 OS=Oryctolagus cuniculus PE=2 SV=2	1	1.755986	1.228234	1.172248	1.607899	0.643243	0.302665	0.614489	0.774167	0.08888	-0.494779	-0.166343	0.14001	-1.168221	-1.29367	-1.086057	-1.020036	-0.888685	-1.052768	-0.114263	0.422909	-0.08888	-0.434839	-0.946643	0.309189
GENE7187X	TC109321	PREDICTED: Danio rerio hypothetical protein LOC100333326 (LOC100333326), mRNA	1	1.500097	1.248954	1.284438	1.555927	0.853076	0.581246	0.848207	1.11373	0.377799	-0.312325	-0.268235	0.204198	-1.224074	-1.048924	-0.968608	-0.817066	-0.759965	-1.064862	-0.247042	0.260099	0.06083	-0.414825	-0.659314	-0.06083
GENE1118X	CUST_166_PI425708691	LC3B	1	1.111764	1.112482	1.159198	1.367551	0.552591	0.056769	0.919212	1.087614	0.430098	-0.759196	-0.92223	-0.056769	-0.957529	-1.315676	-0.795189	-1.726122	-1.01932	-0.381154	-0.712044	0.205124	0.183533	0.068877	-0.958642	-0.22954
GENE1276X	CUST_1747_PI425536763	[BBH] MLP3B_HUMAN (sp:Q9GZQ8) Microtubule-associated proteins 1A/1B light chain 3B OS=Homo sapiens GN=MAP1LC3B PE=1 SV=3	1	0.92668	1.141785	1.412144	1.442286	0.610318	0.402117	0.977726	1.092843	0.534601	-0.686983	-0.811128	0.004246	-0.845067	-1.341035	-0.775898	-1.823757	-0.925382	-0.162607	-0.367294	0.156767	-0.004246	0.275123	-0.673702	-0.184883
GENE10366X	TC126236	(sp:P12115) Adenylate kinase isoenzyme 1 OS=Cyprinus carpio GN=ak1 PE=1 SV=2	1	3.022512	2.800474	1.4678	3.819298	0.815404	2.021652	2.0385	2.990727	-0.289754	-1.270502	-1.057487	-0.840872	-1.328547	-2.514625	-3.442577	-3.495	-1.767219	-1.052524	-0.810245	1.244662	0.289754	0.315589	-1.487301	0.73535
GENE755X	CUST_14517_PI425536763	(sp:P14315) F-actin-capping protein subunit beta isoforms 1 and 2 OS=Gallus gallus GN=CAPZB PE=1 SV=3	1	1.396948	1.203433	1.439524	1.479716	1.015606	0.196397	0.73497	0.437416	-0.101844	-0.687856	-0.688099	0.24873	-0.444667	-0.744353	-1.484729	-0.833393	-0.96867	-0.328118	0.493945	0.676777	0.101844	-0.394167	-0.338359	-0.135133
GENE3121X	CUST_27041_PI425536763	(sp:Q9JMF7) Dolichyldiphosphatase 1 OS=Mus musculus GN=Dolpp1 PE=2 SV=1	1	2.110284	1.831727	3.10536	2.148287	2.01283	0.948682	1.774844	1.82015	-0.014921	-1.421961	-1.961434	0.2413	-0.914213	-1.082188	-2.529961	-2.801865	-1.809799	-1.935984	0.014921	0.692541	-0.797835	-0.638937	-0.416059	0.333318
GENE998X	CUST_1591_PI425536763	(sp:Q2PQH8) Glycogen debranching enzyme OS=Canis familiaris GN=AGL PE=2 SV=1	1	1.899255	1.809981	2.473803	2.699553	1.010366	0.2204	0.702537	0.861011	1.305602	-0.648419	-0.735032	1.018155	-1.96497	-1.617927	-2.205326	-1.676292	-1.530492	-0.906822	-0.014508	0.998361	0.002072	-0.277842	-0.002072	-0.105054
GENE4350X	CUST_6955_PI425536763	[BBH] 1433E_SHEEP (sp:P62262) 14-3-3 protein epsilon OS=Ovis aries GN=YWHAE PE=1 SV=1	1	1.737303	1.717583	1.939894	1.258305	0.741859	0.556167	0.928536	0.680077	0.003784	-0.126891	-0.635824	0.776347	-1.164237	-1.532328	-1.840394	-1.848941	-1.274877	-0.856799	-0.003784	1.1815	-0.755525	-0.622828	0.431998	-0.589651
GENE5696X	TC102064		1	1.70526	1.302487	2.386557	1.394276	1.022596	0.437661	0.356913	1.135598	-0.040421	-0.813365	-0.865623	0.328099	-2.051956	-1.127457	-1.662284	-1.065111	-1.777858	-1.207906	-0.495796	0.53303	0.040421	-0.139809	0.141085	-0.10865
GENE10830X	TC129085		1	1.200966	1.190532	1.725767	1.602332	0.5506	0.056626	0.049357	0.454429	-0.142911	-0.889351	-0.798243	0.148092	-1.258212	-1.197609	-0.674689	-0.647001	-1.356805	-0.670954	-0.363461	0.418978	0.232769	-0.049357	-0.402592	0.128631
GENE9591X	TC121804	(sp:P05024) Sodium/potassium-transporting ATPase subunit alpha-1 OS=Sus scrofa GN=ATP1A1 PE=1 SV=1	1	2.089815	1.798314	2.254271	2.121678	0.590612	0.362429	1.562053	0.291468	-0.560159	-0.605556	-0.784204	-0.126595	-1.47151	-1.003208	-1.139925	-0.725609	-1.161692	-1.400748	0.007896	0.911694	-0.171427	-0.007896	0.491229	0.277392
GENE42X	CUST_10263_PI425536763	(sp:Q02365) NADH dehydrogenase [ubiquinone] 1 beta subcomplex subunit 3 OS=Bos taurus GN=NDUFB3 PE=1 SV=2	1	1.2471	1.816322	1.625917	2.250211	1.751192	-0.027485	-0.697527	1.305	0.727309	0.109783	-0.070376	0.027485	-0.526599	-1.430218	-2.817316	-1.249826	-0.37493	-0.86418	-0.124377	0.472344	0.60129	0.627518	-0.557745	-0.110468
GENE3524X	CUST_3395_PI425536763	[BBH] NDUB3_BOVIN (sp:Q02365) NADH dehydrogenase [ubiquinone] 1 beta subcomplex subunit 3 OS=Bos taurus GN=NDUFB3 PE=1 SV=2	1	1.336946	1.387447	1.317598	1.832948	1.185989	-0.077437	-0.115044	0.693641	0.04841	-0.381676	0.073177	0.050689	-1.104514	-1.356484	-2.29111	-1.129691	-0.890318	-0.758496	-0.366782	0.559801	0.112935	-0.001005	-0.488307	0.001005
GENE220X	CUST_11316_PI425536763	(sp:Q86GF7) Crustapain OS=Pandalus borealis GN=Cys PE=1 SV=1	1	1.717189	0.511322	1.561846	1.987597	1.874835	0.568278	-0.759683	0.854258	0.287436	-0.571805	-0.173891	-0.272737	-0.681812	-1.468884	-1.794934	-1.641283	-1.487869	-1.05596	0.645185	0.319652	0.685011	-0.117832	-0.392276	0.117832
GENE11898X	TC98984		1	1.385936	1.108859	2.393304	2.095158	1.260198	0.166538	-0.652175	1.244714	1.0199	-0.089353	0.080014	0.044696	-0.619755	-1.444351	-1.856333	-1.511796	-0.954118	-0.623008	0.336116	-0.060503	0.389307	-0.044696	-0.379195	-0.1111
GENE728X	CUST_14413_PI425536763	(sp:P13806) Voltage-dependent calcium channel subunit alpha-2/delta-1 OS=Oryctolagus cuniculus GN=CACNA2D1 PE=1 SV=1	1	0.701328	1.141164	2.274279	1.672096	1.103344	-0.031768	0.264137	0.766863	-0.099695	-0.944077	0.08063	0.170644	-1.242996	-1.057476	-1.705644	-0.830549	-1.544663	-1.135313	-0.181341	0.485785	-0.339649	-0.188365	0.031768	0.421644
GENE1979X	CUST_20946_PI425536763	(sp:Q8BMS1) Trifunctional enzyme subunit alpha, mitochondrial OS=Mus musculus GN=Hadha PE=1 SV=1	1	0.98868	1.913948	2.739597	2.186916	2.319926	-0.018471	0.883721	0.496184	-0.435413	-0.961769	0.602486	0.018471	-1.183606	-1.413973	-1.731382	-1.39012	-0.95344	-1.583368	0.259899	0.083941	-0.176597	-0.549903	-0.57012	0.416227
GENE171X	CUST_11049_PI425536763	(sp:Q9I8Q3) Cryptic protein OS=Gallus gallus GN=CFC1 PE=2 SV=1	1	1.648676	1.132315	1.655286	1.533179	1.09852	0.208825	0.23341	0.601153	0.037743	-1.258137	-0.441893	-0.641222	-0.86526	-1.225042	-1.690081	-1.453971	-1.432369	-1.103544	-0.145448	0.034537	0.630243	-0.68308	-0.034537	0.907614
GENE7947X	TC113098	(sp:P35750) Calpain-1 catalytic subunit OS=Sus scrofa GN=CAPN1 PE=2 SV=3	1	1.234906	0.681601	1.492672	1.614796	1.065472	0.502843	0.194321	0.836853	-0.291215	-0.800944	-0.339961	-0.0838	-1.11752	-0.94382	-1.589799	-1.401973	-1.175507	-1.072986	0.016495	0.878287	0.21144	-0.170073	-0.016495	0.753962
GENE5150X	CUST_9372_PI425536763	(sp:Q5XI32) F-actin-capping protein subunit beta OS=Rattus norvegicus GN=Capzb PE=1 SV=1	1	1.196424	1.061553	1.811332	1.753272	1.147308	-0.063115	0.516358	0.685517	0.063115	-0.622903	-0.135562	-0.156575	-0.684582	-1.126229	-1.344291	-1.029068	-1.215903	-0.790683	-0.142972	0.263905	0.351516	0.06392	-0.595639	0.990676
GENE5719X	TC102201		1	0.919917	1.810132	2.141328	1.497432	1.782768	0.081357	0.428956	0.860846	-0.662276	-0.856731	-0.317297	-0.52707	-1.87012	-1.828089	-2.730993	-1.673595	-1.449053	-1.891206	0.319489	0.570472	-0.081357	-1.630754	0.706801	1.061028
GENE256X	CUST_1159_PI425536763	(sp:Q09138) 5'-AMP-activated protein kinase subunit gamma-1 OS=Sus scrofa GN=PRKAG1 PE=1 SV=2	1	2.533283	1.810285	1.769422	2.180602	1.052688	-0.423918	0.539701	2.360099	1.158624	-2.315128	0.072582	-0.122239	-1.234665	-2.039568	-3.254199	-2.467113	-1.892379	-1.760806	-0.052497	0.148937	-0.189797	-0.333979	0.959506	0.052497
GENE4156X	CUST_6026_PI425536763	(sp:P00564) Creatine kinase M-type OS=Rattus norvegicus GN=Ckm PE=1 SV=2	1	1.626799	1.610264	2.130989	2.316469	1.678057	1.001412	1.066712	1.631744	0.884148	-2.396591	-0.004078	-0.145239	-0.972258	-1.15917	-3.104418	-1.857174	-1.320284	-1.034769	0.004078	0.665089	-0.22295	0.440098	-0.223629	-0.428428
GENE1073X	CUST_1629_PI425536763	[BBH] CB061_MOUSE (sp:Q9DAG5) Uncharacterized protein C2orf61 homolog OS=Mus musculus PE=2 SV=1	1	1.725338	1.147159	1.45565	0.382973	1.613841	0.654012	1.227045	0.230086	-0.173591	-0.060742	-0.439649	-0.016465	-1.123186	-1.315861	-2.446358	-1.81	-1.509705	-1.788802	-0.165853	0.782625	0.350699	-0.324413	0.016465	0.043672
GENE2558X	CUST_22933_PI425536763	(sp:Q0MQG6) NADH dehydrogenase [ubiquinone] iron-sulfur protein 3, mitochondrial OS=Pongo pygmaeus GN=NDUFS3 PE=2 SV=1	1	2.036597	1.276614	1.66894	1.297997	1.412223	0.622856	1.090965	0.148525	-0.263022	-0.165608	-0.315558	-0.518248	-1.074699	-0.992525	-1.7389	-1.993968	-1.167069	-0.940183	0.026601	0.696423	-0.028835	-0.026601	0.113126	0.07675
GENE11333X	TC95096	(sp:Q9HBY8) Serine/threonine-protein kinase Sgk2 OS=Homo sapiens GN=SGK2 PE=1 SV=1	1	2.481758	2.0661	1.680725	0.917717	1.229649	1.032263	1.742072	0.805373	1.020133	-0.011668	0.011668	-0.413873	-1.332133	-1.350041	-2.091121	-2.323752	-1.74887	-1.780884	-0.332829	0.106585	0.645393	-0.263043	-0.040056	-0.103264
GENE6238X	TC104606	(sp:Q08353) NF-kappa-B inhibitor alpha OS=Sus scrofa GN=NFKBIA PE=3 SV=1	1	1.66895	1.253259	1.320853	1.060653	1.128138	-0.240299	0.617919	-0.050023	0.175193	-0.101201	0.157139	-0.312642	-0.754902	-1.383803	-1.010444	-1.808148	-0.830247	-0.417164	0.061489	0.317895	-0.000838	0.001925	0.000838	-0.141834
GENE2960X	CUST_2591_PI425536763	(sp:P11629) NADH-ubiquinone oxidoreductase chain 3 OS=Oncorhynchus mykiss GN=MT-ND3 PE=3 SV=2	1	0.913437	1.189404	1.011851	1.092499	1.355026	0.133552	0.094018	1.371774	-0.04288	-0.444829	-0.119567	0.270093	-0.789498	-0.785942	-1.699313	-1.29026	-1.087662	-1.17961	-0.224926	0.952658	0.471793	-0.041364	-0.297954	0.041364
GENE4384X	CUST_7117_PI425536763	(sp:P20688) NADH-ubiquinone oxidoreductase chain 3 OS=Oncorhynchus nerka GN=MT-ND3 PE=3 SV=1	1	0.926887	1.269773	0.749727	0.96088	1.278595	0.022189	0.181161	1.403253	-0.11442	-0.443099	-0.092227	0.296569	-0.704022	-0.632764	-1.689036	-1.321622	-1.077445	-1.164439	-0.173674	0.852952	0.495672	-0.022189	-0.351208	0.038909
GENE4332X	CUST_6869_PI425536763	(sp:P25707) NADH-ubiquinone oxidoreductase chain 3 OS=Oncorhynchus tschawytscha GN=MT-ND3 PE=3 SV=1	1	1.008272	1.204105	0.736999	0.790813	1.44431	0.050366	0.077809	1.362823	0.034578	-0.696343	-0.074743	0.178779	-1.070842	-0.84052	-1.885991	-1.478425	-1.397448	-1.585089	-0.333897	1.126673	0.45129	-0.034578	-0.443346	-0.128432
GENE1965X	CUST_20915_PI425536763	(sp:P11631) NADH-ubiquinone oxidoreductase chain 4 OS=Oncorhynchus mykiss GN=MT-ND4 PE=3 SV=2	1	0.78042	1.030634	1.201374	1.307269	1.736852	0.313019	0.685652	1.054863	0.004117	-0.346222	-0.004117	0.066481	-0.365835	-1.004257	-1.771867	-1.638792	-0.696058	-0.622213	-0.242715	0.354385	0.083433	-0.60583	-0.758992	-0.391799
GENE1917X	CUST_20782_PI425536763	(sp:Q9ZZM5) NADH-ubiquinone oxidoreductase chain 4L OS=Salmo salar GN=MT-ND4L PE=3 SV=1	1	1.006003	1.046878	1.26271	1.123197	1.806097	0.426389	0.523717	1.233158	0.207664	-0.106491	0.038466	0.111706	-0.423804	-0.840332	-1.66253	-1.3651	-0.81676	-0.75491	-0.272765	0.312821	-0.038466	-0.522791	-0.530009	-0.330707
GENE2112X	CUST_21326_PI425536763	(sp:O21521) NADH-ubiquinone oxidoreductase chain 4 (Fragment) OS=Microtus pennsylvanicus GN=MT-ND4 PE=3 SV=1	1	0.931225	1.05707	1.07545	1.057341	1.79321	0.50904	0.461402	1.233275	0.043375	-0.284425	0.032532	0.119502	-0.423791	-0.868932	-1.946369	-1.600715	-0.864705	-0.811241	-0.255227	0.427004	-0.032532	-0.567664	-0.710384	-0.429321
GENE2189X	CUST_21499_PI425536763	(sp:O03173) NADH-ubiquinone oxidoreductase chain 4 OS=Latimeria chalumnae GN=MT-ND4 PE=3 SV=1	1	0.945315	1.138207	1.222708	1.151035	1.68029	0.590129	0.570482	0.913189	0.064087	-0.335115	-0.028603	0.028603	-0.399828	-0.856232	-2.263336	-1.52071	-0.800012	-0.832624	-0.284725	0.470777	0.056981	-0.530567	-0.782839	-0.476448
GENE3467X	CUST_3159_PI425536763	(sp:P11631) NADH-ubiquinone oxidoreductase chain 4 OS=Oncorhynchus mykiss GN=MT-ND4 PE=3 SV=2	1	0.928093	1.278024	1.190574	1.442854	2.02067	0.441355	0.663633	1.298601	-0.048983	-0.077049	0.02981	0.267555	-0.291695	-0.861948	-1.56391	-1.665409	-0.60693	-0.662211	-0.02981	0.499011	0.243342	-0.632051	-0.711386	-0.229693
GENE4715X	CUST_8119_PI425536763	(sp:P69307) NADH-ubiquinone oxidoreductase chain 4L OS=Oncorhynchus tschawytscha GN=MT-ND4L PE=3 SV=1	1	0.955593	1.189772	1.093541	1.056037	1.628492	0.246309	0.66093	1.191191	0.064359	-0.403105	-0.064359	0.094583	-0.759159	-0.769736	-1.605724	-1.534514	-0.774751	-0.96397	-0.254102	0.47212	0.127091	-0.650812	-0.951844	-0.358846
GENE3745X	CUST_4258_PI425536763	(sp:Q9ZZM4) NADH-ubiquinone oxidoreductase chain 4 OS=Salmo salar GN=MT-ND4 PE=3 SV=1	1	0.949	1.11971	1.099934	1.163088	1.377342	0.264742	0.711082	1.386189	0.202159	-0.367122	-0.111788	0.131585	-0.75417	-0.822135	-1.640565	-1.365438	-0.717506	-0.925126	-0.277315	0.500836	0.111788	-0.426242	-0.714492	-0.384282
GENE8567X	TC116393	[BBH] NU4M_ONCMY (sp:P11631) NADH-ubiquinone oxidoreductase chain 4 OS=Oncorhynchus mykiss GN=MT-ND4 PE=3 SV=2	1	1.015867	1.081046	1.093815	1.312275	1.432226	0.258153	0.760676	1.43252	0.277673	-0.27869	-0.134398	0.153865	-0.774465	-0.902802	-1.544329	-1.316842	-0.692225	-0.857046	-0.288947	0.577692	0.134398	-0.43582	-0.64953	-0.223295
GENE2119X	CUST_21345_PI425536763	(sp:P03890) NADH-ubiquinone oxidoreductase chain 1 OS=Xenopus laevis GN=mt-nd1 PE=3 SV=1	1	1.034905	1.183807	1.067477	0.805735	1.716367	0.432798	0.131568	0.80022	0.104616	-0.507493	-0.063112	0.229455	-0.889787	-1.176883	-2.29406	-1.615031	-1.266256	-1.37001	-0.23672	0.524189	0.063112	-0.413386	-0.593304	-0.614634
GENE5026X	CUST_8920_PI425536763	(sp:Q4JQI7) NADH-ubiquinone oxidoreductase chain 1 OS=Tetraodon nigroviridis GN=MT-ND1 PE=3 SV=1	1	1.05621	1.193502	1.047078	0.951636	1.68846	0.442163	0.289448	0.697772	0.079383	-0.495923	-0.069579	0.265059	-0.751596	-1.149629	-2.264368	-1.582666	-1.143979	-1.270572	-0.261959	0.62164	0.069579	-0.384049	-0.57839	-0.505446
GENE4396X	CUST_7160_PI425536763	(sp:Q94VC3) NADH-ubiquinone oxidoreductase chain 1 OS=Varanus rudicollis GN=MT-ND1 PE=3 SV=1	1	1.110171	1.362032	1.110478	0.914997	1.924431	0.672463	0.305516	0.963976	0.156909	-0.417865	0.034937	0.290757	-0.795553	-1.001089	-2.211961	-1.533324	-1.263647	-1.484562	-0.325624	0.444893	-0.034937	-0.606873	-0.598531	-0.604221
GENE1829X	CUST_20560_PI425536763	(sp:P55779) NADH-ubiquinone oxidoreductase chain 1 OS=Gadus morhua GN=MT-ND1 PE=3 SV=1	1	0.965824	1.242373	1.114498	0.868262	1.608897	0.277666	0.331625	0.817374	0.093536	-0.468443	-0.093536	0.360159	-0.617763	-1.060388	-1.977566	-1.500949	-0.970861	-1.091341	-0.196954	0.544265	0.2451	-0.431728	-0.626049	-0.544348
GENE3146X	CUST_27211_PI425536763	(sp:O48358) NADH-ubiquinone oxidoreductase chain 1 OS=Thymallus arcticus GN=MT-ND1 PE=3 SV=1	1	1.016252	1.17833	1.091572	0.90295	1.389783	0.170326	0.391809	1.053786	0.156089	-0.602425	-0.156089	0.328466	-0.683283	-1.093568	-2.009237	-1.31832	-0.959668	-1.105778	-0.27485	0.584774	0.161516	-0.329612	-0.597621	-0.40507
GENE4391X	CUST_7142_PI425536763	(sp:Q37676) NADH-ubiquinone oxidoreductase chain 1 OS=Salmo salar GN=MT-ND1 PE=3 SV=2	1	0.950436	1.198196	1.068893	0.831592	1.35289	0.194301	0.292084	1.058933	0.172188	-0.481634	-0.172188	0.323727	-0.692866	-0.978941	-2.053442	-1.385083	-1.007933	-1.155674	-0.26882	0.583909	0.214576	-0.331077	-0.593659	-0.521872
GENE8646X	TC116789	[BBH] NU1M_ONCMY (sp:P48174) NADH-ubiquinone oxidoreductase chain 1 OS=Oncorhynchus mykiss GN=MT-ND1 PE=3 SV=1	1	1.132221	1.232803	0.948465	0.814861	1.590572	0.229212	0.304073	0.927084	0.252902	-0.463873	-0.088209	0.301907	-0.763167	-1.130846	-2.060322	-1.515073	-1.179554	-1.214321	-0.317942	0.579889	0.088209	-0.431566	-0.627224	-0.420877
GENE9424X	TC121038	[BBH] CYB_ONCKE (sp:Q9XM10) Cytochrome b OS=Oncorhynchus keta GN=mt-cyb PE=3 SV=1	1	0.773904	1.118201	0.862794	1.571488	1.599751	0.114873	0.718858	1.196279	0.316549	-0.414922	-0.018456	0.184239	-1.083923	-1.272357	-2.329228	-1.966651	-1.112576	-1.47832	-0.362174	0.493838	0.018456	-0.29725	-0.701398	-0.661578
GENE4898X	CUST_8631_PI425536763	(sp:Q9T9W8) Cytochrome c oxidase subunit 3 OS=Pan paniscus GN=MT-CO3 PE=3 SV=1	1	1.016215	1.668832	0.849639	1.185811	2.130803	0.209523	0.81274	1.915605	-0.019385	-0.152459	-0.155757	0.411384	-0.841575	-1.208112	-1.317653	-1.749063	-1.050265	-1.154487	0.019385	0.296373	0.156356	-0.540486	-0.838147	-0.715274
GENE1684X	CUST_19855_PI425536763	(sp:A4Z6H0) Adenylosuccinate synthetase isozyme 1 OS=Sus scrofa GN=ADSSL1 PE=2 SV=1	1	1.587875	2.290342	0.989133	1.869675	2.12338	0.860653	1.618339	1.424575	0.025396	-0.39016	1.340352	0.150023	-1.419137	-2.490011	-3.557723	-2.562372	-1.224421	-2.675406	0.1339	-0.267055	-0.025396	-0.962696	-0.320559	-0.886439
GENE9050X	TC119025	(sp:Q8N142) Adenylosuccinate synthetase isozyme 1 OS=Homo sapiens GN=ADSSL1 PE=1 SV=1	1	1.584434	2.203134	1.261487	1.558273	1.689176	0.567071	1.142019	0.946778	0.062389	-0.73742	0.746803	0.056779	-1.382945	-1.758225	-3.926223	-1.99832	-2.235448	-2.82943	-0.378751	0.403514	-0.056779	-0.646857	-0.715371	-1.260297
GENE5476X	TC100989	[BBH] SMPX_HUMAN (sp:Q9UHP9) Small muscular protein OS=Homo sapiens GN=SMPX PE=2 SV=3	1	2.530958	1.147646	2.098383	1.925603	1.992088	0.037069	1.834873	1.136112	0.688563	-0.320524	0.153475	-0.037069	-2.130262	-2.55287	-4.010738	-2.687591	-2.111073	-2.562709	-0.071328	-0.459854	0.428529	-1.326515	-0.603093	0.24989
GENE4979X	CUST_8816_PI425536763	(sp:P20929) Nebulin OS=Homo sapiens GN=NEB PE=1 SV=3	1	2.181688	2.005538	1.628064	1.513702	2.033884	1.117108	1.248429	0.59624	1.095137	-0.401994	-0.043841	-0.158215	-1.384305	-2.714425	-3.995837	-3.569916	-1.591855	-1.671046	-0.006524	0.256062	0.006524	-0.458812	-1.051593	0.04738
GENE6329X	TC105065	(sp:Q3ZBU2) CDGSH iron sulfur domain-containing protein 1 OS=Bos taurus GN=CISD1 PE=1 SV=1	1	2.246127	1.431533	2.069013	1.11679	2.042699	1.196773	0.630677	0.570403	0.459625	-0.039203	0.285264	-0.077863	-1.635985	-1.464393	-3.930388	-3.49337	-1.65447	-1.609185	-0.533038	0.131512	0.039203	-0.771522	-0.457316	-0.790601
GENE6193X	TC104372	(sp:Q7TNF9) Protein FAM117A OS=Mus musculus GN=Fam117a PE=2 SV=1	1	2.249118	1.812786	1.744191	1.047384	2.188984	1.47393	1.446485	1.319567	1.001349	-0.549058	0.101722	-0.355866	-1.114755	-1.31427	-2.985155	-2.354643	-1.110248	-1.164343	-0.613741	0.26504	0.123403	-0.184976	-0.378735	-0.101722
GENE5749X	TC102324	[BBH] TELT_HUMAN (sp:O15273) Telethonin OS=Homo sapiens GN=TCAP PE=1 SV=1	1	2.892758	2.279988	2.266026	1.364649	3.702027	2.063685	1.562409	1.952088	0.926968	-0.75892	0.330937	0.656504	-1.278949	-1.841444	-4.371887	-2.916657	-1.0126	-2.941159	-0.640293	-0.167113	0.1012	-0.1012	-0.600624	-0.270801
GENE9579X	TC121748	(sp:O15273) Telethonin OS=Homo sapiens GN=TCAP PE=1 SV=1	1	2.454633	1.935518	2.093375	1.326579	2.959664	1.55808	1.427733	1.738172	0.661211	-0.867259	0.078551	0.480796	-1.292069	-1.697909	-4.612906	-2.624594	-1.008893	-2.920283	-0.855119	-0.129106	0.072783	-0.072783	-0.758382	-0.189403
GENE2149X	CUST_21406_PI425536763	(sp:Q8TDC0) Myozenin-3 OS=Homo sapiens GN=MYOZ3 PE=1 SV=1	1	2.356124	1.44451	2.430112	1.504945	2.996538	1.48735	1.258958	0.336819	-0.090522	-0.359154	-0.190968	0.090522	-1.709027	-0.960912	-3.135698	-3.123994	-1.476234	-2.55371	0.095711	-0.498243	0.344172	-1.290132	0.475346	-1.329076
GENE11738X	TC97911	PREDICTED: hypothetical protein [Danio rerio]	1	2.116173	1.799677	2.277544	2.015547	2.652551	1.395295	1.509927	0.531776	0.244781	-0.686383	0.033224	-0.126593	-1.445743	-1.006514	-3.560683	-2.686947	-1.058802	-2.419953	-0.033224	-0.068874	0.223342	-0.794778	0.345274	-0.81855
GENE2950X	CUST_25821_PI425536763	(sp:Q29243) Dystroglycan (Fragment) OS=Sus scrofa GN=DAG1 PE=2 SV=1	1	0.748314	1.147692	2.624249	1.031072	1.292707	0.24823	1.528819	0.512127	0.590443	-0.263818	-0.243367	-0.340123	-1.090972	-0.884192	-1.656435	-1.562139	-0.890361	-1.614656	-0.31536	0.434394	-0.051909	0.114213	0.051909	-0.109953
GENE1221X	CUST_17181_PI425536763	(sp:P35574) Glycogen debranching enzyme OS=Oryctolagus cuniculus GN=AGL PE=1 SV=1	1	2.089631	1.625203	3.389121	2.15721	2.315004	-0.007163	0.658087	0.958485	1.06855	-0.344689	0.007163	0.118679	-0.71141	-1.00722	-2.343979	-1.609891	-1.313621	-1.728275	0.014598	-0.12879	-0.531989	-0.841974	0.088731	-0.216965
GENE6096X	TC103895	(sp:Q80XB4) Nebulin-related-anchoring protein OS=Mus musculus GN=Nrap PE=1 SV=2	1	1.255381	0.956772	2.455461	1.829786	1.580846	0.517223	0.528812	0.593519	0.755161	-0.683128	0.30341	-0.084328	-1.017365	-0.994284	-1.885088	-1.720362	-0.817961	-1.704675	-0.057755	0.24723	-0.22739	-0.060816	-0.24411	0.057755
GENE3180X	CUST_27417_PI425536763	(sp:P21330) Nucleic-acid-binding protein from mobile element jockey OS=Drosophila melanogaster GN=gag PE=4 SV=1	1	0.486801	1.230606	2.720419	1.628881	1.323687	0.21284	0.510671	0.630252	0.263514	0.003305	0.144931	-0.024665	-0.810048	-0.772939	-1.080666	-1.50037	-1.497795	-1.332043	-0.818676	0.016723	-0.190131	-0.003305	-0.066031	-0.261038
GENE1215X	CUST_1714_PI425536763	(sp:Q2HJ54) Phosphatidylinositol transfer protein alpha isoform OS=Bos taurus GN=PITPNA PE=1 SV=3	1	0.898516	1.548149	3.108221	2.189011	1.799803	0.449559	0.473653	0.725267	0.601442	0.144257	0.008609	-0.013422	-0.631033	-0.859188	-2.748606	-2.14325	-1.573329	-1.957578	-0.344132	-0.037748	-0.271352	-0.201006	0.046772	-0.008609
GENE11356X	TC95199	WD repeat domain 85 [Danio rerio]	1	1.259627	1.347628	2.90338	2.020167	1.950135	0.634351	0.511408	0.666359	0.402324	-0.00655	0.00655	-0.091358	-0.58862	-1.177648	-2.180476	-2.280382	-1.871163	-2.087409	-0.565588	-0.09309	-0.198649	0.325375	0.05892	-0.028366
GENE966X	CUST_15713_PI425536763	[BBH] MGT4B_DANRE (sp:Q6GMK0) Alpha-1,3-mannosyl-glycoprotein 4-beta-N-acetylglucosaminyltransferase B OS=Danio rerio GN=mgat4b PE=2 SV=1	1	1.351603	1.433195	1.266231	1.130901	1.273787	1.079199	1.07216	1.752734	0.451216	0.252304	0.628561	-0.027222	-0.173829	-0.784443	-1.885487	-1.796728	-0.986828	-0.656173	-0.136284	0.027222	-0.155302	-0.398835	-0.251073	-0.361676
GENE5775X	TC102472		1	2.282165	1.828576	2.322473	3.354882	2.864772	1.424355	1.826016	2.084849	1.418241	-0.713786	0.881431	0.029754	-0.42478	-1.525506	-3.692946	-4.990054	-1.755998	-1.545159	-0.668922	-0.029754	-0.531793	-0.330655	-0.592776	0.235009
GENE1188X	CUST_16977_PI425536763	(sp:Q6Q2B2) Muscleblind-like protein 2a OS=Takifugu rubripes GN=mbnl2a PE=2 SV=1	1	0.761183	1.199078	2.084944	1.374489	0.934197	0.611245	0.698766	1.093977	0.643005	0.236524	-0.293032	-0.499837	-0.836871	-1.226919	-1.322709	-1.181354	-1.057726	-0.128598	-0.127487	-0.051703	0.051703	0.18476	-0.191309	-0.891296
GENE2551X	CUST_2288_PI425536763	(sp:O14979) Heterogeneous nuclear ribonucleoprotein D-like OS=Homo sapiens GN=HNRPDL PE=1 SV=3	1	1.339211	1.494661	1.976656	1.816452	1.078992	0.573034	0.927706	1.176712	0.65565	0.382528	-0.102923	0.049599	-0.636681	-1.370577	-1.756241	-1.445414	-0.50004	-0.337616	-0.050945	0.297792	-0.049599	-0.373527	-0.376602	-0.576588
GENE8692X	TC117041	(sp:Q5ZI72) Heterogeneous nuclear ribonucleoprotein D-like OS=Gallus gallus GN=HNRPDL PE=2 SV=1	1	1.179029	1.308778	2.016795	1.813787	0.977731	0.609705	0.954746	1.122052	0.934496	0.357241	-0.332374	0.040317	-0.758538	-1.118079	-1.705041	-1.220325	-0.482383	-0.272905	-0.040317	0.443261	-0.135258	-0.326002	-0.266707	-0.775993
GENE2419X	CUST_21914_PI425536763	(sp:O88801) Homer protein homolog 2 OS=Rattus norvegicus GN=Homer2 PE=1 SV=1	1	1.674614	2.655329	2.391119	2.819372	2.55663	-0.229149	2.071279	1.848247	1.065741	0.054823	-0.054823	-0.528694	-1.529137	-1.59158	-2.427686	-2.390982	-1.48209	-1.825322	-0.434651	1.49642	0.28174	-0.427441	-1.148251	0.574884
GENE2542X	CUST_2283_PI425536763	(sp:P15861) Homeobox protein Hox-B6a OS=Danio rerio GN=hoxb6a PE=2 SV=1	1	1.376041	1.098508	1.569518	1.71573	1.365918	0.211674	0.811294	1.131565	0.681577	-0.929909	-0.037267	-0.029928	-0.900387	-1.275448	-1.449825	-1.539196	-1.065602	-0.836716	0.029928	0.565977	0.318325	-0.122924	-0.512701	-0.316665
GENE5402X	TC100630	[BBH] HXB6A_DANRE (sp:P15861) Homeobox protein Hox-B6a OS=Danio rerio GN=hoxb6a PE=2 SV=1	1	1.187539	1.020189	1.665866	1.45823	1.027969	0.051051	0.610126	0.939153	0.590134	-0.595762	0.047669	-0.047669	-0.878722	-1.243681	-1.771662	-1.452008	-1.298255	-0.928084	-0.085164	0.243724	0.125755	-0.331636	-0.553868	-0.094626
GENE1789X	CUST_20441_PI425536763	(sp:P48178) ATP synthase subunit a OS=Oncorhynchus mykiss GN=mt-atp6 PE=3 SV=1	1	0.922737	1.090555	1.426279	1.328722	1.396914	0.054279	0.621174	1.152777	0.210861	-0.424891	-0.064121	-0.003162	-0.90714	-0.755571	-1.602114	-1.220894	-0.886518	-0.857456	-0.183044	0.567025	0.262904	-0.335154	-0.528095	0.003162
GENE1957X	CUST_20890_PI425536763	(sp:P68529) ATP synthase protein 8 OS=Salmo salar GN=mt-atp8 PE=3 SV=1	1	0.945484	1.045206	1.367849	1.464018	1.387767	-0.003738	0.664963	1.210551	0.079801	-0.394297	-0.046967	0.028782	-0.96326	-0.849941	-1.56921	-1.286847	-0.876636	-0.821076	-0.08962	0.594396	0.320873	-0.258752	-0.479408	0.003738
GENE1867X	CUST_20673_PI425536763	(sp:P55778) ATP synthase subunit a OS=Gadus morhua GN=mt-atp6 PE=3 SV=1	1	0.962939	1.003375	1.493104	1.415666	1.25676	0.045241	0.668141	1.05368	0.209312	-0.434121	-0.00244	0.00244	-0.917933	-0.803165	-1.60076	-1.243877	-0.918395	-0.757928	-0.156697	0.596888	0.307498	-0.215276	-0.403186	-0.057535
GENE4856X	CUST_8517_PI425536763	(sp:P48178) ATP synthase subunit a OS=Oncorhynchus mykiss GN=mt-atp6 PE=3 SV=1	1	0.9288	1.022585	1.416575	1.458854	1.400998	0.145645	0.653476	1.119157	0.156196	-0.409589	-0.050237	-0.058124	-0.854655	-0.785096	-1.52531	-1.157044	-0.806748	-0.794091	-0.192342	0.621232	0.244443	-0.205091	-0.4129	0.050237
GENE9353X	TC120668	(sp:P48178) ATP synthase subunit a OS=Oncorhynchus mykiss GN=mt-atp6 PE=3 SV=1	1	0.88678	0.946949	1.514525	1.498427	1.379225	0.02308	0.584391	1.134181	0.156345	-0.400855	-0.02308	-0.038241	-0.926337	-0.812747	-1.587987	-1.122978	-0.918469	-0.857925	-0.185528	0.655099	0.318211	-0.267892	-0.472225	0.03134
GENE4724X	CUST_8141_PI425536763	(sp:P48178) ATP synthase subunit a OS=Oncorhynchus mykiss GN=mt-atp6 PE=3 SV=1	1	0.815006	1.06104	1.551724	1.362487	1.355056	0.080064	0.626087	1.090804	0.139063	-0.377737	0.000871	-0.000871	-0.837829	-0.876759	-1.560291	-1.124832	-0.857436	-0.69737	-0.055702	0.627162	0.280915	-0.217874	-0.382339	-0.032874
GENE4354X	CUST_6964_PI425536763	(sp:Q8VHQ4) Ras-related protein Rab-40C OS=Mus musculus GN=Rab40c PE=2 SV=1	1	0.904974	1.019661	1.738119	1.613748	1.367974	0.115701	0.843629	1.068539	0.151421	-0.421818	-0.04036	0.04036	-0.785982	-0.795441	-1.156411	-1.122379	-0.684641	-0.463013	-0.088383	0.58954	0.267634	-0.407631	-0.380228	-0.268929
GENE1890X	CUST_20720_PI425536763	(sp:Q9CQZ6) NADH dehydrogenase [ubiquinone] 1 beta subcomplex subunit 3 OS=Mus musculus GN=Ndufb3 PE=1 SV=1	1	0.833092	1.703245	1.916088	2.101885	1.772248	-0.241851	0.703932	0.940066	0.559573	-0.012142	-0.385444	-0.31604	-1.061837	-1.973766	-1.774029	-1.653894	-0.844887	-1.188143	0.012142	0.164593	0.37476	0.072355	-0.825485	-0.63549
GENE5154X	CUST_9393_PI425536763	(sp:Q9CQZ6) NADH dehydrogenase [ubiquinone] 1 beta subcomplex subunit 3 OS=Mus musculus GN=Ndufb3 PE=1 SV=1	1	1.137103	1.688468	1.711838	1.958705	1.663656	-0.023432	0.612912	0.971544	0.475246	-0.183536	-0.002442	0.052156	-1.038651	-1.279751	-1.755588	-1.325165	-0.790737	-0.856176	0.002442	0.442145	0.033844	-0.199309	-0.628252	-0.25915
GENE10139X	TC124912	(sp:Q9CQZ6) NADH dehydrogenase [ubiquinone] 1 beta subcomplex subunit 3 OS=Mus musculus GN=Ndufb3 PE=1 SV=1	1	1.034997	1.516095	1.765716	1.797771	1.514342	-0.017277	0.50252	0.841985	0.29872	-0.224255	-0.013908	0.013908	-1.133819	-1.621507	-1.655917	-1.319092	-0.902482	-0.787885	-0.054821	0.398565	0.181359	0.080369	-0.472238	-0.366347
GENE345X	CUST_12187_PI425536763	(sp:Q9XM10) Cytochrome b OS=Oncorhynchus keta GN=mt-cyb PE=3 SV=1	1	1.203562	1.235315	1.641005	1.784973	1.333077	0.662504	1.01808	1.411902	0.676834	-0.03717	-0.017273	0.238923	-0.742119	-0.956964	-1.575373	-1.161373	-0.74904	-0.651356	-0.081449	0.419283	0.017273	-0.088474	-0.328373	-0.176914
GENE4339X	CUST_6891_PI425536763	(sp:Q950C2) Cytochrome b OS=Passer montanus GN=MT-CYB PE=3 SV=1	1	1.207164	1.269815	1.57789	1.679128	1.43576	0.667804	1.019035	1.513576	0.688949	-0.019344	-0.032434	0.2336	-0.703172	-0.873114	-1.524689	-1.141902	-0.657824	-0.645684	-0.071126	0.394019	0.019344	-0.177516	-0.421927	-0.264947
GENE2770X	CUST_24434_PI425536763	(sp:Q8WB03) Cytochrome b OS=Acipenser sinensis GN=mt-cyb PE=3 SV=1	1	1.270038	1.309199	1.591121	1.754783	1.600214	0.660664	1.263202	1.508035	0.722189	-0.014606	-0.006311	0.349974	-0.800422	-1.100449	-1.799876	-1.170787	-0.681444	-0.632599	-0.007348	0.443397	0.006311	-0.158461	-0.384004	-0.163443
GENE2778X	CUST_24476_PI425536763	(sp:P48170) Cytochrome c oxidase subunit 1 OS=Oncorhynchus mykiss GN=mt-co1 PE=3 SV=1	1	1.113637	1.172059	1.639481	1.740557	1.185509	0.471518	0.858231	1.204072	0.50627	-0.010581	-0.055127	0.237969	-0.581647	-1.044668	-1.211168	-0.903573	-0.868146	-0.675971	-0.159435	0.357951	0.010581	-0.040101	-0.289066	-0.257513
GENE1815X	CUST_20519_PI425536763	(sp:Q96133) Cytochrome c oxidase subunit 3 OS=Carassius auratus GN=mt-co3 PE=2 SV=2	1	1.153884	1.229159	1.52669	1.563714	1.384108	0.467789	0.888405	1.326229	0.507868	-0.216545	0.014105	0.196204	-0.556366	-0.941662	-1.465534	-1.128988	-0.825971	-0.762434	-0.195978	0.423525	-0.041069	-0.014105	-0.33654	-0.315906
GENE1954X	CUST_20880_PI425536763	(sp:Q4JQI1) Cytochrome c oxidase subunit 3 OS=Tetraodon nigroviridis GN=mt-co3 PE=3 SV=1	1	1.154128	1.178827	1.569139	1.605283	1.459668	0.486677	0.978362	1.29375	0.511102	-0.166098	-0.020339	0.203511	-0.587463	-1.032601	-1.486949	-1.080241	-0.853991	-0.699385	-0.186644	0.416857	-0.067151	0.020339	-0.298276	-0.337317
GENE2591X	CUST_23175_PI425536763	(sp:O03167) Cytochrome c oxidase subunit 1 OS=Latimeria chalumnae GN=MT-CO1 PE=3 SV=1	1	1.144474	1.209411	1.588109	1.752839	1.274547	0.595639	0.893213	1.137963	0.555295	-0.049109	-0.004174	0.22892	-0.56623	-0.93793	-1.350145	-1.110482	-0.852965	-0.728606	-0.148438	0.401534	-0.034825	0.004174	-0.333604	-0.263753
GENE4933X	CUST_8714_PI425536763	(sp:Q96062) Cytochrome c oxidase subunit 1 OS=Rhinoceros unicornis GN=MT-CO1 PE=3 SV=1	1	1.258261	1.227908	1.618075	1.7391	1.318671	0.648112	0.960008	1.201073	0.704257	-0.032607	-0.020345	0.246797	-0.621352	-0.95259	-1.379391	-1.090352	-0.730386	-0.719159	-0.157046	0.415341	0.002009	-0.002009	-0.310086	-0.211535
GENE5032X	CUST_8930_PI425536763	(sp:P24987) Cytochrome c oxidase subunit 2 OS=Cyprinus carpio GN=mt-co2 PE=3 SV=1	1	1.255763	1.226576	1.59663	1.809733	1.387745	0.678191	0.931222	1.301293	0.600633	-0.236782	-0.041847	0.166457	-0.677518	-0.924358	-1.417474	-1.114879	-0.785441	-0.664141	-0.169036	0.468786	0.012568	-0.012568	-0.255376	-0.257281
GENE2162X	CUST_21439_PI425536763	(sp:Q35920) ATP synthase subunit a OS=Salmo salar GN=mt-atp6 PE=3 SV=3	1	1.165963	1.214701	1.591816	1.443677	1.51089	0.198737	0.74642	1.261235	0.413155	-0.389217	-0.142625	0.085042	-0.791302	-0.889804	-1.885829	-1.200588	-0.97681	-0.846038	-0.243326	0.529421	0.127039	-0.253931	-0.491565	-0.085042
GENE2177X	CUST_21464_PI425536763	(sp:Q35920) ATP synthase subunit a OS=Salmo salar GN=mt-atp6 PE=3 SV=3	1	1.182889	1.285922	1.730612	1.567872	1.567252	0.349753	0.846503	1.378449	0.458241	-0.341148	-0.081796	0.108565	-0.681141	-0.778318	-1.885314	-1.12297	-0.861278	-0.913978	-0.22595	0.604777	0.045823	-0.230462	-0.481006	-0.045823
GENE3158X	CUST_27281_PI425536763	(sp:O03169) ATP synthase subunit a OS=Latimeria chalumnae GN=MT-ATP6 PE=3 SV=1	1	1.061733	1.169853	1.511508	1.462759	1.267988	0.30963	0.691602	1.22627	0.386789	-0.289877	-0.065257	0.065257	-0.861802	-0.817616	-1.51096	-1.099289	-0.897696	-0.842219	-0.191876	0.475402	0.086666	-0.128283	-0.402648	-0.143823
GENE1919X	CUST_20784_PI425536763	(sp:P55777) Cytochrome c oxidase subunit 3 OS=Gadus morhua GN=mt-co3 PE=3 SV=1	1	1.040887	1.055905	1.469858	1.529073	1.23769	0.341195	0.793108	1.197708	0.433477	-0.118307	0.00391	0.13986	-0.657713	-1.00955	-1.392481	-1.047617	-0.787823	-0.768311	-0.298842	0.319736	-0.00391	-0.093203	-0.426361	-0.408846
GENE4842X	CUST_8466_PI425536763	(sp:Q36860) Cytochrome c oxidase subunit 3 OS=Salmo salar GN=mt-co3 PE=3 SV=2	1	1.10864	1.107798	1.391197	1.408158	1.436839	0.336307	0.798067	1.332181	0.438065	-0.159113	-0.038823	0.224206	-0.719719	-0.966353	-1.372769	-1.183225	-0.824215	-0.730097	-0.240723	0.312865	0.038823	-0.115017	-0.438998	-0.402476
GENE2563X	CUST_22976_PI425536763	(sp:Q9MIY5) ATP synthase subunit a OS=Danio rerio GN=mt-atp6 PE=3 SV=1	1	0.987851	1.435878	1.631914	1.615979	1.228377	0.253424	0.74535	1.201776	0.369769	-0.274187	-0.059952	0.050458	-0.6954	-0.984345	-1.389905	-1.079586	-0.92847	-0.722314	-0.176234	0.335589	0.00419	-0.00419	-0.335691	-0.184319
GENE2946X	CUST_25787_PI425536763	(sp:O78684) ATP synthase subunit a OS=Carassius auratus GN=mt-atp6 PE=3 SV=1	1	1.082894	1.184178	1.638969	1.636194	1.254738	0.274286	0.804295	1.242451	0.374904	-0.30208	-0.034185	0.117383	-0.710821	-0.958578	-1.496495	-1.029229	-0.893954	-0.717831	-0.138409	0.485204	0.034185	-0.083547	-0.34514	-0.146342
GENE3159X	CUST_27287_PI425536763	(sp:P00849) ATP synthase subunit a OS=Xenopus laevis GN=mt-atp6 PE=3 SV=1	1	1.055462	1.206386	1.644198	1.643747	1.28521	0.289141	0.775813	1.2343	0.424031	-0.269373	-0.007143	0.119616	-0.659023	-0.825634	-1.356181	-1.053441	-0.811618	-0.711804	-0.148845	0.451243	0.007143	-0.064506	-0.308746	-0.154632
GENE4734X	CUST_8174_PI425536763	(sp:P55778) ATP synthase subunit a OS=Gadus morhua GN=mt-atp6 PE=3 SV=1	1	1.060176	1.142991	1.653045	1.689593	1.187158	0.365123	0.796369	1.207975	0.395293	-0.287246	0.002204	0.08945	-0.687552	-0.810397	-1.399049	-1.054482	-0.847245	-0.698695	-0.194669	0.454036	-0.002204	-0.034795	-0.302333	-0.162328
GENE9743X	TC122668	(sp:O03169) ATP synthase subunit a OS=Latimeria chalumnae GN=MT-ATP6 PE=3 SV=1	1	1.022201	1.158178	1.65966	1.702613	1.272811	0.371711	0.763717	1.214904	0.372207	-0.302287	-0.041745	0.116329	-0.712411	-0.830794	-1.380731	-1.041953	-0.88867	-0.7252	-0.15764	0.416829	-0.008187	0.008187	-0.347344	-0.222846
GENE1944X	CUST_20847_PI425536763	(sp:Q9ZZM6) Cytochrome c oxidase subunit 1 OS=Salmo salar GN=mt-co1 PE=3 SV=1	1	1.042617	1.156221	1.387487	1.688197	2.151037	0.804994	1.085914	1.166568	0.608318	-0.02114	-0.001749	0.28166	-0.28863	-1.213265	-1.619669	-1.579469	-0.651205	-0.488016	0.001749	0.473368	-0.161479	-0.161773	-0.309195	-0.573498
GENE3152X	CUST_27234_PI425536763	(sp:Q6EGH7) Cytochrome c oxidase subunit 1 OS=Zygogeomys trichopus GN=MT-CO1 PE=3 SV=1	1	1.170707	1.117896	1.302226	1.42846	1.925076	0.845071	0.950543	1.068673	0.679151	-0.105803	0.017591	0.240565	-0.460501	-1.121007	-1.624406	-1.548991	-0.776576	-0.557471	-0.017591	0.320019	-0.18752	-0.210876	-0.359796	-0.418418
GENE3089X	CUST_26831_PI425536763	(sp:Q9MIY8) Cytochrome c oxidase subunit 1 OS=Danio rerio GN=mt-co1 PE=2 SV=1	1	1.090599	1.265985	1.35917	1.46302	2.126292	0.718701	1.063254	1.215312	0.620796	-0.045754	0.045754	0.332491	-0.369781	-1.290947	-1.712122	-1.682968	-0.75101	-0.574532	-0.060557	0.322397	-0.236472	-0.331226	-0.407744	-0.606451
GENE4563X	CUST_7749_PI425536763	(sp:O03554) Cytochrome c oxidase subunit 1 (Fragment) OS=Tinamus major GN=MT-CO1 PE=3 SV=1	1	1.17259	1.217238	1.395531	1.624616	2.096173	0.74739	1.097661	1.141674	0.620526	-0.084811	0.006122	0.330254	-0.397497	-1.195923	-1.771333	-1.600733	-0.706014	-0.438537	-0.006122	0.314653	-0.201286	-0.269973	-0.381371	-0.52045
GENE5068X	CUST_8996_PI425536763	(sp:Q4JQI5) Cytochrome c oxidase subunit 1 OS=Tetraodon nigroviridis GN=mt-co1 PE=3 SV=1	1	1.087903	1.208801	1.396118	1.446924	1.897579	0.855901	0.913835	1.208832	0.829561	-0.013422	0.013422	0.332809	-0.517194	-1.21855	-1.831635	-1.568711	-0.836657	-0.64559	-0.03257	0.285809	-0.224811	-0.233893	-0.355267	-0.649359
GENE5079X	CUST_9017_PI425536763	(sp:O79403) Cytochrome c oxidase subunit 1 OS=Scyliorhinus canicula GN=MT-CO1 PE=3 SV=1	1	1.114024	1.194299	1.348284	1.462787	2.001919	0.784542	1.059964	1.174677	0.680395	-0.046326	0.02922	0.266623	-0.5887	-1.155397	-1.756199	-1.582282	-0.766564	-0.554993	-0.02922	0.257157	-0.273195	-0.277346	-0.365154	-0.698192
GENE5085X	CUST_9041_PI425536763	(sp:P12700) Cytochrome c oxidase subunit 1 OS=Paracentrotus lividus GN=COI PE=3 SV=1	1	1.076401	1.321327	1.346	1.526678	2.2093	0.736313	1.162668	1.373456	0.62808	-0.009811	0.009811	0.389171	-0.325114	-1.093948	-1.806092	-1.385183	-0.793717	-0.6742	-0.048226	0.277323	-0.187191	-0.531116	-0.619805	-0.536696
GENE400X	CUST_12600_PI425536763	(sp:P24985) Cytochrome c oxidase subunit 1 OS=Cyprinus carpio GN=mt-co1 PE=3 SV=1	1	1.252369	1.138158	1.423818	1.550951	1.565388	0.755959	0.889872	1.063513	0.722056	-0.012392	0.012392	0.232735	-0.537578	-0.963243	-1.448808	-1.233883	-0.692339	-0.582344	-0.0723	0.398258	-0.034372	-0.119999	-0.300174	-0.298025
GENE2165X	CUST_21446_PI425536763	(sp:P29653) Cytochrome c oxidase subunit 1 (Fragment) OS=Salmo trutta GN=mt-co1 PE=3 SV=1	1	1.237602	1.174045	1.345325	1.644513	1.646321	0.794117	0.933823	1.021166	0.727556	-0.018123	0.018123	0.234247	-0.558978	-1.011485	-1.53484	-1.200675	-0.64337	-0.666408	-0.050942	0.520049	-0.042262	-0.122868	-0.275645	-0.218087
GENE2123X	CUST_21356_PI425536763	(sp:P05503) Cytochrome c oxidase subunit 1 OS=Rattus norvegicus GN=Mtco1 PE=2 SV=2	1	1.210576	1.104712	1.299879	1.447793	1.69911	0.691693	0.847663	1.01661	0.607584	-0.029127	-0.006858	0.249914	-0.612425	-1.066734	-1.533805	-1.474548	-0.765525	-0.65059	0.006858	0.391538	-0.038339	-0.169486	-0.357988	-0.312673
GENE3161X	CUST_27310_PI425536763	(sp:P24985) Cytochrome c oxidase subunit 1 OS=Cyprinus carpio GN=mt-co1 PE=3 SV=1	1	1.235314	1.104079	1.341924	1.504149	1.800351	0.72873	0.879017	0.991175	0.693612	-0.033771	-0.006102	0.265461	-0.557971	-1.052274	-1.545348	-1.361243	-0.694158	-0.588961	-0.010808	0.45348	0.006102	-0.104583	-0.268982	-0.26486
GENE4874X	CUST_8570_PI425536763	(sp:Q9ZZ52) Cytochrome c oxidase subunit 1 OS=Squalus acanthias GN=MT-CO1 PE=3 SV=1	1	1.197374	1.210622	1.383958	1.473047	1.682075	0.737058	0.899415	1.047282	0.687338	0.027022	-0.027022	0.287219	-0.636786	-0.950596	-1.58743	-1.326844	-0.75198	-0.679702	-0.059302	0.336728	-0.037146	-0.207456	-0.368434	-0.333844
GENE2348X	CUST_21785_PI425536763	(sp:P24985) Cytochrome c oxidase subunit 1 OS=Cyprinus carpio GN=mt-co1 PE=3 SV=1	1	1.186174	1.117584	1.36377	1.498681	1.512147	0.64292	0.842108	1.036926	0.659793	-0.021653	0.021653	0.230891	-0.589479	-0.978542	-1.493837	-1.288812	-0.735502	-0.693164	-0.129347	0.40759	-0.042472	-0.154771	-0.37857	-0.270476
GENE9919X	TC123632	(sp:P48170) Cytochrome c oxidase subunit 1 OS=Oncorhynchus mykiss GN=mt-co1 PE=3 SV=1	1	1.039605	1.065292	1.230319	1.427355	1.491721	0.584145	0.821773	1.055253	0.593318	-0.061982	-0.004665	0.259437	-0.631142	-0.977332	-1.40323	-1.220847	-0.663262	-0.680072	-0.132453	0.35908	0.004665	-0.168341	-0.333035	-0.210143
GENE2370X	CUST_21816_PI425536763	(sp:O79429) Cytochrome c oxidase subunit 1 OS=Oryctolagus cuniculus GN=MT-CO1 PE=3 SV=1	1	1.062103	1.140014	1.286595	1.293755	1.834032	0.619133	0.849133	1.089908	0.568328	0.033875	-0.070454	0.327826	-0.735533	-1.159277	-1.613892	-1.57564	-0.878124	-0.689316	-0.033875	0.26052	-0.119249	-0.290737	-0.401093	-0.566577
GENE4986X	CUST_8834_PI425536763	(sp:P41293) Cytochrome c oxidase subunit 1 OS=Balaenoptera musculus GN=MT-CO1 PE=3 SV=1	1	1.196207	1.224949	1.286463	1.455648	1.80888	0.697502	0.820055	1.139578	0.64171	-0.00794	-0.030565	0.302381	-0.766618	-1.212521	-1.495367	-1.595602	-0.855513	-0.707495	0.002237	0.340095	-0.002237	-0.2218	-0.359924	-0.330747
GENE11218X	TC131920	(sp:Q9ZZM6) Cytochrome c oxidase subunit 1 OS=Salmo salar GN=mt-co1 PE=3 SV=1	1	1.196931	1.12876	1.345997	1.34255	1.772699	0.693566	0.893154	0.97633	0.670665	0.042832	-0.042832	0.220914	-0.591852	-1.16171	-1.559722	-1.46203	-0.805497	-0.719556	-0.05536	0.256576	-0.075399	-0.299456	-0.410403	-0.369448
GENE1935X	CUST_20822_PI425536763	(sp:P29664) Cytochrome b OS=Lepisosteus spatula GN=mt-cyb PE=3 SV=2	1	0.965022	1.253333	1.481932	1.588285	1.978556	0.616229	0.732159	1.525391	0.746234	-0.050517	-0.144889	0.220201	-0.644609	-1.101146	-1.732335	-1.54648	-0.829049	-0.717745	-0.077657	0.376963	0.050517	-0.218545	-0.51354	-0.484839
GENE4331X	CUST_6850_PI425536763	(sp:Q9T9I7) Cytochrome b OS=Apogon semilineatus GN=mt-cyb PE=3 SV=1	1	0.967714	1.231311	1.300512	1.528034	2.149673	0.697568	0.819503	1.565944	0.576659	-0.101382	-0.092009	0.260911	-0.753441	-1.053904	-1.789116	-1.79926	-0.854785	-0.706593	0.003812	0.307979	-0.003812	-0.233635	-0.483988	-0.610646
GENE2074X	CUST_21230_PI425536763	(sp:Q9XKK2) Cytochrome b OS=Pastinachus sephen GN=mt-cyb PE=3 SV=1	1	1.233208	1.443871	1.530294	1.74344	2.267959	0.851173	1.074654	1.749041	0.739578	-0.083449	-0.080368	0.286152	-0.663302	-0.940488	-1.273306	-1.544644	-0.745955	-0.600166	0.018511	0.33559	-0.018511	-0.244168	-0.399248	-0.327313
GENE2174X	CUST_21461_PI425536763	(sp:Q8HLD2) Cytochrome b OS=Allocyttus niger GN=mt-cyb PE=3 SV=1	1	1.312276	1.209048	1.433212	1.523438	1.71208	0.718103	0.860986	1.58234	0.725637	-0.093409	-0.033535	0.257518	-0.762002	-0.966038	-1.781279	-1.215571	-0.82169	-0.788475	-0.060833	0.404752	0.033535	-0.106213	-0.366627	-0.189663
GENE2376X	CUST_21828_PI425536763	(sp:Q94T42) Cytochrome b OS=Zu cristatus GN=mt-cyb PE=3 SV=1	1	1.20977	1.217422	1.621602	1.630446	1.95198	0.800516	0.884666	1.602279	0.785848	-0.087475	0.006423	0.139941	-0.729927	-0.986853	-1.785587	-1.313065	-0.799469	-0.585659	-0.06353	0.384344	-0.006423	-0.182694	-0.430933	-0.295289
GENE4894X	CUST_8622_PI425536763	(sp:O79219) Cytochrome b OS=Pelecanoides georgicus GN=MT-CYB PE=3 SV=1	1	1.142697	1.175066	1.392437	1.524204	1.768375	0.714907	0.864857	1.572368	0.630699	-0.066193	-0.021343	0.235864	-0.794908	-0.966156	-1.618891	-1.322102	-0.667044	-0.750983	-0.07255	0.46685	0.021343	-0.141278	-0.472147	-0.364052
GENE4988X	CUST_8836_PI425536763	(sp:O79680) Cytochrome b OS=Pelomedusa subrufa GN=MT-CYB PE=3 SV=1	1	1.157956	1.22614	1.410756	1.685517	1.915496	0.733272	0.921613	1.571795	0.572556	-0.112758	-0.146712	0.183329	-0.851508	-1.033155	-1.672578	-1.413925	-0.785535	-0.653234	-0.000104	0.368848	0.000104	-0.182746	-0.45725	-0.308875
GENE5172X	CUST_9476_PI425536763	(sp:Q9T6R5) Cytochrome b OS=Rana dybowskii GN=mt-cyb PE=3 SV=1	1	1.188919	1.277204	1.596046	1.779772	1.864374	0.796842	1.010902	1.614501	0.692409	-0.041098	-0.031093	0.192455	-0.580821	-0.885197	-1.474511	-1.256547	-0.640381	-0.55693	-0.021767	0.427241	0.021767	-0.090153	-0.43764	-0.237143
GENE1883X	CUST_20705_PI425536763	(sp:P29671) Cytochrome b OS=Salmo trutta GN=mt-cyb PE=3 SV=3	1	1.159504	1.269863	1.522556	1.717325	1.84614	0.688356	1.028618	1.60783	0.633463	-0.107252	-0.090597	0.201832	-0.580865	-0.987812	-1.514524	-1.379682	-0.658344	-0.569469	-0.04335	0.389267	0.04335	-0.314663	-0.463865	-0.267866
GENE9781X	TC122868	(sp:P29671) Cytochrome b OS=Salmo trutta GN=mt-cyb PE=3 SV=3	1	1.250035	1.283027	1.533725	1.591939	1.903413	0.74957	0.996177	1.651498	0.672698	-0.12885	-0.079382	0.240516	-0.624948	-1.040051	-1.663077	-1.430757	-0.719985	-0.644122	-0.036592	0.397157	0.036592	-0.225854	-0.51727	-0.268201
GENE4601X	CUST_7856_PI425536763	(sp:Q94SK8) Cytochrome b OS=Zeus faber GN=mt-cyb PE=3 SV=1	1	1.08875	1.163491	1.470521	1.636938	1.988005	0.721113	0.924495	1.542058	0.65363	-0.115431	-0.033637	0.136861	-0.74205	-1.024926	-1.574296	-1.483583	-0.727133	-0.540294	-0.127404	0.37588	0.033637	-0.169672	-0.43176	-0.426772
GENE4664X	CUST_7999_PI425536763	(sp:P34197) Cytochrome b OS=Crossostoma lacustre GN=mt-cyb PE=3 SV=1	1	1.144934	1.281052	1.570057	1.744982	2.128117	0.804255	0.894474	1.684254	0.722294	-0.145041	-0.068457	0.251642	-0.66778	-1.133411	-1.851273	-1.630265	-0.934832	-0.627705	0.021299	0.482203	-0.021299	-0.166741	-0.405926	-0.560314
GENE4738X	CUST_8183_PI425536763	(sp:P29671) Cytochrome b OS=Salmo trutta GN=mt-cyb PE=3 SV=3	1	1.18719	1.254412	1.476794	1.657843	2.066121	0.871997	0.949353	1.632706	0.775248	-0.119094	-0.001842	0.251361	-0.649361	-0.841733	-1.716657	-1.489455	-0.724418	-0.557306	-0.080846	0.529715	0.001842	-0.064265	-0.269778	-0.520953
GENE4955X	CUST_8769_PI425536763	(sp:Q9B9Z1) Cytochrome b OS=Hypseleotris compressa GN=mt-cyb PE=3 SV=1	1	1.16775	1.306035	1.468287	1.638788	2.074584	0.836515	0.969087	1.691932	0.694747	-0.065956	0.019427	0.188874	-0.54748	-0.901781	-1.702429	-1.494425	-0.687018	-0.499221	-0.019427	0.41527	-0.023225	-0.160294	-0.378337	-0.460231
GENE2210X	CUST_21526_PI425536763	(sp:Q37677) Cytochrome c oxidase subunit 2 OS=Salmo salar GN=mt-co2 PE=3 SV=3	1	1.420498	1.462963	1.549471	1.837203	1.773644	0.726463	1.021028	1.581967	0.690612	-0.25202	-0.1927	0.152948	-0.87234	-1.156252	-1.91229	-1.587836	-1.079081	-0.838736	-0.114575	0.491684	0.114575	-0.11586	-0.342263	-0.331234
GENE1983X	CUST_20952_PI425536763	(sp:Q9ZZ51) Cytochrome c oxidase subunit 2 OS=Squalus acanthias GN=MT-CO2 PE=3 SV=1	1	1.334031	1.388452	1.515511	1.750398	1.623583	0.72719	0.997902	1.486601	0.668298	-0.24486	-0.069402	0.177021	-0.85501	-0.946421	-1.652337	-1.352984	-0.855244	-0.880479	-0.205694	0.515017	0.069402	-0.12662	-0.338694	-0.43826
GENE4812X	CUST_8383_PI425536763	(sp:Q8CJF9) Protein argonaute-3 OS=Mus musculus GN=Eif2c3 PE=2 SV=1	1	1.265742	1.367617	1.403096	1.690202	1.777524	0.659975	0.971045	1.525618	0.730604	-0.246187	-0.137922	0.203806	-0.925908	-1.024357	-1.738094	-1.462243	-0.914019	-0.874658	-0.130405	0.475745	0.130405	-0.209949	-0.337674	-0.546753
GENE431X	CUST_12799_PI425536763	(sp:Q37677) Cytochrome c oxidase subunit 2 OS=Salmo salar GN=mt-co2 PE=3 SV=3	1	1.292937	1.36516	1.360806	1.6305	1.688189	0.556925	0.919674	1.50511	0.563914	-0.334335	-0.202362	0.192234	-0.990258	-1.134538	-1.695909	-1.464663	-0.8523	-0.895628	-0.084356	0.528546	0.084356	-0.230374	-0.399734	-0.437202
GENE4791X	CUST_8333_PI425536763	(sp:Q37741) Cytochrome c oxidase subunit 2 OS=Gadus morhua GN=mt-co2 PE=3 SV=1	1	1.313934	1.331722	1.307535	1.677399	1.662087	0.520033	0.957846	1.471628	0.54815	-0.262041	-0.203218	0.123385	-1.039208	-1.219931	-1.651136	-1.508619	-0.919281	-0.881962	-0.117971	0.453598	0.117971	-0.244874	-0.393219	-0.426975
GENE4678X	CUST_8034_PI425536763	(sp:Q4JQI4) Cytochrome c oxidase subunit 2 OS=Tetraodon nigroviridis GN=mt-co2 PE=3 SV=1	1	1.275495	1.292477	1.318477	1.61408	1.632978	0.569316	0.979707	1.380739	0.595846	-0.361226	-0.156532	0.156532	-0.985005	-1.10799	-1.667234	-1.474106	-0.890007	-0.871332	-0.195097	0.443495	0.159548	-0.189347	-0.345166	-0.471065
GENE6110X	TC103957	[BBH] COX2_ONCMY (sp:P48171) Cytochrome c oxidase subunit 2 OS=Oncorhynchus mykiss GN=mt-co2 PE=3 SV=1	1	1.285232	1.209192	1.423639	1.690577	1.682766	0.613468	0.962794	1.450015	0.76008	-0.27586	-0.130175	0.150324	-1.062266	-1.155495	-1.7911	-1.391423	-0.863878	-0.745588	-0.23594	0.506028	0.130175	-0.143071	-0.289751	-0.537495
GENE2044X	CUST_21153_PI425536763	(sp:P34842) Cytochrome c oxidase subunit 3 OS=Anopheles gambiae GN=COIII PE=3 SV=1	1	1.056693	1.198506	1.308482	1.41989	1.571981	0.504442	0.755349	1.453735	0.452782	-0.242599	-0.003634	0.200591	-0.681083	-0.83021	-1.460938	-1.293461	-0.851104	-0.723049	-0.176815	0.508048	0.003634	-0.019605	-0.344841	-0.393607
GENE4686X	CUST_8057_PI425536763	(sp:Q36860) Cytochrome c oxidase subunit 3 OS=Salmo salar GN=mt-co3 PE=3 SV=2	1	1.106678	1.423975	1.341846	1.513771	1.898613	0.640057	0.906111	1.660974	0.518593	-0.199557	0.031565	0.23295	-0.715407	-0.902008	-1.612799	-1.496159	-1.015234	-0.795197	-0.123133	0.482284	-0.031565	-0.075141	-0.350609	-0.457176
GENE1860X	CUST_20652_PI425536763	(sp:P69218) Cytochrome c oxidase subunit 3 OS=Oncorhynchus nerka GN=mt-co3 PE=3 SV=1	1	1.050651	1.192671	1.450159	1.43507	1.626451	0.479787	0.708338	1.393698	0.412291	-0.353605	-0.01684	0.150783	-0.667366	-1.035397	-1.602976	-1.464645	-0.906788	-0.782759	-0.225924	0.404151	-0.0189	0.01684	-0.387747	-0.441979
GENE9695X	TC122385	(sp:P18945) Cytochrome c oxidase subunit 3 OS=Gallus gallus GN=MT-CO3 PE=3 SV=1	1	1.087955	1.167182	1.348322	1.310872	1.587669	0.631961	0.865915	1.33948	0.482559	-0.362102	0.015464	0.058453	-0.805014	-0.976221	-1.666053	-1.408929	-0.937251	-0.776275	-0.245563	0.495846	-0.118684	-0.015464	-0.287457	-0.533659
GENE11023X	TC130537	(sp:P48172) Cytochrome c oxidase subunit 3 OS=Oncorhynchus mykiss GN=mt-co3 PE=3 SV=1	1	1.343387	1.323812	1.275182	1.364997	1.645814	0.728791	0.691524	1.500968	0.665088	-0.174571	-0.022969	0.280791	-0.874331	-0.89934	-1.582677	-1.288815	-1.11004	-1.011123	-0.198428	0.579837	0.022969	-0.030864	-0.28625	-0.297658
GENE288X	CUST_11791_PI425536763	(sp:P55782) NADH-ubiquinone oxidoreductase chain 5 OS=Gadus morhua GN=MT-ND5 PE=3 SV=1	1	1.011683	1.648503	1.482726	1.253121	2.000963	0.868422	0.897689	1.4544	0.247584	-0.173554	-0.18397	0.337174	-0.319053	-1.084018	-1.74138	-1.364858	-0.499129	-0.786191	-0.051368	0.380554	0.051368	-0.673813	-0.538579	-0.480977
GENE1224X	CUST_17191_PI425536763	(sp:P48177) NADH-ubiquinone oxidoreductase chain 6 OS=Oncorhynchus mykiss GN=MT-ND6 PE=3 SV=2	1	1.340859	1.605376	1.382049	1.237926	1.828358	0.981957	1.004186	1.546565	0.37878	0.000161	-0.068751	0.373385	-0.303357	-0.712401	-1.56428	-1.037313	-0.366263	-0.800212	-0.079638	0.350969	-0.000161	-0.731169	-0.610736	-0.488095
GENE11170X	TC131579	(sp:P48170) Cytochrome c oxidase subunit 1 OS=Oncorhynchus mykiss GN=mt-co1 PE=3 SV=1	1	1.186813	1.276339	1.920462	1.293484	1.924514	0.876936	0.929578	1.403985	0.447953	-0.051115	-0.059986	0.271438	-0.716221	-1.027358	-1.667891	-1.153357	-0.612937	-0.758862	0.051115	0.191299	-0.080717	-0.376161	-0.387216	-0.506121
GENE8463X	TC115829		1	1.010916	1.159392	1.299466	1.615881	1.329072	0.498556	0.924771	1.121428	0.013206	0.382844	-0.069978	0.066765	-0.169364	-1.049633	-1.403961	-1.161997	-0.328943	-0.730375	-0.096727	0.07459	-0.013206	-0.350916	-0.573694	-0.182012
GENE11162X	TC131530		1	1.650369	1.466817	2.120399	2.379699	2.076295	0.449089	1.794221	1.73924	0.836701	0.042594	-0.042594	0.360238	-0.233284	-1.21052	-2.206656	-1.506675	-0.351899	-0.684508	-0.457696	0.176786	-0.180135	-0.900782	-0.616746	-0.480961
GENE2324X	CUST_21738_PI425536763	(sp:P47921) Nucleoside diphosphate kinase (Fragment) OS=Solanum lycopersicum PE=2 SV=1	1	1.22323	1.286013	1.865901	2.089859	1.347824	0.630912	0.934888	1.293074	0.414226	-0.167359	0.12148	-0.161816	-0.752536	-1.178095	-2.014628	-1.065266	-1.177255	-0.721421	-0.475864	0.371732	0.089085	-0.093784	-0.542744	-0.089085
GENE1852X	CUST_20629_PI425536763	(sp:P13542) Myosin-8 OS=Mus musculus GN=Myh8 PE=1 SV=2	1	1.094098	1.372772	1.766412	1.734187	0.814954	0.600023	0.904781	1.329154	0.546352	-0.067219	-0.069857	0.040122	-0.694722	-0.982733	-2.075896	-1.192692	-1.106396	-0.821726	-0.251773	0.312404	-0.040122	0.30286	-0.253796	-0.089633
GENE1620X	CUST_19529_PI425536763	(sp:Q7ZV35) Mediator of RNA polymerase II transcription subunit 7 OS=Danio rerio GN=med7 PE=2 SV=1	1	1.055744	0.912633	1.54894	1.665389	1.009837	0.455432	0.552999	1.056947	0.479095	-0.229839	-0.049399	0.062615	-0.803451	-1.127671	-1.583644	-0.954241	-1.150918	-0.889992	-0.315213	0.322816	-0.244204	0.049399	-0.154063	-0.295146
GENE1420X	CUST_18425_PI425536763	(sp:P02609) Myosin regulatory light chain 2, skeletal muscle isoform OS=Gallus gallus GN=MYLPF PE=1 SV=2	1	1.08896	1.089447	1.875415	1.954408	1.024901	0.47535	0.935685	1.018956	0.429053	-0.188174	0.025778	-0.025778	-0.811492	-1.139592	-1.951372	-1.169258	-1.023404	-0.68892	-0.29815	0.233259	-0.194408	0.094144	-0.2226	-0.276741
GENE2315X	CUST_21726_PI425536763	(sp:P15690) NADH-ubiquinone oxidoreductase 75 kDa subunit, mitochondrial OS=Bos taurus GN=NDUFS1 PE=1 SV=1	1	1.055208	1.005021	1.797849	1.926163	1.079444	0.425399	0.839386	1.042558	0.536396	-0.163924	-0.022514	0.022514	-0.700842	-1.100815	-1.621693	-1.098183	-0.948199	-0.726418	-0.270993	0.307876	-0.11347	0.119512	-0.244346	-0.321874
GENE2436X	CUST_220_PI425708691	Fast_myosin	1	1.071745	1.119367	1.768821	1.920426	1.105207	0.505159	0.872274	1.048146	0.510426	-0.13295	-0.067049	0.067049	-0.681885	-1.165451	-1.599167	-1.166117	-0.909788	-0.77977	-0.250906	0.265306	-0.07102	0.090212	-0.254752	-0.299538
GENE1921X	CUST_20791_PI425536763	(sp:Q6IVA4) Ubiquitin-like modifier-activating enzyme 5 OS=Gallus gallus GN=UBA5 PE=2 SV=1	1	1.130538	1.082277	1.800832	1.901431	1.081354	0.449739	0.785295	1.14179	0.483621	-0.188099	-0.062195	0.134782	-0.757952	-1.242117	-1.909676	-1.214774	-0.96782	-0.861735	-0.24922	0.241769	-0.122372	0.062195	-0.334633	-0.322203
GENE1887X	CUST_20715_PI425536763	(sp:Q8MJV0) Myosin-1 OS=Equus caballus GN=MYH1 PE=2 SV=1	1	1.166032	1.050325	1.782897	1.911622	1.043546	0.534263	0.838914	1.061765	0.544738	-0.200602	-0.046735	0.046735	-0.672402	-1.118071	-1.799868	-1.101791	-0.946048	-0.818616	-0.305379	0.327249	-0.111834	0.101559	-0.22272	-0.17571
GENE2211X	CUST_21529_PI425536763	(sp:Q9WVC1) Slit homolog 2 protein (Fragment) OS=Rattus norvegicus GN=Slit2 PE=1 SV=3	1	1.098686	1.138932	1.743209	1.894892	1.147028	0.465526	0.820049	1.124526	0.548738	-0.162441	-0.067089	0.067089	-0.623067	-1.182189	-1.948474	-1.198897	-1.069323	-0.838089	-0.247559	0.286071	-0.082774	0.109058	-0.28227	-0.202303
GENE8314X	TC114917	(sp:O75897) Sulfotransferase 1C4 OS=Homo sapiens GN=SULT1C4 PE=1 SV=2	1	1.108241	1.135874	1.83117	1.990673	1.148644	0.546477	0.811076	1.141402	0.531999	-0.129966	-0.06598	0.06598	-0.685211	-1.151383	-1.860829	-1.160092	-1.059828	-0.775308	-0.269057	0.292369	-0.08372	0.136665	-0.289634	-0.221284
GENE2384X	CUST_21844_PI425536763	(sp:Q90339) Myosin heavy chain, fast skeletal muscle OS=Cyprinus carpio PE=2 SV=2	1	1.086512	0.9654	1.796482	1.937309	0.961277	0.436273	0.818926	1.127315	0.517305	-0.207639	-0.024923	0.024923	-0.592166	-1.172251	-1.647541	-1.070054	-0.944664	-0.769513	-0.316287	0.366314	-0.202255	0.112649	-0.28331	-0.191648
GENE2256X	CUST_21616_PI425536763	(sp:P11055) Myosin-3 OS=Homo sapiens GN=MYH3 PE=1 SV=3	1	1.10827	0.950928	1.8701	1.970898	1.03037	0.554106	0.845783	0.997924	0.506977	-0.266273	-0.004744	0.004744	-0.533453	-1.026022	-1.7172	-1.084438	-0.923462	-0.74733	-0.284671	0.352873	-0.233325	0.172477	-0.223432	-0.208242
GENE4733X	CUST_8173_PI425536763	(sp:A1A4K5) Ectonucleotide pyrophosphatase/phosphodiesterase family member 2 OS=Bos taurus GN=ENPP2 PE=1 SV=1	1	1.128848	1.027037	1.807928	1.961859	1.01507	0.506411	0.818762	1.055796	0.513468	-0.268137	-0.051359	0.051359	-0.49399	-1.0615	-1.678497	-1.108888	-0.956384	-0.80281	-0.339506	0.304538	-0.246252	0.10866	-0.306657	-0.241876
GENE4621X	CUST_7914_PI425536763	(sp:Q0P571) Myosin regulatory light chain 2, skeletal muscle isoform OS=Bos taurus GN=MYLPF PE=2 SV=1	1	1.116267	0.929978	1.859453	1.908936	1.020034	0.514079	0.824736	1.039933	0.480067	-0.352803	-0.024647	0.024647	-0.4884	-1.020952	-1.601524	-1.085557	-0.904637	-0.609834	-0.342407	0.319106	-0.265457	0.268097	-0.217863	-0.23721
GENE2264X	CUST_21634_PI425536763	(sp:Q5XJ10) Glyceraldehyde-3-phosphate dehydrogenase OS=Danio rerio GN=gapdh PE=2 SV=2	1	1.157449	1.255403	1.854386	2.078053	1.25439	0.455533	0.907258	1.236077	0.519643	-0.183757	0.033883	0.104419	-0.623082	-1.230153	-1.751777	-1.474303	-1.162249	-1.078498	-0.32277	0.310819	-0.242232	-0.033883	-0.364839	-0.57927
GENE1X	CUST_10_PI425536763	(sp:Q5XJ10) Glyceraldehyde-3-phosphate dehydrogenase OS=Danio rerio GN=gapdh PE=2 SV=2	1	1.003943	1.018296	1.706558	1.784958	0.97679	0.388869	0.716237	1.01322	0.380529	-0.306788	-0.110188	0.110188	-0.657602	-1.09186	-1.385984	-1.112492	-0.993938	-0.817265	-0.278714	0.240554	-0.23365	0.134159	-0.339181	-0.424765
GENE7386X	TC110354	(sp:Q91482) Parvalbumin beta 1 OS=Salmo salar PE=1 SV=1	1	0.990788	1.071913	1.720921	1.832845	0.902108	0.450034	0.763795	0.984605	0.364343	-0.261483	-0.05835	0.05835	-0.65293	-1.049123	-1.409704	-1.076769	-0.952718	-0.832292	-0.290368	0.317654	-0.289294	0.092175	-0.336276	-0.414671
GENE2147X	CUST_21401_PI425536763	(sp:Q5XJ10) Glyceraldehyde-3-phosphate dehydrogenase OS=Danio rerio GN=gapdh PE=2 SV=2	1	1.152913	1.068368	1.808257	1.93042	1.066117	0.47454	0.837758	1.133498	0.455064	-0.233756	0.011014	0.064918	-0.626815	-1.173022	-2.248965	-1.406575	-1.06422	-0.998372	-0.25987	0.34835	-0.292138	-0.011014	-0.291718	-0.323375
GENE2219X	CUST_21546_PI425536763	(sp:Q5XJ10) Glyceraldehyde-3-phosphate dehydrogenase OS=Danio rerio GN=gapdh PE=2 SV=2	1	1.068563	1.200131	1.83229	1.94473	1.179558	0.526785	0.842045	1.192359	0.455365	-0.205765	-0.049226	0.072548	-0.606437	-1.154246	-2.172123	-1.42747	-1.075052	-0.93406	-0.192097	0.299239	-0.243357	0.049226	-0.336132	-0.360139
GENE2392X	CUST_21863_PI425536763	(sp:Q27655) Enolase OS=Fasciola hepatica GN=ENO PE=2 SV=1	1	1.139397	1.132962	1.769072	1.968299	1.176856	0.502683	0.827886	1.12844	0.490183	-0.162069	0.012716	0.118792	-0.566669	-1.164203	-2.208312	-1.356983	-1.042636	-0.974654	-0.229263	0.284899	-0.22393	-0.012716	-0.307215	-0.282026
GENE2305X	CUST_21712_PI425536763	(sp:P17330) Glyceraldehyde-3-phosphate dehydrogenase 3 OS=Caenorhabditis elegans GN=gpd-3 PE=2 SV=1	1	1.136741	1.224277	1.831632	2.039202	1.260229	0.574667	0.861414	1.232319	0.526713	-0.090677	-0.025726	0.141642	-0.509381	-1.167301	-2.155718	-1.50553	-1.052103	-0.957382	-0.146251	0.23214	-0.168343	0.025726	-0.287049	-0.270619
GENE2192X	CUST_21502_PI425536763	(sp:Q91482) Parvalbumin beta 1 OS=Salmo salar PE=1 SV=1	1	1.081168	1.169631	1.812409	1.990111	1.162437	0.533948	0.849657	1.122354	0.495392	-0.172826	-0.025315	0.057275	-0.600888	-1.05759	-1.942412	-1.233395	-0.988703	-0.909165	-0.305092	0.212776	-0.239647	0.025315	-0.379722	-0.274287
GENE5060X	CUST_8986_PI425536763	(sp:P51469) Glyceraldehyde-3-phosphate dehydrogenase OS=Xenopus laevis GN=gapdh PE=2 SV=2	1	1.094302	1.136275	1.815272	2.037688	1.047099	0.526854	0.883898	1.124207	0.544552	-0.133735	-0.02411	0.064055	-0.547746	-1.060272	-2.019237	-1.316474	-0.942838	-0.906678	-0.252502	0.319796	-0.205554	0.02411	-0.232004	-0.256461
GENE7566X	TC111172	Salmo salar creatine kinase-1 (ckm1), mRNA	1	1.137223	1.045129	1.886434	2.009855	1.07172	0.514068	0.891075	1.085346	0.544426	-0.260978	-0.050112	0.050112	-0.65008	-1.151979	-2.146602	-1.185442	-0.988306	-0.869141	-0.298183	0.288583	-0.190291	0.131286	-0.344857	-0.197708
GENE2279X	CUST_21660_PI425536763	(sp:O93545) L-lactate dehydrogenase A chain OS=Lepidonotothen nudifrons GN=ldha PE=2 SV=3	1	1.207513	1.297678	1.9021	1.975066	1.235798	0.550215	0.979582	1.231868	0.55436	-0.070699	0.030744	0.112363	-0.674774	-1.090824	-2.608352	-1.391464	-0.980225	-0.938317	-0.155311	0.35619	-0.121904	-0.030744	-0.230609	-0.260919
GENE2141X	CUST_21393_PI425536763	(sp:Q9N2D5) Glyceraldehyde-3-phosphate dehydrogenase OS=Felis catus GN=GAPDH PE=2 SV=3	1	1.234599	1.221835	1.962646	2.076612	1.18695	0.486917	0.964799	1.22327	0.599898	-0.056905	0.056905	0.147453	-0.673005	-1.178473	-2.286603	-1.344867	-0.892915	-1.050545	-0.24054	0.284307	-0.138417	-0.106141	-0.321976	-0.37786
GENE2055X	CUST_21179_PI425536763	(sp:P35432) Actin-1 OS=Echinococcus granulosus GN=ACTI PE=3 SV=1	1	1.262097	1.217057	1.922289	1.983456	1.164307	0.534389	0.937869	1.225687	0.626395	-0.132707	-0.056589	0.036154	-0.812855	-1.144399	-2.148943	-1.267688	-1.049221	-0.91453	-0.269161	0.334526	-0.036154	0.071154	-0.337471	-0.24382
GENE4057X	CUST_5584_PI425536763	[BBH] TPM1_LIZAU (sp:P84335) Tropomyosin alpha-1 chain OS=Liza aurata PE=1 SV=1	1	1.152617	1.163862	1.835214	1.957118	1.097823	0.500785	0.850932	1.081453	0.525107	-0.133761	-0.049697	0.049697	-0.730107	-1.059923	-2.085398	-1.286248	-0.90862	-0.848145	-0.253489	0.325987	-0.096104	0.072093	-0.21708	-0.288056
GENE2114X	CUST_21334_PI425536763	(sp:Q03342) Actin-3 (Fragment) OS=Echinococcus granulosus GN=ACTIII PE=2 SV=1	1	1.202351	1.257411	1.932783	1.94605	1.124104	0.548358	0.917079	1.265719	0.622983	-0.194464	-0.07233	0.10527	-0.720719	-1.086139	-2.38874	-1.410806	-1.057851	-0.976926	-0.246685	0.288296	-0.076306	0.07233	-0.303294	-0.255607
GENE4735X	CUST_8176_PI425536763	(sp:Q99023) Actin OS=Trichoderma reesei GN=act PE=3 SV=1	1	1.230706	1.260216	1.880294	1.970326	1.231749	0.514651	0.875243	1.197404	0.606718	-0.134855	-0.062385	0.187708	-0.766627	-1.138641	-2.364942	-1.403982	-1.026868	-1.054155	-0.179424	0.337662	-0.057355	0.057355	-0.304868	-0.239755
GENE3276X	CUST_2812_PI425536763	(sp:Q9PW58) L-lactate dehydrogenase A chain OS=Rhigophila dearborni GN=ldha PE=2 SV=3	1	1.019122	1.190391	1.775027	1.829793	1.104624	0.420611	0.819801	1.101466	0.4076	-0.12056	-0.04705	0.111554	-0.706669	-1.106995	-2.227764	-1.260837	-0.97474	-0.816055	-0.173647	0.286526	-0.128281	0.04705	-0.246788	-0.369417
GENE11811X	TC98404	(sp:P50754) Troponin I, cardiac muscle OS=Xenopus laevis GN=tnni3 PE=2 SV=2	1	1.023453	1.124365	1.86071	1.922277	1.046344	0.501062	0.855324	1.076379	0.520816	-0.165178	-0.049171	0.049171	-0.743937	-1.121198	-2.239759	-1.29269	-1.127225	-0.807737	-0.23539	0.261803	-0.11296	0.050889	-0.242366	-0.316353
GENE2014X	CUST_21026_PI425536763	(sp:Q7TQ16) Cytochrome b-c1 complex subunit 8 OS=Rattus norvegicus GN=Uqcrq PE=2 SV=1	1	1.392036	1.234232	2.045951	2.30282	1.322114	0.80784	1.2096	1.210842	0.589471	-0.379743	0.152568	0.022139	-0.626276	-1.131642	-2.652274	-1.53142	-0.967404	-0.924335	-0.207861	0.294599	-0.205234	-0.022139	-0.346882	-0.10847
GENE2026X	CUST_21080_PI425536763	(sp:Q5XJ10) Glyceraldehyde-3-phosphate dehydrogenase OS=Danio rerio GN=gapdh PE=2 SV=2	1	1.463807	1.183039	2.128786	2.259571	1.210613	0.777088	1.11574	1.166023	0.701284	-0.271557	0.196239	0.030819	-0.500301	-1.09885	-2.443051	-1.475577	-1.014658	-1.053564	-0.303425	0.375503	-0.268145	-0.030819	-0.228453	-0.198235
GENE7759X	TC112146	(sp:Q90339) Myosin heavy chain, fast skeletal muscle OS=Cyprinus carpio PE=2 SV=2	1	1.260855	1.153021	1.942774	1.994122	1.116358	0.656949	0.928889	1.185227	0.519077	-0.228658	-0.027526	0.027526	-0.52815	-1.102174	-2.241042	-1.358611	-0.986995	-0.861991	-0.274436	0.371384	-0.173219	0.248818	-0.22957	-0.155059
GENE11352X	TC95179	Oncorhynchus mykiss fast myosin light chain 2 (LOC100136718), mRNA	1	1.009365	1.084883	1.708187	1.945974	1.300966	0.392387	0.821396	1.069963	0.456207	-0.160128	-0.265312	0.065882	-0.72489	-1.247765	-2.096846	-1.353785	-1.096361	-0.97091	-0.176678	0.125334	-0.065882	0.126839	-0.399475	-0.2573
GENE1821X	CUST_20530_PI425536763	(sp:Q6S8J3) POTE ankyrin domain family member E OS=Homo sapiens GN=POTEE PE=1 SV=3	1	1.137102	1.155252	1.857253	2.060272	1.074683	0.577901	0.886775	1.102208	0.702577	-0.105865	-0.148488	0.064275	-0.490146	-0.970447	-1.106124	-0.790706	-0.716898	-0.574069	-0.26213	0.559002	-0.064275	0.297078	-0.094302	-0.11358
GENE3172X	CUST_27373_PI425536763	(sp:Q9BY71) Leucine-rich repeat-containing protein 3 OS=Homo sapiens GN=LRRC3 PE=1 SV=1	1	1.167507	1.069392	1.811609	2.150728	1.037973	0.584226	0.982543	1.035325	0.603338	-0.140493	-0.044704	0.044704	-0.296906	-0.935927	-1.138858	-0.737361	-0.749803	-0.577682	-0.261819	0.515697	-0.123672	0.327019	-0.117258	-0.054786
GENE2239X	CUST_21579_PI425536763	(sp:Q5R767) SPARC OS=Pongo abelii GN=SPARC PE=2 SV=1	1	1.012588	0.93377	1.905377	2.035347	1.099585	0.501201	0.882463	1.044471	0.455816	-0.282479	0.024019	-0.024019	-0.517397	-1.058499	-1.198578	-0.971488	-0.972253	-0.565072	-0.279893	0.420291	-0.158097	0.348261	-0.067526	-0.142832
GENE1801X	CUST_20474_PI425536763	PREDICTED: Oryctolagus cuniculus hypothetical protein LOC100353902 (LOC100353902), mRNA	1	1.152045	1.09317	1.828921	2.04225	1.017222	0.525046	0.905665	1.05818	0.544376	-0.161562	-0.030423	0.030423	-0.542602	-0.970161	-1.180443	-0.768886	-0.838579	-0.568617	-0.203466	0.492396	-0.158551	0.269646	-0.10252	-0.186771
GENE2047X	CUST_21156_PI425536763	(sp:Q02543) 60S ribosomal protein L18a OS=Homo sapiens GN=RPL18A PE=1 SV=2	1	1.136916	1.004361	1.766963	2.046712	0.96449	0.541126	0.931989	0.997584	0.512359	-0.239989	-0.075532	0.075532	-0.482079	-0.946219	-1.210519	-0.785756	-0.790269	-0.634248	-0.260671	0.49442	-0.156842	0.286059	-0.223657	-0.151492
GENE2992X	CUST_26111_PI425536763	(sp:Q90YW0) 60S ribosomal protein L9 OS=Ictalurus punctatus GN=rpl9 PE=2 SV=1	1	1.115561	1.006225	1.83616	2.019359	0.964154	0.535174	0.89526	1.00687	0.47143	-0.272307	-0.021405	0.021405	-0.497056	-0.981414	-1.195567	-0.88605	-0.89536	-0.611047	-0.313193	0.463565	-0.203145	0.32692	-0.0665	-0.030086
GENE1866X	CUST_20669_PI425536763	(sp:P90689) Actin OS=Brugia malayi PE=1 SV=1	1	1.096903	0.923377	1.823887	1.984293	0.87598	0.504405	0.86341	0.959334	0.484967	-0.268249	0.034588	-0.034588	-0.481567	-0.99825	-1.195316	-0.856433	-0.832782	-0.5479	-0.324792	0.417497	-0.238354	0.251969	-0.175261	-0.152129
GENE2817X	CUST_24733_PI425536763	(sp:O15587) 40S ribosomal protein S5 (Fragment) OS=Entamoeba histolytica PE=2 SV=1	1	1.110976	0.96286	1.877349	2.025495	0.951481	0.532688	0.905852	1.003052	0.522796	-0.23168	0.014169	-0.014169	-0.483507	-0.999609	-1.16293	-0.834938	-0.790192	-0.522299	-0.304579	0.397541	-0.160797	0.237319	-0.160196	-0.107059
GENE5004X	CUST_8872_PI425536763	(sp:A5A3E0) POTE ankyrin domain family member F OS=Homo sapiens GN=POTEF PE=1 SV=2	1	1.071798	1.007188	1.832967	2.036653	0.94445	0.56397	0.93103	0.981793	0.495836	-0.318585	-0.017293	0.017293	-0.458794	-1.004957	-1.190711	-0.930138	-0.826237	-0.580012	-0.349897	0.387216	-0.210887	0.220597	-0.137477	-0.167775
GENE4782X	CUST_8307_PI425536763	(sp:P53479) Actin, alpha skeletal muscle OS=Cyprinus carpio GN=acta1 PE=2 SV=1	1	1.105735	0.938383	1.776147	1.984941	1.006809	0.64207	0.823997	0.926927	0.387262	-0.336356	-0.016447	0.016447	-0.36346	-0.922589	-1.11213	-0.89527	-0.85572	-0.57922	-0.307051	0.38886	-0.304863	0.304037	-0.248633	-0.159577
GENE5071X	CUST_9002_PI425536763	(sp:P68136) Actin, alpha skeletal muscle OS=Rattus norvegicus GN=Acta1 PE=2 SV=1	1	1.097318	1.024989	1.703429	2.018764	1.019179	0.612468	0.825877	1.021842	0.395644	-0.225924	-0.109122	0.109122	-0.486487	-0.905989	-1.082131	-0.814175	-0.863824	-0.692775	-0.314805	0.415989	-0.204238	0.236629	-0.276088	-0.211463
GENE2067X	CUST_21211_PI425536763	(sp:P11426) Actin OS=Entamoeba histolytica PE=2 SV=1	1	0.907286	0.91525	1.729215	1.821758	0.93037	0.262064	0.709453	1.08389	0.38702	-0.139492	-0.033176	0.083433	-0.780666	-1.242597	-1.075775	-1.007791	-0.93798	-0.80171	-0.34841	0.248787	-0.148222	0.033176	-0.357373	-0.455101
GENE4793X	CUST_8338_PI425536763	(sp:Q6DER6) Histone H2A.Z-like OS=Xenopus tropicalis GN=h2a.zl PE=2 SV=3	1	0.943598	0.941062	1.696354	1.780982	0.882118	0.258255	0.693888	1.041395	0.320667	-0.102653	-0.041922	0.082706	-0.772366	-1.164444	-0.989571	-0.932558	-0.915327	-0.719156	-0.403759	0.239772	-0.131607	0.041922	-0.394457	-0.483494
GENE473X	CUST_13041_PI425536763	(sp:P48172) Cytochrome c oxidase subunit 3 OS=Oncorhynchus mykiss GN=mt-co3 PE=3 SV=1	1	1.109678	1.11639	1.606306	1.688413	1.137077	0.498279	0.905092	1.165412	0.501461	-0.220297	-0.000018	0.094305	-0.54146	-0.945802	-1.377202	-1.079516	-0.834889	-0.734698	-0.258978	0.401166	-0.150263	0.000018	-0.315825	-0.308372
GENE1838X	CUST_20583_PI425536763	(sp:P48172) Cytochrome c oxidase subunit 3 OS=Oncorhynchus mykiss GN=mt-co3 PE=3 SV=1	1	1.074129	1.021349	1.639985	1.785858	1.093934	0.474813	0.875799	1.089085	0.489243	-0.248713	-0.035794	0.061475	-0.600698	-1.02334	-1.355678	-1.060655	-0.807535	-0.683044	-0.282703	0.356715	-0.190128	0.035794	-0.299573	-0.244286
GENE1791X	CUST_20445_PI425536763	(sp:P69218) Cytochrome c oxidase subunit 3 OS=Oncorhynchus nerka GN=mt-co3 PE=3 SV=1	1	0.997767	1.114886	1.658957	1.799417	1.057122	0.438291	0.813651	1.143149	0.480393	-0.177139	-0.058309	0.106456	-0.662619	-1.003243	-1.261798	-0.987479	-0.866933	-0.693566	-0.267865	0.485781	-0.102179	0.058309	-0.284889	-0.351701
GENE2718X	CUST_24101_PI425536763	(sp:P48171) Cytochrome c oxidase subunit 2 OS=Oncorhynchus mykiss GN=mt-co2 PE=3 SV=1	1	1.135431	1.129944	1.657513	1.828977	1.114266	0.474353	0.859507	1.164276	0.522818	-0.175845	-0.035068	0.10875	-0.701437	-1.044434	-1.328895	-1.02586	-0.890478	-0.693136	-0.194085	0.391951	-0.072745	0.035068	-0.258535	-0.276426
GENE3096X	CUST_26867_PI425536763	(sp:Q3SZH7) Leukotriene A-4 hydrolase OS=Bos taurus GN=LTA4H PE=2 SV=3	1	1.12404	1.039407	1.6228	1.757577	1.109685	0.502643	0.832822	1.109217	0.557374	-0.158745	-0.020401	0.126924	-0.681903	-1.081765	-1.353183	-1.033415	-0.867201	-0.723538	-0.271851	0.403743	-0.10244	0.020401	-0.305439	-0.218426
GENE4853X	CUST_8508_PI425536763	(sp:O47699) Cytochrome c oxidase subunit 3 OS=Madoqua guentheri GN=MT-CO3 PE=3 SV=1	1	1.026332	0.942996	1.718456	1.748645	1.027416	0.400112	0.78243	1.046336	0.543832	-0.218526	-0.037694	0.037694	-0.691981	-1.034457	-1.403643	-1.051712	-0.876958	-0.700514	-0.361474	0.440084	-0.164277	0.052562	-0.297391	-0.32655
GENE1924X	CUST_20794_PI425536763	(sp:P17931) Galectin-3 OS=Homo sapiens GN=LGALS3 PE=1 SV=5	1	0.811638	1.023009	1.751288	1.821649	1.108865	0.328013	0.578264	1.125623	0.372887	-0.114212	-0.105035	0.061502	-0.687398	-1.196038	-1.133079	-1.017884	-1.167398	-0.680084	-0.195934	0.133359	-0.061502	0.194469	-0.276628	-0.313349
GENE219X	CUST_11313_PI425536763	(sp:Q9CXZ1) NADH dehydrogenase [ubiquinone] iron-sulfur protein 4, mitochondrial OS=Mus musculus GN=Ndufs4 PE=1 SV=3	1	0.942066	1.039005	1.670243	1.824409	0.990772	0.309656	0.668829	1.041082	0.375032	-0.158176	-0.077624	0.077624	-0.765239	-1.247605	-1.205195	-1.055021	-1.023336	-0.764433	-0.284517	0.235688	-0.126628	0.117642	-0.325464	-0.354015
GENE2138X	CUST_21390_PI425536763	(sp:O44105) Glyceraldehyde-3-phosphate dehydrogenase 2 (Fragment) OS=Drosophila subobscura GN=Gapdh2 PE=2 SV=1	1	0.92319	1.045808	1.688788	1.881302	0.943387	0.322128	0.712481	1.067303	0.404725	-0.121379	-0.073167	0.097809	-0.749132	-1.16788	-1.19943	-1.031585	-1.011192	-0.708656	-0.209224	0.246642	-0.071496	0.071496	-0.318004	-0.30109
GENE2962X	CUST_25917_PI425536763	(sp:Q69BJ7) Cytochrome b-c1 complex subunit Rieske, mitochondrial OS=Saimiri sciureus GN=UQCRFS1 PE=3 SV=1	1	0.90226	0.954317	1.619999	1.729966	1.075552	0.399306	0.575543	1.044851	0.444832	-0.104086	-0.151984	0.104086	-0.753721	-1.184168	-1.260277	-1.060867	-1.014809	-0.755396	-0.238048	0.206337	-0.191797	0.12204	-0.289776	-0.350752
GENE274X	CUST_11694_PI425536763	(sp:O78682) Cytochrome c oxidase subunit 2 OS=Carassius auratus GN=mt-co2 PE=3 SV=1	1	0.926925	1.024303	1.760655	1.809193	1.067314	0.35914	0.74509	1.09224	0.478962	-0.092372	-0.095965	0.126963	-0.666695	-1.226391	-1.027714	-1.070836	-0.943569	-0.643245	-0.212	0.187644	-0.088943	0.088943	-0.191021	-0.394534
GENE2129X	CUST_21371_PI425536763	(sp:Q9W7L1) Alpha-enolase OS=Trachemys scripta PE=2 SV=3	1	0.907628	1.052678	1.774901	1.821234	1.014295	0.372346	0.73525	1.075829	0.457873	-0.088089	-0.12334	0.11635	-0.653735	-1.231388	-1.012653	-1.077153	-0.961467	-0.664226	-0.241869	0.180976	-0.086367	0.086367	-0.23408	-0.347368
GENE1910X	CUST_20765_PI425536763	(sp:P53479) Actin, alpha skeletal muscle OS=Cyprinus carpio GN=acta1 PE=2 SV=1	1	0.861314	1.085119	1.704814	1.811197	1.036478	0.33818	0.692188	1.059568	0.39866	-0.058716	-0.107619	0.103734	-0.674416	-1.161289	-1.055681	-1.083172	-1.013931	-0.707623	-0.17963	0.194094	-0.069508	0.058716	-0.308563	-0.394642
GENE3380X	CUST_28641_PI425536763	[BBH] COX3_ONCMY (sp:P48172) Cytochrome c oxidase subunit 3 OS=Oncorhynchus mykiss GN=mt-co3 PE=3 SV=1	1	0.897383	1.120868	1.669498	1.744388	1.15871	0.370209	0.747371	1.181105	0.378805	-0.081867	-0.098648	0.102272	-0.659635	-1.116198	-1.141493	-1.109482	-0.987421	-0.684092	-0.168299	0.232954	-0.088379	0.081867	-0.312866	-0.325608
GENE3033X	CUST_26386_PI425536763	(sp:Q6ZDY8) Succinate dehydrogenase [ubiquinone] flavoprotein subunit, mitochondrial OS=Oryza sativa subsp. japonica GN=SDH1 PE=2 SV=1	1	0.961241	0.985681	1.849638	1.870735	1.103299	0.334444	0.750341	1.097187	0.407091	-0.125381	-0.02673	0.019819	-0.643858	-1.181313	-1.229128	-1.092566	-1.028227	-0.564919	-0.207092	0.307976	-0.019819	0.206266	-0.254976	-0.201473
GENE290X	CUST_11817_PI425536763	(sp:Q90YR8) 40S ribosomal protein S6 OS=Ictalurus punctatus GN=rps6 PE=2 SV=1	1	0.903362	1.000846	1.72377	1.811976	1.053684	0.350118	0.71528	1.115423	0.36891	-0.192683	-0.086155	0.086155	-0.62126	-1.050808	-1.101854	-1.027764	-1.006802	-0.661801	-0.198414	0.299156	-0.089874	0.227206	-0.28056	-0.26076
GENE2338X	CUST_21768_PI425536763	(sp:Q96484) Actin-52 (Fragment) OS=Solanum lycopersicum PE=3 SV=1	1	0.998271	1.030587	1.800133	1.827478	1.063136	0.396203	0.690113	1.089533	0.403118	-0.141337	-0.094341	0.094341	-0.662699	-1.131107	-1.213838	-1.024313	-1.099595	-0.655161	-0.212353	0.255308	-0.123881	0.194353	-0.249014	-0.317456
GENE2380X	CUST_21837_PI425536763	(sp:P15126) 60S ribosomal protein L5-B OS=Xenopus laevis GN=rpl5-B PE=2 SV=2	1	0.939945	1.038737	1.792139	1.848969	1.132212	0.359647	0.692051	1.132997	0.384517	-0.16221	-0.07666	0.07666	-0.648134	-1.160673	-1.150181	-1.050633	-1.064722	-0.668846	-0.200088	0.260845	-0.117753	0.196993	-0.249067	-0.317274
GENE4837X	CUST_8436_PI425536763	(sp:P68136) Actin, alpha skeletal muscle OS=Rattus norvegicus GN=Acta1 PE=2 SV=1	1	0.859093	1.067997	1.804234	1.852049	1.106435	0.390087	0.68658	1.116333	0.391778	-0.122855	-0.038814	0.038814	-0.663652	-1.126065	-1.163319	-1.05495	-1.136147	-0.61951	-0.185642	0.262313	-0.118985	0.187719	-0.248333	-0.338758
GENE6566X	TC106117	Xenopus laevis coiled-coil domain containing 50 (ccdc50), mRNA	1	0.966679	1.043013	1.728448	1.809409	1.015159	0.467297	0.723407	1.089669	0.401162	-0.147321	-0.090644	0.090644	-0.694442	-1.119308	-1.161731	-1.061219	-1.005685	-0.682027	-0.183738	0.253339	-0.127889	0.127389	-0.328961	-0.321084
GENE4945X	CUST_8742_PI425536763	(sp:P14864) Elongation factor 1-alpha OS=Rhizomucor racemosus GN=TEF-2 PE=3 SV=1	1	0.93859	1.051166	1.733634	1.818772	1.065886	0.322503	0.76591	1.075076	0.434236	-0.1237	-0.037486	0.037486	-0.640889	-1.19971	-1.253034	-1.047883	-1.066133	-0.666089	-0.239465	0.278701	-0.112327	0.12699	-0.220233	-0.27344
GENE5012X	CUST_8885_PI425536763	(sp:P04406) Glyceraldehyde-3-phosphate dehydrogenase OS=Homo sapiens GN=GAPDH PE=1 SV=3	1	0.883046	1.076737	1.712353	1.792596	1.050408	0.316523	0.688017	1.082472	0.392452	-0.126842	-0.109422	0.109093	-0.670343	-1.110633	-1.294181	-1.044408	-1.031051	-0.686376	-0.212753	0.269145	-0.092278	0.092278	-0.29158	-0.320325
GENE8403X	TC115497	(sp:P35435) ATP synthase subunit gamma, mitochondrial OS=Rattus norvegicus GN=Atp5c1 PE=1 SV=2	1	0.955574	1.097789	1.792256	1.951637	1.14233	0.301495	0.781989	1.11461	0.47374	-0.222796	-0.067056	0.067056	-0.693231	-1.245498	-1.105484	-1.037726	-1.097626	-0.668047	-0.213503	0.335928	-0.158681	0.261783	-0.148616	-0.340475
GENE2185X	CUST_21484_PI425536763	(sp:Q98972) Actin, alpha skeletal muscle OS=Oryzias latipes GN=acta1 PE=2 SV=1	1	1.014899	1.030532	1.614989	1.808724	1.05363	0.354251	0.708587	1.082806	0.359031	-0.20263	-0.095664	0.112144	-0.548046	-1.096431	-1.087888	-0.887368	-0.983928	-0.779843	-0.312726	0.287124	-0.096873	0.095664	-0.373969	-0.256393
GENE2335X	CUST_21763_PI425536763	(sp:P27132) Actin-2 (Fragment) OS=Naegleria fowleri PE=2 SV=1	1	0.980896	1.001241	1.703468	1.778242	1.017359	0.315243	0.724758	1.059038	0.341744	-0.133547	-0.057867	0.098913	-0.576439	-1.145773	-1.195503	-0.922584	-1.020935	-0.696476	-0.292604	0.270468	-0.112242	0.057867	-0.354082	-0.360273
GENE4936X	CUST_8726_PI425536763	(sp:P53474) Actin, cytoskeletal 3A OS=Strongylocentrotus purpuratus GN=CYIIIA PE=3 SV=1	1	0.985591	0.970361	1.691577	1.789579	1.064544	0.43067	0.765134	1.032016	0.351125	-0.200808	-0.1286	0.098037	-0.547574	-1.109137	-1.174868	-0.964127	-1.013875	-0.661477	-0.283051	0.26267	-0.088727	0.088727	-0.291659	-0.303296
GENE4783X	CUST_8308_PI425536763	(sp:A4II09) Eukaryotic translation initiation factor 3 subunit A OS=Xenopus tropicalis GN=eif3a PE=2 SV=1	1	1.011551	1.016868	1.730754	1.886007	0.985852	0.369414	0.739582	1.072231	0.42208	-0.132494	-0.15057	0.143175	-0.690764	-1.13318	-1.08891	-0.900626	-0.919644	-0.754691	-0.267226	0.236159	-0.095729	0.095729	-0.411166	-0.326136
GENE49X	CUST_10323_PI425536763	(sp:Q7YRJ7) Transcription factor SOX-9 OS=Canis familiaris GN=SOX9 PE=2 SV=1	1	1.049252	1.046439	1.663072	1.936147	1.072379	0.48696	0.829179	1.033382	0.480134	-0.196334	-0.022996	0.022996	-0.530358	-1.036504	-1.171752	-0.937976	-0.838561	-0.659322	-0.295297	0.339753	-0.163443	0.164126	-0.176846	-0.200252
GENE1980X	CUST_20947_PI425536763	(sp:Q0ITS8) 60S ribosomal protein L10-1 OS=Oryza sativa subsp. japonica GN=SC34 PE=2 SV=1	1	1.066865	1.020488	1.637837	1.894622	1.0431	0.463973	0.774913	1.086042	0.460002	-0.242171	-0.063422	0.063422	-0.559008	-1.074843	-1.127999	-0.903901	-0.964759	-0.678948	-0.255185	0.297546	-0.124036	0.120925	-0.300858	-0.175164
GENE2288X	CUST_21681_PI425536763	(sp:Q32KV0) Phosphoglycerate mutase 2 OS=Bos taurus GN=PGAM2 PE=2 SV=1	1	1.036099	1.057073	1.817244	1.98331	1.093175	0.553721	0.827607	1.034787	0.494294	-0.238483	-0.020139	0.020139	-0.44053	-0.997293	-1.121848	-0.923978	-0.889218	-0.576617	-0.319059	0.35327	-0.211864	0.189746	-0.189054	-0.156165
GENE1784X	CUST_20425_PI425536763	(sp:Q80WV7) Serine/arginine repetitive matrix protein 3 OS=Mus musculus GN=Srrm3 PE=2 SV=1	1	1.069838	0.97354	1.832808	1.912002	1.019351	0.444088	0.824155	1.011309	0.445896	-0.23966	0.002173	-0.002173	-0.526401	-1.001144	-1.133188	-0.923094	-0.893705	-0.557173	-0.286525	0.338645	-0.233531	0.151045	-0.188377	-0.275368
GENE2354X	CUST_21794_PI425536763	(sp:Q4R8Z2) 60S ribosomal protein L13a OS=Macaca fascicularis GN=RPL13A PE=2 SV=3	1	1.034793	0.991086	1.832532	1.918107	1.0728	0.494652	0.769148	0.986975	0.428591	-0.293527	0.005784	-0.005784	-0.503734	-1.02085	-1.207401	-0.990991	-0.9538	-0.62503	-0.301362	0.363748	-0.227832	0.191716	-0.212642	-0.208486
GENE2407X	CUST_21892_PI425536763	(sp:P53500) Actin OS=Cyanidioschyzon merolae PE=3 SV=1	1	1.022722	1.027117	1.805773	1.969741	0.964663	0.520524	0.790248	0.987739	0.479126	-0.230986	-0.019176	0.019176	-0.526889	-1.004778	-1.179231	-0.902328	-0.893512	-0.603543	-0.287007	0.387707	-0.200095	0.225589	-0.185034	-0.214645
GENE2658X	CUST_23703_PI425536763	(sp:Q6P378) Actin, cytoplasmic 2 OS=Xenopus tropicalis GN=actg1 PE=2 SV=1	1	1.016478	0.990935	1.805734	1.945443	1.008845	0.514679	0.794408	1.102904	0.459963	-0.223215	-0.001513	0.001513	-0.53413	-1.061068	-1.187744	-0.996268	-0.946528	-0.615538	-0.287942	0.374276	-0.163291	0.195036	-0.21516	-0.212083
GENE4869X	CUST_8555_PI425536763	(sp:Q28346) 60S ribosomal protein L4 OS=Canis familiaris GN=RPL4 PE=1 SV=2	1	1.020971	1.002395	1.8243	1.969743	1.015281	0.488313	0.791225	1.059743	0.443113	-0.206841	-0.001956	0.001956	-0.518525	-1.057797	-1.187274	-0.935334	-0.923499	-0.583609	-0.274758	0.382377	-0.137274	0.224836	-0.203066	-0.16981
GENE2796X	CUST_24559_PI425536763	(sp:Q8CAB8) GATS-like protein 1 OS=Mus musculus GN=Gatsl1 PE=2 SV=1	1	1.101368	1.051838	1.778401	1.89712	1.036776	0.490302	0.820916	1.078856	0.419138	-0.270187	-0.036862	0.036862	-0.508979	-0.984506	-1.052196	-0.967262	-0.890193	-0.646726	-0.276037	0.358769	-0.241725	0.19859	-0.220327	-0.277688
GENE3057X	CUST_26550_PI425536763	(sp:P22887) Nucleoside diphosphate kinase, cytosolic OS=Dictyostelium discoideum GN=ndkC-1 PE=1 SV=1	1	1.054976	0.981948	1.721608	1.905359	0.977331	0.533922	0.782584	1.025916	0.449182	-0.256573	-0.048941	0.048941	-0.518839	-0.922149	-1.101868	-0.91674	-0.879144	-0.639295	-0.257105	0.315364	-0.207048	0.230061	-0.244812	-0.247515
GENE2356X	CUST_21798_PI425536763	(sp:Q96UF1) Glyceraldehyde-3-phosphate dehydrogenase 3 OS=Rhizomucor racemosus GN=GPD3 PE=3 SV=1	1	1.067123	0.973878	1.791818	1.935326	1.007144	0.415457	0.957335	0.972451	0.518386	-0.209961	-0.03303	0.03303	-0.551647	-1.097531	-1.245867	-0.847904	-0.889748	-0.610405	-0.36733	0.3236	-0.187815	0.21858	-0.205589	-0.209906
GENE4662X	CUST_7996_PI425536763	(sp:P70076) Histidyl-tRNA synthetase, cytoplasmic OS=Takifugu rubripes GN=hars PE=3 SV=1	1	1.087142	0.913406	1.813962	1.939541	0.916687	0.436264	0.824455	0.953321	0.481494	-0.296009	-0.010294	0.010294	-0.537119	-1.089987	-1.210877	-0.912949	-0.895735	-0.574269	-0.358437	0.331478	-0.21159	0.191312	-0.205153	-0.162341
GENE1802X	CUST_20475_PI425536763	(sp:P31009) 40S ribosomal protein S2 OS=Drosophila melanogaster GN=sop PE=1 SV=2	1	1.017266	0.936256	1.86196	1.888793	0.895664	0.427084	0.792141	1.00112	0.435353	-0.309855	0.015849	-0.015849	-0.605536	-1.073304	-1.287965	-1.033319	-0.933172	-0.629572	-0.355846	0.378668	-0.307119	0.198297	-0.247042	-0.269938
GENE1916X	CUST_20780_PI425536763	(sp:P30169) Actin-75 OS=Solanum tuberosum GN=AC75 PE=3 SV=1	1	1.102045	0.971584	1.739013	1.870321	1.01799	0.526032	0.817024	1.069723	0.430454	-0.263844	-0.039354	0.039354	-0.590052	-1.130982	-1.226795	-0.948208	-0.956858	-0.698735	-0.294165	0.364335	-0.192604	0.17406	-0.22158	-0.209155
GENE2215X	CUST_21539_PI425536763	(sp:P50880) 60S ribosomal protein L3 OS=Caenorhabditis elegans GN=rpl-3 PE=1 SV=1	1	1.080738	0.961714	1.780925	1.940693	0.994654	0.44268	0.805314	1.03241	0.478848	-0.215194	-0.019215	0.019215	-0.614577	-1.1295	-1.272883	-0.984306	-0.935343	-0.665643	-0.314902	0.398885	-0.177322	0.172556	-0.206549	-0.214579
GENE4605X	CUST_7873_PI425536763	(sp:P10989) Actin OS=Schizosaccharomyces pombe GN=act1 PE=1 SV=1	1	1.083227	0.962186	1.745305	1.867232	0.973728	0.409037	0.810234	1.045834	0.428401	-0.265479	0.000951	-0.000951	-0.655273	-1.097001	-1.255517	-1.029824	-0.937309	-0.657963	-0.318882	0.374694	-0.248354	0.171392	-0.241722	-0.278154
GENE2378X	CUST_21832_PI425536763	(sp:Q9Z8N1) Glycogen phosphorylase OS=Chlamydia pneumoniae GN=glgP PE=3 SV=1	1	1.043686	0.967505	1.828631	1.892613	0.907057	0.458336	0.832626	1.047473	0.476663	-0.2241	0.022907	-0.022907	-0.704325	-1.063629	-1.279607	-0.986095	-0.944555	-0.659861	-0.295805	0.335483	-0.185219	0.179813	-0.233332	-0.233494
GENE9444X	TC121112	[BBH] SIN3B_MOUSE (sp:Q62141) Paired amphipathic helix protein Sin3b OS=Mus musculus GN=Sin3b PE=1 SV=2	1	1.10096	1.033176	1.829698	1.852249	0.958914	0.455898	0.856405	1.018726	0.453482	-0.274281	0.013611	-0.013611	-0.668163	-1.015759	-1.214152	-0.991654	-0.912594	-0.646408	-0.366791	0.332693	-0.212219	0.213911	-0.249135	-0.261116
GENE1997X	CUST_20993_PI425536763	(sp:P49149) 60S ribosomal protein L3 OS=Toxocara canis GN=RPL3 PE=2 SV=2	1	1.015392	1.036712	1.751252	1.842561	1.005018	0.436229	0.763612	1.038591	0.44341	-0.223317	-0.053321	0.053321	-0.587128	-1.083609	-1.163252	-0.99984	-1.007922	-0.699744	-0.253092	0.294713	-0.194533	0.137808	-0.256472	-0.318299
GENE2232X	CUST_21569_PI425536763	(sp:O77814) Creatine kinase S-type, mitochondrial OS=Oryctolagus cuniculus GN=CKMT2 PE=2 SV=1	1	0.9759	1.023887	1.726109	1.886131	1.002034	0.408511	0.739529	1.073099	0.43674	-0.174168	-0.055936	0.055936	-0.609812	-1.086926	-1.154727	-0.959254	-0.948701	-0.697489	-0.235648	0.296516	-0.123191	0.159323	-0.270777	-0.2792
GENE4892X	CUST_8617_PI425536763	(sp:P49717) DNA replication licensing factor MCM4 OS=Mus musculus GN=Mcm4 PE=2 SV=1	1	1.069042	1.025044	1.726025	1.872275	1.05159	0.467077	0.785705	1.085405	0.441195	-0.156865	-0.031725	0.031725	-0.635753	-1.066265	-1.135845	-1.02811	-0.974281	-0.66387	-0.309488	0.301291	-0.176327	0.176773	-0.220375	-0.293795
GENE1855X	CUST_20642_PI425536763	(sp:Q9YGF2) 40S ribosomal protein S6 OS=Oncorhynchus mykiss GN=rps6 PE=2 SV=1	1	1.018594	1.072016	1.8374	1.976129	0.962717	0.42993	0.783453	1.086782	0.443926	-0.18772	-0.015764	0.015764	-0.658915	-1.106095	-1.144924	-0.927935	-0.956164	-0.638499	-0.235132	0.371359	-0.15663	0.193897	-0.24194	-0.298283
GENE2902X	CUST_25426_PI425536763	(sp:P19889) 60S acidic ribosomal protein P0 OS=Drosophila melanogaster GN=RpLP0 PE=1 SV=1	1	1.011485	1.030113	1.798889	1.949445	1.002149	0.517195	0.776895	1.069725	0.490355	-0.164494	-0.043341	0.043341	-0.606225	-1.110216	-1.129957	-0.927361	-0.975285	-0.627725	-0.26397	0.329258	-0.128222	0.210965	-0.273583	-0.235293
GENE3007X	CUST_26206_PI425536763	(sp:Q9VLU0) Barrier-to-autointegration factor OS=Drosophila melanogaster GN=baf PE=1 SV=1	1	0.979648	0.996052	1.773064	1.888988	0.981128	0.457226	0.75659	1.060821	0.448454	-0.179929	-0.031363	0.031363	-0.64202	-1.086092	-1.062487	-0.952283	-0.972682	-0.611284	-0.25532	0.330633	-0.135559	0.190285	-0.271199	-0.302952
GENE4808X	CUST_8370_PI425536763	(sp:Q5RFH3) Nucleoside diphosphate kinase B OS=Pongo abelii GN=NME2 PE=2 SV=1	1	1.004102	0.956342	1.736287	1.86131	0.945184	0.523765	0.762687	1.061835	0.419629	-0.219733	-0.040334	0.040334	-0.566471	-0.989014	-1.107966	-0.942578	-0.883443	-0.605864	-0.286769	0.316976	-0.16545	0.193269	-0.311978	-0.286927
GENE2136X	CUST_21383_PI425536763	(sp:Q9Y713) Elongation factor 1-alpha OS=Aspergillus oryzae GN=tef1 PE=3 SV=1	1	1.040064	1.086445	1.778017	1.916332	1.048815	0.504095	0.782352	1.109151	0.445451	-0.169184	-0.101845	0.101845	-0.621065	-1.013602	-1.137799	-0.944019	-0.996086	-0.595223	-0.255541	0.229368	-0.124617	0.226038	-0.248707	-0.254683
GENE4741X	CUST_8190_PI425536763	(sp:Q00214) Actin, muscle OS=Styela plicata PE=3 SV=1	1	0.998725	1.061049	1.799962	1.845247	1.070408	0.440134	0.771746	1.083517	0.41139	-0.178987	-0.071147	0.071147	-0.629703	-1.062373	-1.143382	-0.936948	-0.987602	-0.590082	-0.222465	0.269569	-0.128668	0.212566	-0.224245	-0.354624
GENE3291X	CUST_28222_PI425536763	(sp:Q32NG0) Adenosine deaminase domain-containing protein 1 OS=Xenopus laevis GN=adad1 PE=2 SV=1	1	1.004882	1.14418	1.766791	1.914544	1.085543	0.47671	0.771374	1.053237	0.453718	-0.134139	-0.094784	0.119732	-0.643664	-1.002383	-1.127839	-0.959774	-0.98832	-0.640025	-0.23866	0.261041	-0.118003	0.094784	-0.225674	-0.321519
GENE4836X	CUST_8432_PI425536763	(sp:Q962U2) 60S ribosomal protein L11 OS=Spodoptera frugiperda GN=RpL11 PE=2 SV=1	1	1.046039	1.084381	1.778337	1.892933	1.030718	0.46397	0.798627	1.077815	0.450343	-0.124962	-0.084188	0.084188	-0.597248	-1.017246	-1.177782	-0.944546	-1.042016	-0.586779	-0.238668	0.261208	-0.108791	0.090879	-0.249871	-0.272233
GENE4809X	CUST_8375_PI425536763	(sp:Q8NKF4) 60S ribosomal protein L3 OS=Aspergillus fumigatus GN=rpl3 PE=1 SV=2	1	1.029284	1.096776	1.766377	1.908463	1.172936	0.484941	0.806376	1.086012	0.434678	-0.124021	-0.092611	0.092611	-0.591636	-1.000003	-1.120904	-0.949392	-0.984098	-0.619939	-0.218925	0.294327	-0.103769	0.158217	-0.191189	-0.269033
GENE5035X	CUST_8935_PI425536763	(sp:Q9XSJ7) Collagen alpha-1(I) chain OS=Canis familiaris GN=COL1A1 PE=1 SV=1	1	1.012335	1.08201	1.764688	1.865051	1.183979	0.461284	0.755928	1.020902	0.460472	-0.140265	-0.123404	0.099018	-0.547015	-1.038578	-1.121287	-0.919276	-0.999503	-0.599243	-0.266701	0.194626	-0.099018	0.167022	-0.239603	-0.322281
GENE3214X	CUST_27669_PI425536763	(sp:P37380) 60S ribosomal protein L17 OS=Podocoryne carnea GN=RPL17 PE=2 SV=1	1	1.035766	0.989272	1.76982	1.918133	1.060517	0.550051	0.792462	1.10755	0.428555	-0.20342	-0.037251	0.037251	-0.573545	-1.05639	-1.135438	-0.888523	-0.932878	-0.607607	-0.238385	0.340491	-0.094373	0.286955	-0.306285	-0.201379
GENE4619X	CUST_7908_PI425536763	(sp:Q27238) ADP,ATP carrier protein 1 OS=Anopheles gambiae GN=AGAP006782 PE=2 SV=2	1	1.040683	1.066157	1.79321	1.884049	1.182631	0.529596	0.787791	1.133458	0.449111	-0.199496	-0.086259	0.086259	-0.496224	-1.012742	-1.112224	-0.916398	-0.945579	-0.606239	-0.232972	0.256255	-0.129577	0.279652	-0.269273	-0.208303
GENE4912X	CUST_8668_PI425536763	(sp:Q05911) Adenylosuccinate lyase OS=Saccharomyces cerevisiae GN=ADE13 PE=1 SV=1	1	1.004964	1.074415	1.756483	1.891424	1.046013	0.548744	0.812767	1.208387	0.411968	-0.090144	-0.081831	0.081831	-0.580176	-1.002964	-1.20393	-0.989682	-0.978148	-0.658982	-0.235836	0.294017	-0.143082	0.204824	-0.361924	-0.237891
GENE2107X	CUST_21318_PI425536763	(sp:Q90705) Elongation factor 2 OS=Gallus gallus GN=EEF2 PE=1 SV=3	1	0.949936	1.027253	1.880033	2.008712	1.144275	0.540601	0.81435	1.176177	0.515293	-0.247463	0.008864	-0.008864	-0.608923	-1.084987	-1.251753	-1.023974	-1.011057	-0.642479	-0.231083	0.442661	-0.097983	0.385573	-0.174011	-0.203637
GENE1808X	CUST_20502_PI425536763	[BBH] RM34_BOVIN (sp:A8NN94) 39S ribosomal protein L34, mitochondrial OS=Bos taurus GN=MRPL34 PE=3 SV=1	1	1.015479	0.961828	1.813136	1.972404	0.998946	0.536663	0.76575	1.087207	0.470945	-0.238045	-0.020097	0.020097	-0.627007	-1.128373	-1.244269	-1.002685	-0.982311	-0.658544	-0.299976	0.313375	-0.114558	0.344355	-0.24484	-0.203284
GENE2312X	CUST_21721_PI425536763	(sp:P23344) Actin-2 OS=Daucus carota PE=2 SV=1	1	0.962747	0.971848	1.816752	1.966836	0.995229	0.436914	0.787934	1.062348	0.459115	-0.215286	-0.006433	0.006433	-0.542678	-1.20363	-1.271857	-1.069594	-1.055873	-0.603296	-0.244825	0.332683	-0.13882	0.244798	-0.199101	-0.186348
GENE4962X	CUST_8785_PI425536763	(sp:P07341) Fructose-bisphosphate aldolase B OS=Gallus gallus GN=ALDOB PE=3 SV=3	1	0.979381	1.001718	1.818513	1.961727	1.068959	0.506984	0.809189	1.052428	0.478303	-0.189099	0.018287	-0.018287	-0.636337	-1.103511	-1.223327	-1.002206	-1.03118	-0.589703	-0.25046	0.409781	-0.105134	0.220422	-0.185962	-0.262214
GENE4751X	CUST_8215_PI425536763	(sp:Q9YHT1) Succinate dehydrogenase [ubiquinone] flavoprotein subunit, mitochondrial OS=Gallus gallus GN=SDHA PE=1 SV=2	1	0.96167	1.032292	1.759047	1.903866	1.093237	0.451593	0.830903	1.127968	0.448085	-0.32092	-0.019395	0.019395	-0.558191	-1.13384	-1.216719	-1.07928	-1.044447	-0.663862	-0.267061	0.39464	-0.115425	0.224194	-0.196067	-0.201737
GENE302X	CUST_11889_PI425536763	(sp:Q8BM92) Cadherin-7 OS=Mus musculus GN=Cdh7 PE=2 SV=1	1	0.928696	1.007543	1.680891	1.845867	1.006435	0.387853	0.75544	1.054431	0.442377	-0.245123	-0.06283	0.06283	-0.496826	-1.103071	-1.152611	-0.976324	-0.985651	-0.692331	-0.294832	0.320917	-0.116987	0.190834	-0.270874	-0.216347
GENE9539X	TC121594	Homo sapiens RNA, 28S ribosomal 1 (RN28S1), ribosomal RNA	1	0.989942	1.014082	1.756987	1.946206	1.054107	0.473594	0.775096	1.089328	0.439263	-0.267638	-0.055028	0.055028	-0.52453	-1.062343	-1.193423	-1.111045	-1.012595	-0.678985	-0.3003	0.313342	-0.152797	0.193971	-0.217464	-0.235242
GENE4867X	CUST_8550_PI425536763	(sp:P24822) Intestinal-type alkaline phosphatase OS=Mus musculus GN=Iap PE=2 SV=1	1	0.888259	1.082769	1.76138	1.940542	1.110155	0.432754	0.799041	1.084376	0.497801	-0.187242	-0.04351	0.04351	-0.496486	-1.05485	-1.128991	-1.022701	-0.963923	-0.672858	-0.249776	0.352438	-0.081048	0.225672	-0.187304	-0.228774
GENE6800X	TC107388	(sp:Q8TGM7) Uncharacterized protein ART2 OS=Saccharomyces cerevisiae GN=ART2 PE=4 SV=1	1	1.01612	1.103713	1.872374	1.972864	1.171499	0.449476	0.858274	1.169197	0.489458	-0.226674	-0.083702	0.083702	-0.514987	-1.162367	-1.156662	-1.049774	-1.08609	-0.648364	-0.164591	0.359899	-0.097554	0.310341	-0.154894	-0.161335
GENE2128X	CUST_21367_PI425536763	(sp:Q7T3M9) 60S ribosomal protein L15 OS=Siniperca kneri GN=rpl15 PE=2 SV=3	1	1.017868	1.001462	1.748871	1.864472	0.783938	0.42871	0.79798	1.005358	0.45144	-0.173721	-0.077628	0.077628	-0.677099	-1.024272	-1.200738	-0.976806	-0.984968	-0.635141	-0.288953	0.247115	-0.135052	0.122693	-0.228496	-0.259441
GENE3019X	CUST_26264_PI425536763	(sp:Q9JIH7) Serine/threonine-protein kinase WNK1 OS=Rattus norvegicus GN=Wnk1 PE=1 SV=1	1	0.942162	1.106615	1.723492	1.82869	0.981905	0.421896	0.763655	1.070881	0.478586	-0.12228	-0.065584	0.065584	-0.785894	-1.003174	-1.183924	-0.986774	-0.961118	-0.628809	-0.244015	0.241783	-0.065662	0.105654	-0.238657	-0.345337
GENE2203X	CUST_21516_PI425536763	(sp:Q5XJ10) Glyceraldehyde-3-phosphate dehydrogenase OS=Danio rerio GN=gapdh PE=2 SV=2	1	0.977761	1.014831	1.780597	1.934257	1.034713	0.386743	0.848472	1.090894	0.497193	-0.182567	0.025752	-0.025752	-0.718017	-1.182244	-1.28369	-0.999243	-1.000991	-0.669589	-0.338149	0.315215	-0.169053	0.184785	-0.203895	-0.282294
GENE2244X	CUST_21588_PI425536763	(sp:Q562R1) Beta-actin-like protein 2 OS=Homo sapiens GN=ACTBL2 PE=1 SV=2	1	0.924226	1.014634	1.796767	1.935016	0.966813	0.416337	0.774858	1.046302	0.472694	-0.147607	-0.0148	0.0148	-0.645593	-1.155738	-1.202899	-0.986377	-0.985984	-0.599994	-0.275956	0.328162	-0.105554	0.170617	-0.191363	-0.297217
GENE5223X	CUST_9792_PI425536763	(sp:P38062) Methionine aminopeptidase 2 OS=Rattus norvegicus GN=Metap2 PE=2 SV=2	1	1.036166	0.959811	1.80121	1.887354	1.003665	0.337517	0.806412	1.021453	0.486993	-0.135027	-0.016948	0.016948	-0.719311	-1.184253	-1.189324	-0.926531	-0.930637	-0.589773	-0.287366	0.306709	-0.086449	0.150369	-0.265237	-0.253762
GENE1840X	CUST_20589_PI425536763	(sp:P11426) Actin OS=Entamoeba histolytica PE=2 SV=1	1	1.026575	0.986309	1.717103	1.837196	0.932195	0.328163	0.756099	1.071177	0.410307	-0.216437	-0.047983	0.047983	-0.72799	-1.201481	-1.287714	-0.982451	-1.016409	-0.729498	-0.28471	0.354084	-0.195021	0.068449	-0.276879	-0.327836
GENE5078X	CUST_9016_PI425536763	(sp:Q98972) Actin, alpha skeletal muscle OS=Oryzias latipes GN=acta1 PE=2 SV=1	1	1.064793	0.961009	1.725906	1.806305	0.918925	0.380193	0.861202	0.98364	0.461435	-0.208812	-0.026658	0.026658	-0.74675	-1.14163	-1.252784	-0.99299	-0.937443	-0.699302	-0.320714	0.344622	-0.178509	0.083376	-0.221333	-0.282512
GENE4630X	CUST_7935_PI425536763	(sp:P08023) Actin, aortic smooth muscle OS=Gallus gallus GN=ACTA2 PE=1 SV=2	1	1.039682	1.044612	1.609521	1.834388	1.011774	0.382797	0.795576	1.039882	0.45173	-0.148533	-0.033962	0.08352	-0.677475	-1.132147	-1.236605	-0.923973	-0.926344	-0.704564	-0.289948	0.275882	-0.096796	0.033962	-0.244503	-0.242485
GENE4661X	CUST_7995_PI425536763	(sp:Q98972) Actin, alpha skeletal muscle OS=Oryzias latipes GN=acta1 PE=2 SV=1	1	0.977166	0.999166	1.682044	1.806168	0.966258	0.478903	0.756152	1.086096	0.399724	-0.239769	-0.080782	0.080782	-0.693105	-1.011729	-1.16351	-1.031707	-0.906806	-0.69676	-0.307584	0.270326	-0.251186	0.116883	-0.292488	-0.368334
GENE4421X	CUST_7224_PI425536763	[BBH] PRVB1_SALSA (sp:Q91482) Parvalbumin beta 1 OS=Salmo salar PE=1 SV=1	1	1.051828	1.08097	1.762195	1.949512	1.075706	0.505925	0.866795	1.02981	0.534692	-0.174335	-0.048645	0.060065	-0.59309	-1.000443	-1.397522	-0.978371	-0.883235	-0.671862	-0.282044	0.284845	-0.164665	0.048645	-0.213663	-0.279402
GENE4392X	CUST_7145_PI425536763	(sp:P69218) Cytochrome c oxidase subunit 3 OS=Oncorhynchus nerka GN=mt-co3 PE=3 SV=1	1	1.01672	1.044209	1.734075	1.806787	1.008213	0.443022	0.870644	1.092377	0.425577	-0.195707	-0.057339	0.057339	-0.661007	-1.008759	-1.257051	-1.048155	-0.981142	-0.636448	-0.2349	0.337736	-0.143843	0.11659	-0.252285	-0.292019
GENE9818X	TC123085	(sp:P48171) Cytochrome c oxidase subunit 2 OS=Oncorhynchus mykiss GN=mt-co2 PE=3 SV=1	1	1.068358	1.051055	1.699177	1.858113	1.054444	0.502616	0.834124	1.07714	0.468957	-0.17855	-0.050456	0.050456	-0.720803	-1.030288	-1.384929	-1.001796	-0.929496	-0.709183	-0.283383	0.32883	-0.14792	0.128137	-0.263788	-0.286783
GENE5033X	CUST_8931_PI425536763	(sp:O01360) Glyceraldehyde 3-phosphate-dehydrogenase OS=Onchocerca volvulus PE=2 SV=1	1	1.370567	1.174564	2.079572	2.201828	1.197819	0.72955	1.041207	1.196889	0.650181	-0.229128	0.010794	-0.010794	-0.546458	-1.239559	-1.600136	-1.219677	-1.021309	-0.774193	-0.287931	0.270684	-0.250971	0.103126	-0.284648	-0.303013
GENE6119X	TC103995	[BBH] MLRS_CHICK (sp:P02609) Myosin regulatory light chain 2, skeletal muscle isoform OS=Gallus gallus GN=MYLPF PE=1 SV=2	1	1.019497	1.073753	1.765313	1.906492	1.073902	0.496842	0.77891	1.115047	0.412527	-0.134638	-0.096781	0.096781	-0.513341	-1.134487	-1.416859	-1.161555	-0.974861	-0.68967	-0.251299	0.184586	-0.170575	0.181984	-0.296481	-0.278267
GENE4455X	CUST_7349_PI425536763	(sp:O15417) Trinucleotide repeat-containing gene 18 protein OS=Homo sapiens GN=TNRC18 PE=1 SV=3	1	1.138343	0.853615	1.7526	1.821758	0.947832	0.522345	0.700401	1.035393	0.38741	-0.183758	-0.068422	-0.032186	-0.703922	-1.203286	-1.132696	-0.953189	-0.889707	-0.462396	-0.082605	0.527268	0.032186	0.321288	-0.072673	-0.048151
GENE3732X	CUST_4207_PI425536763	(sp:B5DGL6) 40S ribosomal protein S3a OS=Salmo salar GN=rps3a PE=2 SV=1	1	1.053677	1.010312	1.731483	1.893308	0.977405	0.568352	0.730816	1.090407	0.434247	-0.129724	-0.048254	0.025887	-0.707932	-1.07459	-1.132841	-0.935357	-0.889259	-0.547576	-0.107473	0.464203	-0.025887	0.222988	-0.136864	-0.168273
GENE8734X	TC117247	[BBH] RS25_ICTPU (sp:Q90YP9) 40S ribosomal protein S25 OS=Ictalurus punctatus GN=rps25 PE=2 SV=1	1	1.125465	1.001884	1.726892	1.94189	1.013844	0.513527	0.912678	1.050584	0.45721	-0.173157	-0.037379	0.00791	-0.671196	-1.100624	-1.14723	-0.976961	-0.862953	-0.585585	-0.209686	0.42011	-0.00791	0.223699	-0.176003	-0.155493
GENE2139X	CUST_21391_PI425536763	(sp:Q7RME1) Actin-1 OS=Plasmodium yoelii yoelii GN=PY02240 PE=3 SV=1	1	0.923915	0.967746	1.823639	1.810882	0.983142	0.152602	0.803201	1.035189	0.607934	-0.174344	-0.063664	0.063664	-0.63882	-1.232011	-1.211001	-1.000068	-0.989411	-0.796658	-0.503311	0.463906	-0.075305	0.220311	-0.078845	-0.303313
GENE9741X	TC122644	(sp:Q5DU56) Protein NLRC3 OS=Mus musculus GN=Nlrc3 PE=2 SV=2	1	0.995648	0.945627	1.916422	1.945152	0.933422	0.35507	0.777819	0.989295	0.467207	-0.304535	0.054453	-0.054453	-0.575575	-1.143976	-1.282587	-1.087709	-1.017917	-0.653572	-0.394075	0.46192	-0.185605	0.361681	-0.173792	-0.129984
GENE1922X	CUST_20792_PI425536763	(sp:P10365) Actin OS=Thermomyces lanuginosus PE=3 SV=1	1	0.818017	1.034254	1.844098	1.887248	1.201825	0.350271	0.795789	1.182343	0.357688	-0.261385	-0.029319	0.029319	-0.513772	-1.218837	-1.271586	-1.189635	-1.193427	-0.680606	-0.183858	0.446184	-0.121078	0.287422	-0.103133	-0.232615
GENE9972X	TC123949	[BBH] RL36_PONAB (sp:Q5RAZ9) 60S ribosomal protein L36 OS=Pongo abelii GN=RPL36 PE=3 SV=3	1	0.989001	1.227088	2.20914	2.05731	1.385957	0.428607	0.897779	1.090562	0.333551	-0.086307	-0.002003	0.002003	-0.609641	-1.161564	-1.66357	-1.142684	-1.138778	-0.784862	-0.137473	0.33465	-0.067062	0.236981	-0.197839	-0.049415
GENE4899X	CUST_8637_PI425536763	(sp:Q96L21) 60S ribosomal protein L10-like OS=Homo sapiens GN=RPL10L PE=1 SV=3	1	0.813207	0.873237	1.557523	1.603216	0.831121	0.272786	0.746789	0.786389	0.151218	-0.244063	-0.07075	-0.045766	-1.010775	-1.189999	-1.362532	-1.020856	-0.802497	-0.697871	-0.174794	0.438346	0.045766	0.201007	-0.115628	-0.319064
GENE3589X	CUST_3651_PI425536763	(sp:Q9DG68) 60S acidic ribosomal protein P0 OS=Rana sylvatica GN=RPLP0 PE=2 SV=1	1	0.978447	0.818751	1.605382	1.717208	0.745259	0.291087	0.574571	0.859567	0.031518	-0.185721	-0.193307	-0.031518	-0.754862	-1.326325	-1.069946	-0.959524	-0.911713	-0.546029	-0.143785	0.497414	0.13235	0.426322	-0.166175	-0.088277
GENE3665X	CUST_395_PI425536763	(sp:P24049) 60S ribosomal protein L17 OS=Rattus norvegicus GN=Rpl17 PE=2 SV=3	1	0.930845	0.785875	1.534706	1.685316	0.670775	0.251142	0.60327	0.821327	0.25543	-0.188784	-0.121801	-0.04059	-0.817218	-1.209782	-1.179125	-1.011128	-0.983141	-0.570055	-0.192375	0.332422	0.04059	0.26251	-0.158192	-0.147274
GENE2474X	CUST_22281_PI425536763	(sp:P84903) Stromal interaction molecule 1 OS=Rattus norvegicus GN=Stim1 PE=1 SV=1	1	1.000942	0.85102	1.625707	1.738687	0.908295	0.345466	0.602669	0.934944	0.333891	-0.241493	-0.142455	0.062779	-0.735492	-1.200386	-1.102271	-1.021512	-1.061492	-0.565581	-0.121949	0.294963	-0.062779	0.287967	-0.216059	-0.175802
GENE2844X	CUST_25011_PI425536763	(sp:Q6PBI5) 40S ribosomal protein S25 OS=Danio rerio GN=rps25 PE=2 SV=1	1	1.054407	0.937874	1.635737	1.790488	0.906859	0.412519	0.673237	0.948515	0.332929	-0.305912	-0.111538	0.00322	-0.800617	-1.258602	-1.087117	-1.035111	-0.898131	-0.608163	-0.141351	0.476204	-0.00322	0.301367	-0.181825	-0.112913
GENE11182X	TC131649	(sp:A8D8X1) 60S ribosomal protein L10 OS=Ovis aries GN=RPL10 PE=2 SV=1	1	0.947878	0.867851	1.584452	1.698921	0.828098	0.359103	0.635362	0.87468	0.225125	-0.284566	-0.139819	-0.05656	-0.849001	-1.260753	-1.177742	-1.067219	-0.884702	-0.580605	-0.158087	0.448665	0.05656	0.266339	-0.150587	-0.17646
GENE9878X	TC123400		1	1.117464	0.798607	1.727133	1.807186	0.875675	0.401459	0.691462	0.875661	0.307905	-0.356757	-0.032419	-0.102324	-0.761431	-1.341688	-1.44593	-1.180223	-1.075901	-0.571298	-0.143994	0.520824	0.032419	0.444788	-0.082681	-0.067759
GENE9998X	TC124093	Salmo salar transposase-like (LOC100194703), mRNA	1	1.112233	0.697036	1.754638	1.852567	0.792561	0.413249	0.629507	0.853048	0.344351	-0.32527	-0.028831	-0.11187	-0.726747	-1.428027	-1.369003	-1.136367	-1.006978	-0.525918	-0.20812	0.562777	0.000173	0.458741	-0.071807	-0.000173
GENE1649X	CUST_19670_PI425536763	(sp:Q6PUR6) GPN-loop GTPase 2 OS=Danio rerio GN=gpn2 PE=2 SV=1	1	0.982106	1.020373	1.908523	1.341537	0.711865	0.282047	0.684823	0.901393	0.372879	-0.071271	-0.061896	0.119584	-0.771219	-1.182012	-1.291091	-1.375119	-1.193889	-0.75561	-0.239249	0.197463	-0.043118	0.043118	-0.213632	-0.224963
GENE3141X	CUST_27165_PI425536763	[BBH] YXEK_BACSU (sp:P54950) Putative monooxygenase yxeK OS=Bacillus subtilis GN=yxeK PE=3 SV=1	1	1.14396	1.489725	2.293882	1.786224	1.46757	0.253398	0.988578	1.405071	0.475068	-0.31951	-0.157267	-0.180523	-0.948677	-1.321385	-1.903825	-1.531043	-1.647448	-0.831843	-0.544461	0.344383	-0.043001	0.367444	0.043001	-0.291092
GENE7397X	TC110392	(sp:Q32PH1) Cell division cycle-associated protein 7 OS=Bos taurus GN=CDCA7 PE=2 SV=1	1	1.338308	1.47686	2.263388	1.976757	1.468031	0.350678	1.03784	1.432089	0.528501	-0.257179	-0.193348	-0.085894	-0.916076	-1.289461	-1.630863	-1.322562	-1.468601	-0.74687	-0.38393	0.370598	-0.11867	0.433387	0.085894	-0.156134
GENE5512X	TC101179	(sp:Q9DDA9) Protein kinase C and casein kinase substrate in neurons protein 2 OS=Xenopus laevis GN=pacsin2 PE=2 SV=1	1	1.385914	1.409638	2.033427	1.818758	1.405649	0.122637	1.195303	1.480341	0.46666	-0.486473	-0.014246	-0.132345	-1.0195	-1.413267	-1.590149	-1.474779	-1.485752	-0.861816	-0.431082	0.451415	-0.096616	0.21875	0.014246	-0.387291
GENE9720X	TC122525	(sp:Q52043) Cytotoxic protein ccdB OS=Escherichia coli GN=ccdB PE=4 SV=1	1	0.990529	1.356951	1.961194	1.763941	1.15651	-0.006322	0.885849	1.230473	0.33308	-0.31908	-0.154081	-0.155309	-0.895982	-1.220769	-1.5671	-1.250443	-1.191904	-0.940712	-0.453849	0.463983	0.106484	0.255464	0.006322	-0.389186
GENE6563X	TC106107	[BBH] WIZ_MOUSE (sp:O88286) Protein Wiz OS=Mus musculus GN=Wiz PE=1 SV=2	1	0.971206	1.146099	1.811176	1.784637	1.202493	0.277177	0.827791	1.325492	0.400411	-0.128142	-0.080224	-0.087645	-0.893607	-1.414294	-1.328292	-1.376729	-1.332966	-0.835366	-0.29386	0.399521	0.080224	0.327665	-0.258572	-0.174037
GENE8098X	TC113840	[BBH] GATM_BOVIN (sp:Q2HJ74) Glycine amidinotransferase, mitochondrial OS=Bos taurus GN=GATM PE=2 SV=1	1	0.822366	1.286359	1.980837	1.581518	1.492655	0.172289	0.723237	1.355968	0.354748	0.007668	-0.080894	-0.007668	-0.548604	-1.095709	-1.377521	-1.197012	-1.149797	-0.901115	-0.175719	0.232483	-0.051409	0.100944	-0.121491	-0.18649
GENE1873X	CUST_20688_PI425536763	(sp:Q0III9) Alpha-actinin-3 OS=Bos taurus GN=ACTN3 PE=2 SV=1	1	2.115201	2.290904	3.016433	3.383349	2.260549	1.093704	1.844771	1.688779	1.373828	-0.149531	0.724437	0.011777	-0.750946	-1.529275	-2.855342	-2.501763	-1.832665	-1.672912	-0.118224	0.514042	-0.338083	-0.011777	-0.099683	-0.029761
GENE3582X	CUST_3632_PI425536763	(sp:P11024) NAD(P) transhydrogenase, mitochondrial OS=Bos taurus GN=NNT PE=1 SV=3	1	1.994547	2.058949	3.213639	2.853615	2.375034	1.160159	1.750023	1.466257	0.899682	-0.140846	0.447572	0.034446	-0.826439	-1.343363	-3.032165	-2.591865	-1.597399	-1.382781	-0.034446	0.62356	-0.428421	-0.09765	-0.17779	-0.281747
GENE2826X	CUST_24822_PI425536763	(sp:P63256) Actin, cytoplasmic 2 OS=Anser anser anser GN=ACTG1 PE=2 SV=1	1	1.584659	1.601189	2.31085	2.501482	1.623069	1.012447	1.247589	1.301079	0.622464	-0.280534	0.236878	-0.018069	-0.923224	-1.483046	-2.181743	-2.104444	-1.495579	-0.768263	-0.220728	0.416921	-0.430712	0.018069	-0.316655	-0.472027
GENE3219X	CUST_27709_PI425536763	(sp:P53465) Actin, cytoskeletal 1 OS=Lytechinus pictus PE=2 SV=1	1	1.680457	1.583666	2.351576	2.540158	1.73415	0.911279	1.207791	1.323069	0.60648	-0.128028	0.217227	0.02515	-0.843144	-1.626669	-2.002184	-2.290103	-1.52102	-0.834996	-0.190531	0.320754	-0.325773	-0.02515	-0.314793	-0.487059
GENE5937X	TC103180	(sp:P79818) Actin, cytoplasmic 1 OS=Oryzias latipes GN=actb PE=2 SV=2	1	1.586308	1.526475	2.238876	2.409197	1.619486	0.847098	1.152033	1.211141	0.561924	-0.255317	0.139753	0.054619	-0.948436	-1.582044	-1.9685	-2.117411	-1.549093	-0.759661	-0.218941	0.289287	-0.356397	-0.054619	-0.341266	-0.537322
GENE3224X	CUST_27737_PI425536763	(sp:Q90YQ2) 40S ribosomal protein S21 OS=Ictalurus punctatus GN=rps21 PE=3 SV=1	1	0.958224	0.843834	1.659591	1.64844	1.27021	0.407299	0.756246	1.064521	0.46338	-0.018332	-0.124708	0.116583	-0.607811	-1.212017	-1.445232	-1.275072	-0.85653	-0.695301	-0.123753	0.189523	-0.327553	0.018332	-0.3007	-0.531484
GENE2510X	CUST_22595_PI425536763	(sp:Q7ZXS7) Gap junction gamma-1 protein OS=Xenopus laevis GN=gjc1 PE=2 SV=1	1	1.026621	0.845354	1.727552	1.537788	1.501074	0.396584	0.689671	1.040336	0.544317	0.225588	0.059921	0.087506	-0.497147	-1.107491	-1.652714	-1.365427	-1.024611	-0.669832	-0.325361	-0.174714	-0.435877	-0.059921	-0.314575	-0.438994
GENE8955X	TC118401		1	1.112353	1.00908	1.613794	1.636197	1.355885	0.444781	0.780356	1.118106	0.547512	0.105405	-0.039801	0.153405	-0.62193	-1.0234	-1.78338	-1.270933	-0.99002	-0.798135	-0.336474	0.039801	-0.317144	-0.099984	-0.438901	-0.449979
GENE5591X	TC101608	(sp:P79136) F-actin-capping protein subunit beta OS=Bos taurus GN=CAPZB PE=1 SV=1	1	1.154497	1.320346	2.201837	2.08606	1.662068	0.447082	0.8027	0.910518	0.425745	-0.427018	0.053102	0.154924	-0.60731	-1.432873	-1.418316	-1.529997	-1.046433	-0.83103	-0.132815	0.010823	-0.487071	-0.010823	-0.561398	-0.229198
GENE4320X	CUST_679_PI425536763	[BBH] VTI1A_HUMAN (sp:Q96AJ9) Vesicle transport through interaction with t-SNAREs homolog 1A OS=Homo sapiens GN=VTI1A PE=1 SV=1	1	1.307702	1.201554	2.027525	1.601358	1.199229	0.433637	0.873063	1.166837	0.68299	-0.165508	-0.093788	-0.219141	-0.940454	-1.110047	-1.003649	-0.951754	-0.95823	-0.370084	-0.326298	0.419498	0.063135	0.319226	-0.109037	-0.063135
GENE7305X	TC109909	(sp:Q5R4L0) Eukaryotic translation initiation factor 5 OS=Pongo abelii GN=EIF5 PE=2 SV=1	1	0.830753	0.951531	1.788441	1.536705	1.158532	0.43136	0.680777	0.840067	0.50853	-0.044372	-0.453544	-0.112181	-0.916108	-1.066532	-1.414665	-1.040026	-0.984838	-0.733497	-0.200456	0.12383	0.121304	0.044372	-0.246385	-0.330583
GENE8519X	TC116168	[BBH] KCNK6_HUMAN (sp:Q9Y257) Potassium channel subfamily K member 6 OS=Homo sapiens GN=KCNK6 PE=1 SV=1	1	1.596315	1.751547	2.481598	2.015007	1.413798	0.745843	1.215021	1.333171	0.639792	-0.08125	-0.381922	-0.048998	-1.292407	-1.478316	-1.641088	-1.27184	-1.248568	-0.752945	-0.098284	0.048998	0.069894	0.175687	-0.220135	-0.280056
GENE8480X	TC115936	(sp:Q6AY63) ADP-sugar pyrophosphatase OS=Rattus norvegicus GN=Nudt5 PE=2 SV=1	1	1.108972	1.700814	2.914335	2.123374	1.462095	0.932267	0.889865	1.22919	0.792306	-0.332678	-0.441251	-0.048742	-1.292826	-1.460644	-1.8683	-1.725884	-1.644307	-0.636523	-0.014879	-0.077165	0.014879	0.267673	0.173438	-0.650024
GENE10642X	TC127975		1	1.360228	1.650074	2.693451	2.257817	1.717405	0.770036	1.121571	1.3433	0.767866	-0.077602	-0.151802	0.000751	-1.017611	-1.369337	-2.080965	-1.683829	-1.574562	-0.766025	-0.049728	0.189096	-0.138165	0.289631	-0.000751	-0.242677
GENE6474X	TC105726	Salmo salar thiamine triphosphatase-like (LOC100194700), mRNA	1	0.820811	1.199626	1.630203	1.479051	0.944165	0.04	0.711315	1.160236	0.577933	-0.048061	-0.121275	0.299516	-0.896647	-0.942179	-1.320686	-0.827103	-0.826435	-0.983726	-0.113646	0.566787	-0.04	0.083713	-0.173061	-0.311453
GENE11138X	TC131342	(sp:P20904) Actin OS=Volvox carteri PE=3 SV=1	1	0.812555	0.99013	1.585396	1.554455	0.86679	-0.064046	0.711247	1.206505	0.728437	0.049086	-0.141704	0.373777	-0.696068	-0.804014	-1.374746	-0.917923	-0.787561	-0.921038	-0.258366	0.142216	-0.049086	0.064942	-0.416338	-0.174347
GENE10697X	TC128291	[BBH] KCRM_RAT (sp:P00564) Creatine kinase M-type OS=Rattus norvegicus GN=Ckm PE=1 SV=2	1	0.886355	0.915513	1.759862	1.672816	0.922276	0.036439	0.703988	1.075471	0.861046	-0.245401	-0.272746	0.164256	-0.535628	-0.919118	-1.799924	-1.04483	-0.682004	-0.899688	-0.438894	0.134562	-0.036439	0.198533	-0.269538	-0.197065
GENE11431X	TC95717	Salmo salar Sulfate transporter (s26a2), mRNA	1	0.795617	0.96784	1.725516	1.740316	0.748364	0.195972	0.654197	0.803969	0.517235	0.048071	-0.078792	-0.048071	-0.71297	-0.842484	-1.325044	-0.727522	-0.886895	-0.688965	-0.233088	0.255274	-0.150448	0.245269	-0.143444	-0.770619
GENE11447X	TC95788	(sp:Q9Y2D8) Afadin- and alpha-actinin-binding protein OS=Homo sapiens GN=SSX2IP PE=1 SV=3	1	0.737946	1.152794	2.077539	1.815497	0.95293	0.130518	1.167151	0.921856	0.035326	-0.035326	-0.088526	-0.16031	-1.058776	-1.448519	-1.798923	-1.074092	-1.133185	-0.896487	-0.302138	0.112017	0.218868	0.196812	-0.184689	-0.657541
GENE2455X	CUST_22115_PI425536763	(sp:Q64578) Sarcoplasmic/endoplasmic reticulum calcium ATPase 1 OS=Rattus norvegicus GN=Atp2a1 PE=2 SV=1	1	1.717259	1.839031	2.511735	2.935094	2.175607	0.818354	0.884972	1.000666	0.654466	-0.49425	0.068134	-0.45785	-0.996238	-1.26976	-1.940956	-1.767463	-1.254021	-1.341154	0.045486	0.686358	-0.230602	-0.045486	-0.301936	-0.300959
GENE6257X	TC104720	junctophilin 2 [Danio rerio]	1	1.91127	1.801672	2.776196	3.20706	2.397514	0.930196	1.517145	0.759434	0.8342	-0.229406	-0.030497	-0.342661	-0.963496	-1.360853	-2.64719	-1.675035	-1.17701	-1.088556	-0.171742	0.464252	-0.020597	0.020597	-0.04924	0.342148
GENE7225X	TC109531		1	1.484226	1.75044	2.029573	2.250766	1.411062	0.888956	0.93688	0.910923	0.597478	-0.321814	-0.005064	-0.191529	-0.629611	-1.199944	-2.031117	-1.03953	-0.666859	-1.084685	-0.019936	0.638764	0.005064	-0.359393	-0.194691	0.430437
GENE192X	CUST_11139_PI425536763	(sp:P03934) Transposable element Tc1 transposase OS=Caenorhabditis elegans GN=tc1a PE=3 SV=1	1	2.484203	2.395527	3.065634	3.265978	2.304461	1.174419	1.494337	1.748287	0.842625	-0.079262	0.012503	0.027872	-1.159498	-1.658508	-1.767902	-1.561107	-1.623476	-1.411299	-0.012503	0.17376	-0.022932	-0.045966	-0.174911	-0.059715
GENE427X	CUST_12778_PI425536763	(sp:Q9JKA7) Potassium/sodium hyperpolarization-activated cyclic nucleotide-gated channel 4 OS=Rattus norvegicus GN=Hcn4 PE=2 SV=1	1	1.432663	1.296169	2.036152	2.075094	1.312154	0.422498	0.676439	0.914388	0.418862	-0.096039	0.001903	-0.025965	-0.80801	-1.099819	-1.006491	-0.826801	-0.820473	-0.829785	0.027878	0.194492	-0.030004	-0.001903	-0.18437	-0.133368
GENE7701X	TC111874		1	2.149644	1.697749	2.480924	2.408524	1.63809	1.062156	1.267989	1.549101	1.029882	-0.072478	-0.094443	0.02605	-0.728531	-1.10665	-1.739198	-1.07108	-0.804428	-0.806976	-0.077954	0.470585	0.182703	-0.193196	-0.455684	-0.02605
GENE8826X	TC117745	(sp:P35979) 60S ribosomal protein L12 OS=Mus musculus GN=Rpl12 PE=1 SV=2	1	1.241873	1.161739	1.608433	1.696291	1.115958	0.416639	0.710424	0.911562	0.533669	-0.017145	-0.017439	0.017145	-0.486941	-0.574495	-1.06043	-0.78862	-0.606445	-0.652742	-0.090719	0.251279	0.067601	-0.134062	-0.348639	-0.111948
GENE9719X	TC122522	(sp:P70083) Sarcoplasmic/endoplasmic reticulum calcium ATPase 1 OS=Makaira nigricans GN=atp2a1 PE=2 SV=2	1	2.065952	1.761539	2.484014	2.405056	1.474097	0.825298	1.274988	1.457413	1.158144	-0.013809	0.015159	0.013809	-1.092964	-1.366257	-1.590607	-1.60005	-1.018717	-0.932852	-0.173805	0.438008	-0.132771	-0.403771	-0.510418	-0.465607
GENE5929X	TC103140	[BBH] PAN2_CHICK (sp:Q5F450) PAB-dependent poly(A)-specific ribonuclease subunit 2 OS=Gallus gallus GN=PAN2 PE=2 SV=1	1	1.725134	1.452972	2.116257	2.077875	1.282262	0.229388	1.075937	0.897108	0.831997	-0.311941	0.051689	-0.051689	-0.675578	-1.029375	-1.506788	-1.25597	-0.846962	-0.821028	-0.093664	0.319767	-0.100686	-0.182058	-0.295984	0.231903
GENE184X	CUST_111_PI425708691	(sp:Q99966) Cbp/p300-interacting transactivator 1 OS=Homo sapiens GN=CITED1 PE=1 SV=1	1	1.673228	1.45716	2.501456	2.065749	1.702647	0.72335	1.22643	1.294189	0.857013	-0.008243	-0.053363	0.008243	-0.568584	-1.052274	-1.731111	-0.875782	-0.818986	-0.781856	-0.230611	0.158257	-0.224152	0.084244	-0.236052	-0.229922
GENE11083X	TC130967	(sp:Q75UQ2) Craniofacial development protein 1 OS=Rattus norvegicus GN=Cfdp1 PE=2 SV=1	1	1.628992	1.614416	2.497159	2.217808	1.50645	0.729849	1.226369	1.411329	0.54186	-0.121777	-0.058353	-0.015267	-0.752871	-1.139407	-1.704409	-1.231949	-1.154581	-0.763102	-0.04954	0.317202	-0.086772	0.296961	-0.23391	0.015267
GENE5754X	TC102348	PREDICTED: myelin basic protein [Danio rerio]	1	1.069966	1.44518	2.284092	1.781964	1.545456	0.653819	0.796864	1.110793	0.643191	-0.137271	-0.118173	0.002963	-0.533557	-0.97339	-1.226513	-0.945781	-1.123166	-0.474128	0.033249	-0.002963	-0.020172	0.246092	-0.112148	-0.211904
GENE10754X	TC128624	PREDICTED: novel kinase protein-like [Danio rerio]	1	1.018776	1.619864	2.282614	2.226446	1.688226	0.554571	1.054522	1.319565	0.338806	-0.03088	-0.222437	-0.063194	-0.842686	-0.786167	-1.347741	-1.056094	-0.918071	-0.448116	-0.008245	0.191055	0.051186	0.008245	-0.523233	-0.090091
GENE5077X	CUST_9014_PI425536763	(sp:Q64232) Trans-2,3-enoyl-CoA reductase OS=Rattus norvegicus GN=Tecr PE=2 SV=1	1	1.777217	1.357007	2.0393	1.892289	1.520175	0.930137	0.923892	0.975676	0.504803	-0.504724	0.029712	-0.455184	-0.781162	-1.002381	-1.449788	-1.211235	-1.063801	-0.839271	-0.224124	0.286869	0.323032	-0.071922	-0.029712	-0.078176
GENE6781X	TC107278	hypothetical protein TRIADDRAFT_51377 [Trichoplax adhaerens]	1	1.320504	1.097918	1.788674	1.73566	1.256309	0.67023	0.71391	0.837633	0.501448	-0.621751	-0.377402	-0.456664	-0.454757	-0.844537	-1.199451	-0.749475	-0.730498	-0.506196	-0.312989	0.50065	0.045213	-0.06335	-0.00038	0.00038
GENE1132X	CUST_16687_PI425536763	[BBH] JPH2_RAT (sp:Q2PS20) Junctophilin-2 OS=Rattus norvegicus GN=Jph2 PE=2 SV=1	1	1.527804	2.15294	2.788663	2.626093	1.945367	1.154861	1.025726	1.525701	0.674254	-0.822398	-0.431429	-0.170186	-0.918162	-1.013036	-1.782116	-1.714882	-1.052738	-1.560262	-0.135488	0.180005	0.015508	-0.015508	0.107872	-0.042136
GENE1476X	CUST_18701_PI425536763	(sp:Q9BR39) Junctophilin-2 OS=Homo sapiens GN=JPH2 PE=1 SV=2	1	1.875619	2.463018	2.992047	3.045013	2.28077	1.575229	1.411685	1.340299	0.63904	-0.267774	-0.033265	0.033265	-0.813457	-0.740241	-1.946449	-1.646415	-1.192355	-0.850122	0.077602	0.157913	-0.234095	-0.212272	-0.049535	-0.207638
GENE9327X	TC120526	(sp:Q7TQA3) Epidermal retinol dehydrogenase 2 OS=Mus musculus GN=Sdr16c5 PE=2 SV=1	1	1.627084	1.953831	2.542841	2.479074	2.069897	1.25016	1.102533	1.3227	0.361612	-0.219296	-0.281886	-0.364817	-0.932995	-1.20844	-1.659	-1.216363	-0.918395	-0.79481	-0.264914	0.37547	0.098593	-0.098593	0.190005	-0.280394
GENE7427X	TC110526	[BBH] ASB5_BOVIN (sp:Q17QS6) Ankyrin repeat and SOCS box protein 5 OS=Bos taurus GN=ASB5 PE=2 SV=1	1	2.377937	2.805026	3.509065	3.372646	2.468845	1.360936	1.510988	1.776634	1.467112	-0.108599	-0.237622	-0.623969	-1.128574	-1.41996	-2.831049	-1.921693	-1.3092	-1.27545	-0.253304	0.108599	0.127609	-0.251495	-0.382779	0.170781
GENE7547X	TC111085	(sp:P20929) Nebulin OS=Homo sapiens GN=NEB PE=1 SV=3	1	2.116814	2.161059	3.035452	2.683818	-10000000	0.993739	1.380202	1.742434	1.253161	-0.28511	-0.098895	-0.254362	-0.607719	-1.116313	-2.27872	-1.388683	-1.153327	-1.460737	-0.116498	0.368618	0	-0.055037	0.201144	0.232695
GENE10868X	TC129330	Salmo salar FAM55C (fa55c), mRNA	1	2.041404	1.965678	2.848754	2.361209	1.644414	1.431745	1.637715	1.447379	0.792029	-0.285426	-0.232665	-0.267396	-0.842881	-1.215411	-2.368539	-1.509735	-1.128429	-1.254728	0.045516	0.416702	0.149162	-0.283799	-0.045516	-0.145019
GENE8932X	TC118275		1	1.301928	1.408762	1.86801	1.580111	1.392125	0.444922	0.94985	0.996931	0.669242	-0.319045	-0.367603	-0.031387	-0.6691	-0.638252	-1.47695	-0.784694	-0.718007	-0.692077	-0.142986	0.225914	0.059522	0.000055	-0.000055	-0.155378
GENE10533X	TC127254		1	1.909245	2.041594	2.12047	2.247637	1.572842	0.849231	1.428501	1.135481	0.694941	-0.293457	-0.405283	-0.316355	-0.848661	-0.803596	-1.744455	-0.983769	-0.769588	-1.055914	-0.035925	0.431556	0.035925	-0.245144	-0.339075	0.093151
GENE6332X	TC105070	(sp:P54840) Glycogen [starch] synthase, liver OS=Homo sapiens GN=GYS2 PE=1 SV=2	1	1.860145	1.48104	2.992374	2.1135	2.112087	0.450651	1.616783	1.171867	1.076013	-0.091263	0.124391	0.034751	-1.560465	-1.805365	-1.939517	-2.006853	-0.979664	-1.411305	-0.034751	-0.063724	0.28017	-0.246231	-0.072684	-0.420289
GENE6629X	TC106485	Oncorhynchus mykiss Na/K ATPase alpha subunit isoform 2 (LOC100136182), mRNA	1	1.140327	0.96326	1.987506	1.579296	1.158213	0.061411	0.642937	1.179123	0.476657	0.213173	-0.11519	-0.11174	-0.630326	-1.100154	-1.220746	-1.040452	-0.805306	-0.736499	-0.061411	0.192725	0.232472	-0.142004	-0.168835	-0.173781
GENE3311X	CUST_28379_PI425536763	(sp:A0JMF1) CST complex subunit CTC1 OS=Danio rerio GN=ctc1 PE=2 SV=1	1	1.401954	1.71805	2.087171	2.297885	1.367844	-0.035026	1.108041	1.226219	0.52803	-0.385277	-0.24343	0.11111	-0.988059	-1.007199	-1.709543	-1.083429	-0.813155	-0.909365	-0.646691	0.391293	0.035026	-0.10025	0.370216	-0.318707
GENE10566X	TC127433	(sp:Q09137) 5'-AMP-activated protein kinase catalytic subunit alpha-2 OS=Rattus norvegicus GN=Prkaa2 PE=1 SV=1	1	1.781034	1.957949	2.96891	2.614828	1.471222	0.018544	1.891008	1.546721	0.718134	-0.284813	-0.069744	-0.230652	-1.504497	-1.366913	-2.237241	-1.990997	-1.726883	-1.346094	-0.360134	0.54552	0.578343	-0.266654	-0.018544	0.130998
GENE357X	CUST_12273_PI425536763	(sp:Q5NVM0) F-actin-capping protein subunit alpha-1 OS=Pongo abelii GN=CAPZA1 PE=2 SV=3	1	1.457734	1.140981	1.603967	2.002275	1.53583	0.488871	0.633741	1.119857	0.547744	-0.044471	0.281507	0.044471	-0.827555	-1.338275	-1.430537	-1.258799	-0.996892	-0.493159	0.085378	-0.217597	-0.270221	-0.148428	-0.544658	-0.359267
GENE389X	CUST_12534_PI425536763	(sp:A4D7S9) F-actin-capping protein subunit alpha-2 OS=Macropus eugenii GN=CAPZA2 PE=3 SV=1	1	1.237774	1.309612	1.592353	2.068795	1.62727	0.62392	0.836409	0.977024	0.253615	-0.015746	0.131609	0.015746	-0.911569	-1.415903	-1.240631	-1.710426	-1.085955	-0.352942	0.238256	-0.066958	-0.196808	-0.067285	-0.363612	-0.377045
GENE7937X	TC113047	Salmo salar F-actin-capping protein subunit alpha-1 (caza1), mRNA	1	1.55079	1.345523	1.713168	2.037793	1.649881	0.572976	0.897437	1.061738	0.615745	-0.248765	0.006297	-0.006297	-1.08199	-1.398656	-1.385436	-1.604267	-1.003137	-0.591634	0.038689	0.047645	-0.127746	-0.017576	-0.467674	-0.318191
GENE2064X	CUST_21199_PI425536763	(sp:Q108U5) F-actin-capping protein subunit alpha-2 OS=Loxodonta africana GN=CAPZA2 PE=3 SV=3	1	1.52796	1.403977	1.71982	2.100331	1.75113	0.588489	1.041392	1.039761	0.606741	-0.006538	0.181235	0.00981	-0.496338	-1.362446	-1.331858	-1.688223	-1.176344	-0.638456	0.006538	-0.081738	-0.48821	-0.237955	-0.473664	-0.765257
GENE7702X	TC111907	(sp:P52907) F-actin-capping protein subunit alpha-1 OS=Homo sapiens GN=CAPZA1 PE=1 SV=3	1	1.506171	1.424296	1.81512	2.083081	1.666605	0.888886	0.898082	1.067309	0.636229	-0.013976	0.330546	-0.020606	-0.872993	-1.23278	-1.232348	-1.441599	-0.952296	-0.188817	0.255273	0.013976	-0.289312	-0.039137	-0.251693	-0.720693
GENE4754X	CUST_8224_PI425536763	(sp:Q8BGH2) Sorting and assembly machinery component 50 homolog OS=Mus musculus GN=Samm50 PE=1 SV=1	1	1.476933	1.353892	2.212901	2.240241	1.741717	1.181307	1.169249	1.038714	0.497151	-0.354336	-0.085356	-0.320466	-1.218229	-2.119576	-1.888283	-1.759281	-1.388966	-1.202986	0.085273	0.519093	-0.110035	-0.015344	0.015344	-0.616312
GENE7189X	TC109328	[BBH] RTN4_RAT (sp:Q9JK11) Reticulon-4 OS=Rattus norvegicus GN=Rtn4 PE=1 SV=1	1	1.419907	1.300334	2.070397	1.872933	1.546093	0.862912	1.19806	1.185899	0.636466	-0.259931	-0.165414	0.080968	-0.987795	-1.880998	-1.838889	-1.661848	-1.306457	-0.57409	0.040795	0.354344	-0.040795	-0.293742	-0.301072	-0.524524
GENE7038X	TC108603	Salmo salar Phosphoglycerate kinase (pgk), mRNA	1	1.634868	1.351603	2.669968	2.291562	1.882434	1.31545	1.626103	1.52793	0.392493	-0.374555	0.41854	0.094666	-0.89159	-2.082784	-2.080157	-2.2429	-1.321115	-1.150222	0.03414	-0.03414	-0.467548	-0.331208	-0.203273	-0.687713
GENE7153X	TC109134	(sp:Q14678) KN motif and ankyrin repeat domain-containing protein 1 OS=Homo sapiens GN=KANK1 PE=1 SV=3	1	1.616612	1.67009	1.729302	2.200991	1.284763	0.771767	1.123429	1.422566	0.692466	-0.579978	-0.092126	-0.287874	-1.234439	-1.320909	-1.428445	-1.802449	-0.925256	-0.949113	0.197047	0.302854	-0.024243	-0.19816	0.024243	-0.547113
GENE8627X	TC116669	(sp:P09623) Dihydrolipoyl dehydrogenase, mitochondrial OS=Sus scrofa GN=DLD PE=1 SV=1	1	1.214683	1.398065	1.792244	1.99868	1.264693	0.768569	1.180191	1.273035	0.040841	-0.32547	-0.040841	-0.108553	-0.77219	-1.271578	-1.319439	-1.257555	-0.813124	-0.697766	0.331924	0.554909	-0.053289	0.108036	-0.057841	-0.552367
GENE9623X	TC121960	(sp:P09623) Dihydrolipoyl dehydrogenase, mitochondrial OS=Sus scrofa GN=DLD PE=1 SV=1	1	1.121568	1.041206	1.69243	1.919672	1.307802	0.489091	0.969023	1.003707	0.116484	-0.242611	0.023572	-0.238424	-0.787911	-1.00682	-1.028028	-1.51279	-0.962168	-0.609872	0.12396	0.199914	-0.320419	-0.023572	-0.349456	-0.699539
GENE6304X	TC104953	(sp:P30048) Thioredoxin-dependent peroxide reductase, mitochondrial OS=Homo sapiens GN=PRDX3 PE=1 SV=3	1	1.132881	0.893301	1.855033	1.846884	1.139508	0.282376	1.089567	0.747521	0.638011	0.049238	-0.068186	-0.137679	-0.80102	-1.203302	-1.6363	-1.260785	-0.67011	-0.557187	0.137042	0.468291	-0.049238	-0.210299	-0.441042	-0.131766
GENE9096X	TC119290	(sp:Q00361) ATP synthase subunit e, mitochondrial OS=Bos taurus GN=ATP5I PE=1 SV=2	1	1.818019	1.403166	2.702172	2.194167	1.56871	0.607729	1.662154	0.512305	0.265198	-0.03824	0.198327	-0.30219	-0.6875	-1.302183	-1.956188	-1.507517	-1.139675	-0.497445	0.064152	-0.008385	-0.148863	-0.221218	-0.688739	0.008385
GENE9803X	TC122996	(sp:P52170) Importin subunit alpha-1 OS=Xenopus laevis GN=kpna1 PE=1 SV=2	1	1.274892	0.86789	1.832158	1.640106	1.746472	0.391595	1.190816	1.298682	0.350652	0.139466	-0.139466	-0.349874	-0.850063	-0.873077	-1.243078	-0.872686	-0.717353	-0.680236	-0.462766	0.248254	-0.23782	0.424681	-0.342	-0.216142
GENE2340X	CUST_21773_PI425536763	(sp:Q4R591) Glucose-6-phosphate isomerase OS=Macaca fascicularis GN=GPI PE=2 SV=3	1	2.350088	1.089984	2.799102	2.223905	1.843742	1.180986	1.595361	0.996648	0.74797	-0.110915	-0.103253	-0.381754	-1.360835	-2.334851	-2.840947	-2.416326	-1.617013	-1.84524	-0.060528	1.006166	0.060528	-0.689421	0.531801	-0.882618
GENE3623X	CUST_3770_PI425536763	(sp:B0VYY3) Cytochrome c oxidase subunit 5A, mitochondrial OS=Galago crassicaudatus GN=COX5A PE=2 SV=1	1	2.116376	1.401326	2.082738	1.668167	1.718063	1.144296	1.410115	1.092275	0.700853	-0.399356	0.085356	-0.124619	-1.515823	-2.096649	-2.199388	-2.686516	-1.696202	-1.510373	-0.003035	0.399755	-0.421893	-0.385573	0.003035	-1.021195
GENE3833X	CUST_4586_PI425536763	[BBH] AATC_HORSE (sp:P08906) Aspartate aminotransferase, cytoplasmic OS=Equus caballus GN=GOT1 PE=1 SV=2	1	1.345622	1.467555	1.993747	1.869696	2.193622	0.809207	1.669996	0.490877	0.263703	-0.271671	0.142833	-0.09114	-1.065116	-1.619023	-2.65698	-2.752421	-1.67402	-1.278715	0.09114	0.485649	-0.589683	-0.820928	-0.21108	-0.767435
GENE3309X	CUST_28361_PI425536763	(sp:Q32PA4) 14 kDa phosphohistidine phosphatase OS=Bos taurus GN=PHPT1 PE=2 SV=1	1	1.737988	1.600641	2.143501	1.876358	1.23984	1.338604	0.976461	1.381269	0.648991	-0.562403	-0.109285	-0.841358	-1.441141	-1.151459	-3.604603	-2.64161	-1.470577	-1.848768	-0.522398	0.109285	0.257014	-0.684091	-0.385122	0.310673
GENE399X	CUST_126_PI425708691	(sp:P19467) Mucin-13 OS=Mus musculus GN=Muc13 PE=2 SV=1	1	1.881103	1.779683	2.253053	2.139398	1.56878	1.287685	1.048087	1.793967	0.774132	-0.433982	-0.082518	-0.527533	-1.606192	-1.096375	-3.36008	-2.473374	-1.484754	-1.875049	-0.284089	0.076854	0.613294	-0.34469	-0.076854	0.683259
GENE4417X	CUST_7212_PI425536763	(sp:Q9DAK9) 14 kDa phosphohistidine phosphatase OS=Mus musculus GN=Phpt1 PE=1 SV=1	1	1.855636	1.812212	2.148948	2.081035	1.544589	1.403947	1.168581	1.746219	0.764591	-0.47988	-0.088723	-0.500611	-1.38217	-0.945269	-3.348372	-2.529835	-1.451395	-1.92767	-0.282362	0.088723	0.524947	-0.387755	-0.130772	0.5625
GENE6769X	TC107228	(sp:P83468) 14 kDa phosphohistidine phosphatase OS=Oryctolagus cuniculus GN=PHPT1 PE=1 SV=1	1	1.815871	1.755114	2.138593	2.123349	1.642682	1.381419	1.175578	1.709397	0.701906	-0.510488	-0.118089	-0.450916	-1.381255	-1.028373	-3.023412	-2.368708	-1.376895	-1.637874	-0.227558	0.118089	0.523077	-0.433054	-0.126617	0.494513
GENE6657X	TC106649		1	2.073341	1.383804	3.430405	2.098331	1.294786	2.275966	1.703978	2.103134	0.787052	-0.959703	-0.338112	-0.743386	-2.165007	-2.185776	-3.249681	-2.171052	-1.914636	-3.018413	-0.039201	0.039201	0.227185	-0.72205	-0.545402	0.322792
GENE2237X	CUST_21574_PI425536763	(sp:B8D894) Glucose-6-phosphate isomerase OS=Buchnera aphidicola subsp. Acyrthosiphon pisum (strain Tuc7) GN=pgi PE=3 SV=1	1	2.169193	1.402831	2.467506	2.231734	1.897613	1.282497	1.420369	1.184181	0.529758	-0.164115	-0.132157	-0.287598	-1.302596	-2.320471	-4.259923	-2.977383	-1.653624	-1.873159	-0.083168	0.607363	0.083168	-0.343381	0.204515	-0.701458
GENE2267X	CUST_21641_PI425536763	(sp:Q5R4E3) Glucose-6-phosphate isomerase OS=Pongo abelii GN=GPI PE=2 SV=3	1	2.040925	1.264514	2.409722	2.11139	1.649102	1.109391	1.318905	1.095236	0.728505	-0.085813	-0.095418	-0.187753	-1.181042	-2.161394	-3.912731	-2.608569	-1.453092	-1.880557	-0.039401	0.385031	0.059471	-0.516117	0.039401	-0.731355
GENE4151X	CUST_6016_PI425536763	(sp:Q3ZBD7) Glucose-6-phosphate isomerase OS=Bos taurus GN=GPI PE=2 SV=3	1	1.809482	1.442751	2.368262	2.283712	1.743877	1.097539	1.285661	1.027043	0.568259	-0.162154	-0.038075	-0.263454	-1.202214	-2.036468	-4.225067	-2.978597	-1.530601	-1.816492	-0.184002	0.539955	0.178128	-0.235325	0.038075	-0.572147
GENE2164X	CUST_21445_PI425536763	(sp:P50309) Glucose-6-phosphate isomerase OS=Cricetulus griseus GN=GPI PE=2 SV=1	1	2.296154	1.282122	2.827621	2.427372	1.91907	1.643763	1.641336	1.022283	0.781125	-0.086964	-0.001175	-0.454966	-1.002235	-2.336012	-4.335969	-2.756578	-1.63164	-1.703119	0.001175	0.803462	-0.097491	-0.323686	0.464498	-0.916199
GENE4152X	CUST_6021_PI425536763	(sp:P08059) Glucose-6-phosphate isomerase OS=Sus scrofa GN=GPI PE=1 SV=3	1	2.251225	1.495666	2.902809	2.505205	1.919696	1.580487	1.642856	1.024383	0.626851	-0.153319	0.005011	-0.465615	-1.008288	-2.314251	-4.191507	-3.046773	-1.773629	-1.74977	-0.005011	0.764317	-0.183743	-0.309633	0.4726	-1.143836
GENE4964X	CUST_8791_PI425536763	(sp:Q6P6V0) Glucose-6-phosphate isomerase OS=Rattus norvegicus GN=Gpi PE=1 SV=1	1	2.213772	1.257862	2.61086	2.278728	1.904921	1.490652	1.481655	1.098972	0.721667	-0.074227	-0.047005	-0.27307	-1.003828	-2.211808	-3.462563	-2.740788	-1.61953	-1.701169	-0.012562	0.716693	0.012562	-0.432382	0.453517	-1.020245
GENE2182X	CUST_21481_PI425536763	(sp:P47857) 6-phosphofructokinase, muscle type OS=Mus musculus GN=Pfkm PE=1 SV=3	1	1.929641	1.395621	2.440821	2.186762	1.946693	1.310017	1.228847	1.073266	0.777649	-0.139113	0.247494	-0.293391	-1.030322	-2.054446	-4.737518	-3.266717	-2.087289	-2.355774	-0.240947	0.139113	-0.746314	-0.713993	0.18769	-1.264061
GENE2386X	CUST_21847_PI425536763	(sp:P47858) 6-phosphofructokinase, muscle type OS=Rattus norvegicus GN=Pfkm PE=2 SV=3	1	2.001148	1.380019	2.510578	2.262493	1.898487	1.301085	1.294087	1.037774	0.830407	-0.155895	0.344236	-0.379406	-1.003804	-2.095133	-4.710997	-3.173846	-2.022277	-2.379378	-0.241376	0.160871	-0.781337	-0.742138	0.155895	-0.935341
GENE5005X	CUST_8875_PI425536763	(sp:P00511) 6-phosphofructokinase, muscle type OS=Oryctolagus cuniculus GN=PFKM PE=1 SV=3	1	1.953928	1.474621	2.502648	2.329215	1.974005	1.325016	1.240191	1.127238	0.856117	-0.051115	0.279814	-0.280141	-1.0164	-2.129787	-4.664794	-3.091275	-2.023649	-2.253673	-0.188865	0.051115	-0.643827	-0.794757	0.171305	-0.801893
GENE3560X	CUST_3541_PI425536763	(sp:Q0IIG5) 6-phosphofructokinase, muscle type OS=Bos taurus GN=PFKM PE=2 SV=1	1	1.9513	1.641472	2.59401	2.39972	2.003505	1.340505	1.255418	1.036215	0.761542	-0.133983	0.138352	-0.303737	-0.90771	-2.236675	-4.298773	-3.084278	-2.26736	-2.313016	-0.033603	0.033603	-0.643371	-0.758793	0.345791	-1.111507
GENE5034X	CUST_8934_PI425536763	(sp:Q9WUA3) 6-phosphofructokinase type C OS=Mus musculus GN=Pfkp PE=1 SV=1	1	1.837138	1.366994	2.262818	2.266194	1.702533	1.139859	1.307881	1.141662	0.8947	-0.021157	0.211586	-0.168828	-0.975617	-1.659051	-4.071826	-2.432835	-1.485461	-2.218858	-0.212836	0.279113	-0.487755	-0.58274	0.021157	-0.615016
GENE7864X	TC112643	(sp:Q0IIG5) 6-phosphofructokinase, muscle type OS=Bos taurus GN=PFKM PE=2 SV=1	1	1.591392	1.206618	2.189773	1.998406	1.513135	0.988109	1.183879	1.245753	0.828992	-0.003327	0.361497	-0.2235	-1.012311	-1.505389	-3.558171	-2.17174	-1.461858	-1.733369	-0.311673	0.423419	-0.448451	-0.313281	0.003327	-0.746556
GENE686X	CUST_14186_PI425536763	(sp:P80386) 5'-AMP-activated protein kinase subunit beta-1 OS=Rattus norvegicus GN=Prkab1 PE=1 SV=4	1	1.43126	1.425032	1.964518	1.534222	1.428967	1.413411	1.263422	0.997933	0.348089	-0.694269	0.022736	-0.89659	-1.345647	-1.846786	-3.495038	-2.175884	-1.369676	-0.90114	-0.022736	0.451075	0.122344	-0.377046	-0.073143	-0.325716
GENE15X	CUST_10079_PI425536763	(sp:Q9NZ45) CDGSH iron sulfur domain-containing protein 1 OS=Homo sapiens GN=CISD1 PE=1 SV=1	1	2.343359	1.569034	2.351354	2.088787	1.984794	1.51868	1.352249	0.691883	0.543711	-0.018813	0.100822	-0.357657	-1.321084	-1.420567	-3.746335	-2.749274	-1.513016	-1.52446	-0.478278	0.476675	0.018813	-0.756453	-0.163104	-0.452521
GENE7039X	TC108608	(sp:P12234) Phosphate carrier protein, mitochondrial OS=Bos taurus GN=SLC25A3 PE=1 SV=1	1	1.981197	1.63246	2.490916	2.24916	1.930358	1.218575	1.196833	0.389467	0.721067	-0.238745	0.100719	-0.196614	-0.876082	-1.662578	-3.71791	-2.476558	-1.455225	-1.741737	0.009131	0.677531	-0.009131	-0.190099	-0.515891	-0.708029
GENE2221X	CUST_21548_PI425536763	(sp:Q9TTK8) Creatine kinase U-type, mitochondrial OS=Bos taurus GN=CKMT1 PE=2 SV=1	1	1.792689	2.075912	2.745945	2.435429	2.324256	1.487239	1.496515	1.060935	0.354596	-0.374591	0.034776	-0.602578	-1.160283	-1.93254	-3.769749	-2.563557	-1.401796	-1.450577	0.014214	0.489775	-0.198175	-0.421976	-0.014214	-0.559211
GENE4719X	CUST_8130_PI425536763	(sp:Q3ZBP1) Creatine kinase S-type, mitochondrial OS=Bos taurus GN=CKMT2 PE=2 SV=1	1	1.851143	2.003092	2.81637	2.344166	2.261455	1.541497	1.535911	1.07988	0.396865	-0.376019	0.090994	-0.663813	-1.162338	-1.854733	-3.77879	-2.524046	-1.430422	-1.413132	0.017616	0.424347	-0.229366	-0.412031	-0.017616	-0.606814
GENE2282X	CUST_21663_PI425536763	(sp:Q6P8J7) Creatine kinase S-type, mitochondrial OS=Mus musculus GN=Ckmt2 PE=1 SV=1	1	1.921702	2.09162	2.767604	2.295671	2.329392	1.495976	1.51884	1.100121	0.426567	-0.366324	0.065864	-0.58435	-1.273182	-2.050561	-3.995215	-2.809096	-1.577149	-1.535855	0.056985	0.408143	-0.125188	-0.453129	-0.056985	-0.444001
GENE5299X	TC100123	(sp:P70079) Creatine kinase U-type, mitochondrial OS=Gallus gallus GN=CKMT1 PE=1 SV=1	1	1.793635	2.029152	2.652169	2.277569	2.227876	1.407207	1.399383	1.148325	0.333985	-0.351255	0.062813	-0.595433	-1.31381	-1.966267	-3.860645	-2.776137	-1.433588	-1.588531	0.114578	0.512034	-0.062813	-0.361996	-0.078875	-0.458031
GENE8101X	TC113852	[BBH] CK067_DANRE (sp:Q502H1) UPF0366 protein C11orf67 homolog OS=Danio rerio GN=zgc:112239 PE=2 SV=1	1	2.003812	1.729659	2.553754	2.158077	2.068156	1.501826	1.7555	1.142583	0.577945	-0.648907	-0.019921	-0.169951	-1.320996	-1.911952	-3.057833	-2.456506	-1.462477	-1.550986	0.09333	0.019921	0.02671	-0.551014	-0.136912	-0.203753
GENE849X	CUST_15025_PI425536763	[BBH] AMPD1_HUMAN (sp:P23109) AMP deaminase 1 OS=Homo sapiens GN=AMPD1 PE=1 SV=1	1	2.359505	2.327929	2.583521	2.383456	1.72482	1.717701	1.138359	1.313984	0.462727	-0.299406	-0.027401	-0.867115	-0.926999	-2.126873	-4.455309	-2.800406	-1.414377	-1.294084	-0.110868	0.617003	0.027401	-0.175118	0.055817	-0.256769
GENE5872X	TC102925	(sp:P23109) AMP deaminase 1 OS=Homo sapiens GN=AMPD1 PE=1 SV=1	1	2.245659	2.208254	2.606434	2.229744	1.604336	1.516424	1.177674	1.247926	0.445113	-0.48686	-0.020916	-0.867542	-1.081919	-2.050753	-4.219679	-2.753985	-1.422266	-1.393995	-0.197203	0.613171	0.020916	-0.184462	0.094332	-0.269966
GENE5452X	TC100868	(sp:P23109) AMP deaminase 1 OS=Homo sapiens GN=AMPD1 PE=1 SV=1	1	2.322653	2.584574	3.028351	2.515269	1.775321	1.939635	1.264729	1.302546	0.561627	-0.26025	0.078078	-0.689081	-0.638525	-2.130247	-4.237628	-2.829885	-1.541994	-1.128009	-0.078078	0.569747	-0.20709	-0.144579	0.168013	-0.711652
GENE8927X	TC118258	(sp:P23109) AMP deaminase 1 OS=Homo sapiens GN=AMPD1 PE=1 SV=1	1	1.761559	1.793959	2.329134	2.321061	1.44229	1.062298	1.069359	1.38958	0.639006	-0.122192	-0.001696	-0.284534	-0.692399	-1.52164	-3.711627	-1.936155	-0.98472	-1.1356	-0.205144	0.555159	0.103014	0.001696	-0.094295	-0.141082
GENE1163X	CUST_16868_PI425536763	(sp:Q03669) Sarcoplasmic/endoplasmic reticulum calcium ATPase 2 OS=Gallus gallus GN=ATP2A2 PE=2 SV=2	1	2.398474	1.974537	2.898234	3.138668	2.383054	1.573888	1.419293	1.619667	1.088055	-0.310903	0.166527	-0.260086	-1.031045	-2.124481	-3.788879	-2.826482	-2.022096	-1.415765	-0.021753	0.612834	-0.317058	0.021753	-0.202768	-0.19775
GENE2155X	CUST_21419_PI425536763	(sp:O14983) Sarcoplasmic/endoplasmic reticulum calcium ATPase 1 OS=Homo sapiens GN=ATP2A1 PE=1 SV=1	1	2.527599	2.18972	3.127603	3.34679	2.605264	1.568205	1.483286	1.60004	1.161282	-0.465397	0.151558	-0.299185	-0.75119	-2.258909	-4.25492	-3.225108	-2.284426	-1.563379	-0.060757	0.574494	-0.603288	0.060757	-0.089411	-0.363968
GENE2033X	CUST_21103_PI425536763	(sp:P70083) Sarcoplasmic/endoplasmic reticulum calcium ATPase 1 OS=Makaira nigricans GN=atp2a1 PE=2 SV=2	1	1.921769	1.640628	2.472652	2.69229	1.845458	1.189239	1.094043	1.411576	0.827342	-0.311614	-0.009486	-0.238639	-1.087059	-2.023209	-3.482793	-2.567933	-1.733642	-1.326398	-0.013253	0.566655	-0.165841	0.127044	-0.161433	0.009486
GENE4697X	CUST_8072_PI425536763	(sp:Q292Q0) Calcium-transporting ATPase sarcoplasmic/endoplasmic reticulum type OS=Drosophila pseudoobscura pseudoobscura GN=Ca-P60A PE=3 SV=2	1	2.285172	1.993236	2.867942	3.035591	2.188961	1.42055	1.440564	1.564999	1.018668	-0.54989	0.097512	-0.220371	-0.941125	-2.169668	-3.98021	-2.884668	-1.906984	-1.38241	0.013202	0.559217	-0.465669	-0.013202	-0.130998	-0.120054
GENE4958X	CUST_8773_PI425536763	(sp:Q9SY55) Calcium-transporting ATPase 3, endoplasmic reticulum-type OS=Arabidopsis thaliana GN=ECA3 PE=2 SV=3	1	2.049705	1.664834	2.586374	2.775282	1.924789	1.310505	1.221839	1.430202	0.94865	-0.517674	0.016827	-0.324017	-0.918287	-2.056673	-3.659731	-2.676892	-1.763071	-1.40691	-0.16927	0.493953	-0.358029	0.091596	-0.164606	-0.016827
GENE5001X	CUST_8867_PI425536763	(sp:P04191) Sarcoplasmic/endoplasmic reticulum calcium ATPase 1 OS=Oryctolagus cuniculus GN=ATP2A1 PE=1 SV=1	1	1.805538	1.427167	2.538832	2.676054	1.712848	1.1185	0.924573	1.20582	0.930987	-0.49097	-0.024007	-0.326246	-1.131331	-1.970968	-3.608267	-2.603151	-1.746032	-1.342375	-0.199836	0.552414	-0.257271	0.05271	-0.264377	0.024007
GENE2357X	CUST_21799_PI425536763	(sp:Q05944) Heat shock 70 kDa protein OS=Hydra magnipapillata GN=HSP70.1 PE=3 SV=1	1	1.565638	1.414494	2.835005	2.668089	1.829811	1.065664	1.529837	1.42045	0.930498	-0.155521	0.202213	-0.226013	-0.781072	-1.807049	-3.501664	-2.716503	-1.366026	-1.48679	0	0.340941	-0.420352	-0.346812	-0.399122	-10000000
GENE2049X	CUST_21159_PI425536763	(sp:O17502) Actin, muscle OS=Branchiostoma lanceolatum PE=2 SV=1	1	2.250814	2.722212	3.176614	3.362322	2.464668	1.640252	1.858623	2.203964	0.992082	0.009817	0.303854	-0.009817	-0.919218	-1.880915	-4.021004	-3.226844	-2.122866	-2.099129	-0.354533	0.27449	-0.816116	-0.798079	-0.650276	-0.610009
GENE2169X	CUST_21452_PI425536763	(sp:Q25472) Actin, muscle-type OS=Molgula oculata PE=3 SV=1	1	2.090595	2.585819	3.056917	3.172159	2.285101	1.488664	1.668328	2.077095	0.993347	-0.097704	0.265887	0.097704	-1.105384	-1.841221	-4.311615	-3.461826	-2.006697	-2.090479	-0.277	0.311537	-0.687201	-0.674879	-0.584822	-0.782814
GENE5018X	CUST_8897_PI425536763	(sp:Q98972) Actin, alpha skeletal muscle OS=Oryzias latipes GN=acta1 PE=2 SV=1	1	1.83543	2.578973	3.111827	3.244731	2.316831	1.199795	1.770008	2.030038	1.044965	-0.054429	0.333433	0.054429	-0.982374	-1.836148	-4.251948	-3.52545	-2.041823	-2.053736	-0.319874	0.532659	-0.669626	-0.254922	-0.471366	-0.855351
GENE5062X	CUST_8989_PI425536763	(sp:P68264) Actin, alpha skeletal muscle OS=Oreochromis mossambicus GN=acta1 PE=2 SV=1	1	1.822379	2.534858	3.09753	3.245366	2.256106	1.218424	1.760326	2.081367	1.053964	-0.037291	0.328688	0.037291	-0.927595	-1.896159	-4.23584	-3.474989	-2.000861	-2.013575	-0.325526	0.554257	-0.674202	-0.267974	-0.467782	-0.882727
GENE279X	CUST_11732_PI425536763	(sp:P00356) Glyceraldehyde-3-phosphate dehydrogenase OS=Gallus gallus GN=GAPDH PE=2 SV=3	1	1.553398	1.40962	2.095754	2.330807	1.254394	0.885952	1.177723	1.398065	0.679463	-0.17078	0.043905	0.175178	-0.617717	-1.05109	-2.520706	-1.785917	-1.230869	-1.203854	-0.043905	0.266096	-0.147225	-0.055931	-0.148521	-0.327984
GENE2218X	CUST_21544_PI425536763	(sp:O13507) Glyceraldehyde-3-phosphate dehydrogenase OS=Phaffia rhodozyma GN=GPD PE=3 SV=1	1	1.474414	1.253994	2.252294	2.302767	1.32581	0.87022	1.061565	1.303358	0.838636	-0.090731	0.239208	0.058035	-0.44223	-1.135725	-2.80648	-1.825276	-1.097341	-1.157926	-0.348583	0.416304	-0.304701	-0.058035	-0.287489	-0.352392
GENE2236X	CUST_21573_PI425536763	(sp:P04970) Glyceraldehyde-3-phosphate dehydrogenase 1 OS=Caenorhabditis elegans GN=gpd-1 PE=1 SV=1	1	1.256346	1.110923	2.011432	2.126756	1.141482	0.662613	0.994453	1.194689	0.589012	-0.204315	0.085688	0.023771	-0.465435	-1.181884	-2.487913	-1.716652	-1.08597	-1.186652	-0.281945	0.33148	-0.333637	-0.023771	-0.306209	-0.329453
GENE5054X	CUST_8964_PI425536763	(sp:Q5XJ10) Glyceraldehyde-3-phosphate dehydrogenase OS=Danio rerio GN=gapdh PE=2 SV=2	1	1.368375	1.138641	2.030166	2.10377	1.166578	0.700788	1.026416	1.208276	0.643005	-0.225356	0.132272	0.028286	-0.489048	-1.162218	-2.575827	-1.776696	-1.072647	-1.151307	-0.292536	0.378849	-0.371	-0.028286	-0.288891	-0.318577
GENE2195X	CUST_21507_PI425536763	(sp:Q01597) Glyceraldehyde-3-phosphate dehydrogenase OS=Drosophila hydei GN=Gapdh1 PE=3 SV=1	1	1.49871	1.483695	2.195254	2.310367	1.576312	0.93122	1.125976	1.470937	0.762883	-0.098947	0.115419	0.098947	-0.588458	-1.248891	-3.037572	-2.131492	-1.334346	-1.355157	-0.224982	0.195518	-0.370633	-0.27284	-0.346307	-0.619792
GENE5073X	CUST_9007_PI425536763	(sp:Q01077) Glyceraldehyde-3-phosphate dehydrogenase 2 OS=Kluyveromyces marxianus GN=GAP2 PE=3 SV=2	1	1.959439	1.901539	2.631532	2.634616	1.988492	1.186273	1.537499	1.695609	1.006819	-0.047707	0.213202	0.047707	-0.630349	-1.486118	-3.571034	-2.449302	-1.483085	-1.603784	-0.142836	0.219079	-0.45206	-0.550111	-0.382831	-0.850648
GENE2367X	CUST_21810_PI425536763	(sp:P24753) Glyceraldehyde-3-phosphate dehydrogenase (Fragment) OS=Serratia odorifera GN=gap PE=3 SV=1	1	1.62907	1.44129	2.290609	2.410175	1.489759	0.963384	1.337825	1.429704	0.876697	-0.099197	0.30142	0.099197	-0.473977	-1.235175	-3.037409	-2.097458	-1.183024	-1.315245	-0.210842	0.379915	-0.348187	-0.131194	-0.226334	-0.400374
GENE2391X	CUST_21857_PI425536763	(sp:Q5XJ10) Glyceraldehyde-3-phosphate dehydrogenase OS=Danio rerio GN=gapdh PE=2 SV=2	1	1.668178	1.638932	2.439251	2.47463	1.626598	1.029721	1.368609	1.526112	0.955733	-0.095033	0.25641	0.095033	-0.534552	-1.293259	-3.117829	-2.267677	-1.299831	-1.265805	-0.128424	0.356256	-0.382395	-0.296787	-0.191711	-0.745406
GENE2393X	CUST_21864_PI425536763	(sp:P26518) Glyceraldehyde-3-phosphate dehydrogenase, cytosolic OS=Magnolia liliiflora GN=GAPC PE=2 SV=1	1	1.420748	1.322516	2.153908	2.273718	1.442486	0.868304	1.177414	1.356732	0.777697	-0.083604	0.206104	0.083604	-0.467184	-1.156202	-2.703991	-1.894739	-1.107753	-1.107856	-0.180784	0.396016	-0.333599	-0.173226	-0.2236	-0.67634
GENE2163X	CUST_21440_PI425536763	(sp:O57672) Glyceraldehyde-3-phosphate dehydrogenase (Fragment) OS=Meleagris gallopavo GN=GAPDH PE=2 SV=1	1	1.444954	1.392214	2.139404	2.267389	1.456758	0.853162	1.194406	1.342418	0.760565	-0.089752	0.189523	0.089752	-0.46529	-1.113379	-2.718636	-1.844589	-1.091635	-1.127739	-0.201185	0.387126	-0.335156	-0.179854	-0.244879	-0.518135
GENE2360X	CUST_21800_PI425536763	(sp:Q5XJ10) Glyceraldehyde-3-phosphate dehydrogenase OS=Danio rerio GN=gapdh PE=2 SV=2	1	1.518032	1.466163	2.171283	2.308065	1.426017	0.905775	1.23204	1.377631	0.790781	-0.085612	0.210437	0.085612	-0.534283	-1.152935	-2.803011	-1.920731	-1.164591	-1.162131	-0.157243	0.326253	-0.30505	-0.177824	-0.25174	-0.50252
GENE2314X	CUST_21724_PI425536763	(sp:Q28259) Glyceraldehyde-3-phosphate dehydrogenase OS=Canis familiaris GN=GAPDH PE=2 SV=3	1	1.618849	1.48845	2.288352	2.354176	1.544461	0.924155	1.342845	1.397803	0.82067	-0.094829	0.263915	0.094829	-0.503064	-1.184749	-2.871223	-1.972528	-1.177016	-1.173303	-0.154676	0.363646	-0.341704	-0.150039	-0.236379	-0.482299
GENE2300X	CUST_21703_PI425536763	(sp:P00355) Glyceraldehyde-3-phosphate dehydrogenase OS=Sus scrofa GN=GAPDH PE=1 SV=4	1	1.484575	1.441058	2.173935	2.277895	1.418385	0.869538	1.206908	1.397058	0.749448	-0.08585	0.188166	0.08585	-0.524149	-1.222456	-2.803352	-2.089006	-1.139191	-1.157658	-0.174261	0.33341	-0.33251	-0.176708	-0.266844	-0.528423
GENE4954X	CUST_8766_PI425536763	(sp:Q5XJ10) Glyceraldehyde-3-phosphate dehydrogenase OS=Danio rerio GN=gapdh PE=2 SV=2	1	1.482808	1.424444	2.15413	2.274046	1.443367	0.848733	1.189226	1.383676	0.800083	-0.081013	0.165123	0.081013	-0.529368	-1.137664	-2.784965	-2.03723	-1.095497	-1.158633	-0.177283	0.395693	-0.283601	-0.193126	-0.203407	-0.588861
GENE2361X	CUST_21801_PI425536763	(sp:Q01597) Glyceraldehyde-3-phosphate dehydrogenase OS=Drosophila hydei GN=Gapdh1 PE=3 SV=1	1	1.327771	1.298732	2.087566	2.197169	1.393373	0.764463	1.047425	1.291772	0.704274	-0.083741	0.129184	0.083741	-0.570943	-1.165992	-2.540847	-1.693051	-1.111424	-1.071725	-0.189603	0.346444	-0.293534	-0.152282	-0.324954	-0.538663
GENE5045X	CUST_8954_PI425536763	(sp:P54117) Glyceraldehyde-3-phosphate dehydrogenase OS=Colletotrichum lindemuthianum GN=GPDA PE=3 SV=1	1	1.480382	1.452904	2.147405	2.336374	1.443168	0.894324	1.169055	1.382392	0.740609	-0.110734	0.13829	0.110734	-0.480353	-1.128286	-2.677508	-1.741839	-1.096087	-1.172593	-0.196009	0.341657	-0.321284	-0.141314	-0.357339	-0.43521
GENE5013X	CUST_8888_PI425536763	(sp:Q8TFJ2) Glyceraldehyde-3-phosphate dehydrogenase OS=Omphalotus olearius GN=GPD PE=3 SV=1	1	1.344664	1.233358	1.945922	2.107967	1.252222	0.730841	1.014156	1.192274	0.590872	-0.181276	0.062418	0.095236	-0.607616	-1.122871	-2.356495	-1.733421	-1.075094	-1.093132	-0.229916	0.316532	-0.301685	-0.062418	-0.321064	-0.446871
GENE5075X	CUST_9011_PI425536763	(sp:P56649) Glyceraldehyde-3-phosphate dehydrogenase OS=Panulirus versicolor PE=1 SV=1	1	1.23714	1.208496	1.898071	2.087917	1.252296	0.627426	0.933834	1.299612	0.539573	-0.103592	0.084644	0.130565	-0.496601	-1.241118	-2.56192	-1.867341	-1.058645	-1.191372	-0.267189	0.286228	-0.299408	-0.084644	-0.395544	-0.431896
GENE9242X	TC120069	[BBH] G3P_DANRE (sp:Q5XJ10) Glyceraldehyde-3-phosphate dehydrogenase OS=Danio rerio GN=gapdh PE=2 SV=2	1	1.294087	1.317575	2.033322	2.156003	1.396159	0.731791	1.03642	1.328258	0.656415	-0.073682	0.088609	0.073682	-0.463021	-1.278318	-2.592797	-1.901374	-1.137332	-1.128831	-0.190282	0.257482	-0.31676	-0.140964	-0.264707	-0.505631
GENE87X	CUST_10516_PI425536763	(sp:P07829) Actin-3 OS=Dictyostelium discoideum GN=act3 PE=3 SV=3	1	1.452835	1.424686	2.094019	2.32452	1.388906	0.818361	1.117618	1.375381	0.745731	-0.141802	0.063923	0.127041	-0.679207	-1.291527	-2.494818	-1.931719	-1.262127	-1.262327	-0.369644	0.32497	-0.272736	-0.063923	-0.456785	-0.157059
GENE2326X	CUST_21740_PI425536763	(sp:P93587) Actin-42 (Fragment) OS=Solanum tuberosum PE=3 SV=1	1	1.770276	1.775167	2.436595	2.649039	1.668346	1.076151	1.380084	1.585303	0.857009	-0.084956	0.208448	0.084956	-0.801185	-1.710439	-3.19377	-2.735555	-1.627686	-1.443484	-0.306699	0.410628	-0.348662	-0.141541	-0.322116	-0.458815
GENE2247X	CUST_21593_PI425536763	(sp:P30165) Actin-2 OS=Pisum sativum PE=2 SV=1	1	1.774477	1.683489	2.361758	2.636987	1.694431	0.997053	1.310494	1.494168	0.766687	-0.133746	0.149949	0.086902	-0.850687	-1.690212	-3.23303	-2.570918	-1.472568	-1.362687	-0.264151	0.535009	-0.237532	-0.086902	-0.327394	-0.363869
GENE2295X	CUST_21696_PI425536763	(sp:P17304) Actin, muscle OS=Aplysia californica PE=2 SV=1	1	1.806903	1.691918	2.457856	2.650924	1.717961	1.055314	1.379231	1.574431	0.862349	-0.101186	0.238059	0.101186	-0.728856	-1.650792	-3.188426	-2.530081	-1.521314	-1.353215	-0.283223	0.564124	-0.280869	-0.126975	-0.291633	-0.278775
GENE2206X	CUST_21520_PI425536763	(sp:P30173) Actin-101 OS=Solanum tuberosum GN=AC101 PE=3 SV=1	1	1.746545	1.66364	2.394798	2.565588	1.73665	1.001	1.336475	1.520792	0.82146	-0.172472	0.186315	0.090065	-0.78145	-1.647812	-3.089409	-2.502691	-1.587164	-1.264643	-0.277884	0.488475	-0.278386	-0.090065	-0.286147	-0.411257
GENE4888X	CUST_8607_PI425536763	(sp:P93371) Actin-93 (Fragment) OS=Nicotiana tabacum PE=3 SV=1	1	1.767009	1.664557	2.442738	2.651355	1.799353	1.049199	1.383933	1.553664	0.791246	-0.106252	0.190743	0.09784	-0.727859	-1.72615	-3.052377	-2.558157	-1.582326	-1.328559	-0.26148	0.476296	-0.23236	-0.09784	-0.296416	-0.316358
GENE5076X	CUST_9013_PI425536763	(sp:P26198) Actin, muscle OS=Styela clava PE=2 SV=1	1	1.955812	1.783195	2.535805	2.739088	1.876549	1.101587	1.464882	1.563368	0.843722	-0.184139	0.286758	0.053566	-0.778834	-1.731896	-3.322376	-2.715549	-1.584305	-1.311649	-0.238552	0.523765	-0.241146	-0.053566	-0.253306	-0.304541
GENE2213X	CUST_21533_PI425536763	(sp:P53460) Actin, muscle 1A OS=Halocynthia roretzi GN=MA1A PE=3 SV=1	1	1.899104	1.808479	2.607584	2.791014	1.854718	1.230332	1.477614	1.587452	0.90621	-0.10795	0.235793	0.0275	-0.709458	-1.693165	-3.179348	-2.652001	-1.593668	-1.344146	-0.348632	0.502066	-0.407627	-0.0275	-0.292812	-0.385738
GENE2088X	CUST_21273_PI425536763	(sp:P68264) Actin, alpha skeletal muscle OS=Oreochromis mossambicus GN=acta1 PE=2 SV=1	1	1.910704	1.825951	2.631938	2.796946	1.868106	1.2342	1.432168	1.617604	0.893713	-0.088641	0.355321	0.084543	-0.721653	-1.71177	-3.08139	-2.724971	-1.613677	-1.363214	-0.251767	0.505345	-0.298822	-0.084543	-0.259956	-0.308639
GENE5020X	CUST_8901_PI425536763	(sp:Q93130) Actin, muscle OS=Branchiostoma belcheri PE=2 SV=1	1	1.846414	1.816421	2.503673	2.733278	1.819625	1.198399	1.455474	1.621999	0.898555	-0.050054	0.248693	0.050054	-0.678071	-1.591501	-3.017354	-2.643218	-1.490721	-1.287992	-0.264358	0.497272	-0.330197	-0.088973	-0.286149	-0.33115
GENE3909X	CUST_497_PI425536763	(sp:P68035) Actin, alpha cardiac muscle 1 OS=Rattus norvegicus GN=Actc1 PE=1 SV=1	1	1.910958	1.896316	2.554813	2.828936	1.834081	1.242776	1.468449	1.578988	0.823403	-0.117815	0.243685	0.062947	-0.772862	-1.662504	-3.06007	-2.559664	-1.509199	-1.315784	-0.239963	0.593649	-0.339452	-0.062947	-0.277576	-0.357286
GENE2283X	CUST_21671_PI425536763	(sp:Q11212) Actin (Fragment) OS=Spodoptera littoralis PE=2 SV=1	1	1.708917	1.676855	2.338628	2.58988	1.712646	1.039947	1.26596	1.485843	0.745704	-0.120756	0.210527	0.055416	-0.717818	-1.589308	-2.680502	-2.490536	-1.477127	-1.191382	-0.298142	0.429081	-0.304888	-0.055416	-0.3247	-0.34438
GENE4816X	CUST_8390_PI425536763	(sp:P53465) Actin, cytoskeletal 1 OS=Lytechinus pictus PE=2 SV=1	1	1.715906	1.659102	2.32959	2.576405	1.678279	1.01514	1.301416	1.50486	0.768473	-0.127938	0.209257	0.067149	-0.783319	-1.604351	-2.631386	-2.423202	-1.487634	-1.179596	-0.239508	0.430352	-0.293185	-0.067149	-0.297507	-0.433297
GENE4606X	CUST_7875_PI425536763	(sp:Q25472) Actin, muscle-type OS=Molgula oculata PE=3 SV=1	1	1.76871	1.712824	2.381214	2.600868	1.712832	1.017203	1.340698	1.522373	0.805798	-0.083803	0.254028	0.083803	-0.827103	-1.651972	-2.571327	-2.490645	-1.540058	-1.2162	-0.285496	0.377224	-0.362902	-0.133259	-0.3766	-0.470186
GENE4737X	CUST_8181_PI425536763	(sp:O65315) Actin OS=Coleochaete scutata PE=2 SV=1	1	1.763158	1.741317	2.418985	2.585666	1.815204	1.026672	1.297044	1.524724	0.808765	-0.080411	0.189712	0.080411	-0.77256	-1.641663	-2.593303	-2.538077	-1.664618	-1.222995	-0.314954	0.290065	-0.357245	-0.177374	-0.428859	-0.464888
GENE4579X	CUST_7784_PI425536763	(sp:P68136) Actin, alpha skeletal muscle OS=Rattus norvegicus GN=Acta1 PE=2 SV=1	1	2.034193	1.84877	2.636896	2.791185	2.033655	1.284302	1.552736	1.608946	0.936382	-0.254404	0.240257	-0.030047	-0.703315	-1.812449	-3.496754	-2.72349	-1.547495	-1.232943	-0.238439	0.609592	-0.229836	0.030047	-0.187729	-0.261559
GENE10781X	TC128773	(sp:P68264) Actin, alpha skeletal muscle OS=Oreochromis mossambicus GN=acta1 PE=2 SV=1	1	2.117322	2.056819	2.894646	3.074446	2.41135	1.290913	1.706344	1.628506	1.005113	-0.051158	0.437664	0.000104	-0.58305	-1.89779	-3.872393	-2.988529	-1.563668	-1.248355	-0.055201	0.648137	-0.162485	-0.000104	-0.015216	-0.301553
GENE5003X	CUST_8870_PI425536763	(sp:P55070) Glyceraldehyde-3-phosphate dehydrogenase (Fragment) OS=Lactarius deterrimus GN=GPD PE=3 SV=1	1	1.5756	1.621764	2.299065	2.417282	1.574458	1.016815	1.246807	1.535408	0.821741	-0.101535	0.174239	0.098075	-0.553562	-1.197963	-2.277233	-1.848304	-1.276928	-1.177765	-0.200328	0.39408	-0.264507	-0.098075	-0.244975	-0.576646
GENE2231X	CUST_21567_PI425536763	(sp:P17304) Actin, muscle OS=Aplysia californica PE=2 SV=1	1	1.886941	1.767221	2.727409	2.788335	1.791385	1.128778	1.397392	1.589866	0.971904	-0.041667	0.242404	0.041667	-0.766336	-1.718401	-3.728264	-2.854598	-1.684172	-1.634398	-0.41726	0.455045	-0.498225	-0.232939	-0.399427	-0.435167
GENE2352X	CUST_21792_PI425536763	(sp:Q92192) Actin (Fragment) OS=Calanus finmarchicus PE=2 SV=1	1	1.915216	1.841562	2.621947	2.807699	1.810012	1.212232	1.529664	1.639126	0.980075	-0.091781	0.27336	0.091781	-0.689894	-1.567036	-3.692405	-2.690185	-1.551848	-1.504473	-0.411292	0.477449	-0.430571	-0.120362	-0.316178	-0.373959
GENE1970X	CUST_20926_PI425536763	(sp:P93373) Actin-54 (Fragment) OS=Nicotiana tabacum PE=3 SV=1	1	1.927286	1.864274	2.485444	2.776761	1.866145	1.108237	1.502891	1.728149	0.896897	-0.108624	0.192811	0.108624	-0.7628	-1.798489	-3.925374	-3.001604	-1.624201	-1.751467	-0.357701	0.419548	-0.447942	-0.273957	-0.383038	-0.286131
GENE4626X	CUST_7921_PI425536763	(sp:P53467) Actin, larval muscle-type OS=Molgula oculata PE=3 SV=1	1	1.9911	1.938337	2.595786	2.865755	1.906758	1.237592	1.551519	1.731815	0.887766	-0.054906	0.225411	0.054906	-0.857515	-1.887249	-3.900476	-3.089432	-1.707622	-1.717455	-0.298872	0.443002	-0.437662	-0.31317	-0.409384	-0.351737
GENE2292X	CUST_21692_PI425536763	(sp:P45520) Actin OS=Leishmania major PE=3 SV=1	1	1.885791	1.91249	2.638512	2.736961	1.838166	1.282908	1.471284	1.675105	0.952491	-0.03411	0.169616	0.03411	-0.824852	-1.927139	-3.978568	-3.028621	-1.784154	-1.716764	-0.4069	0.303424	-0.472357	-0.222139	-0.354777	-0.575067
GENE4989X	CUST_8839_PI425536763	(sp:P02574) Actin, larval muscle OS=Drosophila melanogaster GN=Act79B PE=2 SV=2	1	2.019157	2.054645	2.7187	2.996278	2.016712	1.325838	1.579393	1.710607	0.985887	-0.025654	0.127561	0.025654	-0.731744	-1.867388	-4.023766	-3.156508	-1.822279	-1.761278	-0.426281	0.45285	-0.496246	-0.278374	-0.312464	-0.513827
GENE2151X	CUST_21411_PI425536763	(sp:P23344) Actin-2 OS=Daucus carota PE=2 SV=1	1	1.91071	1.856963	2.602395	2.813665	1.799895	1.17243	1.451902	1.598474	1.011033	-0.019786	0.100078	0.019786	-0.76947	-1.859549	-3.89951	-3.05522	-1.810983	-1.928012	-0.594899	0.272672	-0.595757	-0.391021	-0.471175	-0.495578
GENE4740X	CUST_8186_PI425536763	(sp:Q00215) Actin, cytoplasmic OS=Styela plicata PE=3 SV=1	1	1.918904	1.838941	2.611006	2.759993	1.832648	1.175715	1.50146	1.673341	0.966889	-0.026781	0.146634	0.026781	-0.765811	-1.724414	-3.91987	-3.031174	-1.772375	-1.886909	-0.579723	0.252203	-0.605589	-0.382067	-0.452066	-0.562301
GENE5014X	CUST_8889_PI425536763	(sp:P84856) Actin, cytoplasmic 1 OS=Cercopithecus pygerythrus GN=ACTB PE=1 SV=1	1	1.988516	1.93405	2.583425	2.819765	1.892984	1.175409	1.525583	1.664469	0.904171	-0.038879	0.191992	0.038879	-0.832232	-1.795425	-3.987467	-3.186865	-1.847027	-1.942804	-0.496714	0.204842	-0.531365	-0.418841	-0.504862	-0.451195
GENE2223X	CUST_21552_PI425536763	(sp:P02583) Actin, cytoplasmic OS=Oxytricha fallax PE=3 SV=1	1	1.707418	1.734281	2.639505	2.757379	1.789158	0.999382	1.245959	1.488685	0.933279	-0.009784	0.141355	0.009784	-0.813612	-1.948901	-3.295294	-2.861154	-1.709865	-1.575571	-0.45059	0.414552	-0.420367	-0.310372	-0.516433	-0.507279
GENE5021X	CUST_8904_PI425536763	(sp:Q90X97) Actin, alpha skeletal muscle OS=Atractaspis microlepidota microlepidota GN=ACTA1 PE=2 SV=1	1	1.669035	1.708128	2.520009	2.654821	1.707765	0.916393	1.383106	1.451244	0.914359	-0.076923	0.171009	0.076923	-0.753767	-1.807621	-3.339213	-2.731665	-1.610895	-1.522068	-0.458853	0.417902	-0.355105	-0.255552	-0.483361	-0.402657
GENE1638X	CUST_19598_PI425536763	[BBH] TDRD3_DANRE (sp:Q6NYG6) Tudor domain-containing protein 3 OS=Danio rerio GN=tdrd3 PE=2 SV=1	1	1.60143	1.627133	2.218663	2.36731	1.534211	0.807969	1.255865	1.520974	0.808919	-0.185222	0.111529	0.12481	-0.775339	-1.3969	-3.77339	-2.530138	-1.512313	-1.724975	-0.347279	0.315921	-0.347489	-0.183212	-0.443168	-0.111529
GENE2395X	CUST_21867_PI425536763	(sp:P68264) Actin, alpha skeletal muscle OS=Oreochromis mossambicus GN=acta1 PE=2 SV=1	1	1.439633	1.457825	2.192259	2.286265	1.458475	0.77871	1.089461	1.417216	0.797527	-0.073042	0.052663	0.173762	-0.673382	-1.365206	-3.380176	-2.210743	-1.400147	-1.502187	-0.311286	0.294612	-0.27264	-0.052663	-0.358697	-0.11347
GENE2041X	CUST_21138_PI425536763	(sp:P30163) Actin-2 OS=Onchocerca volvulus GN=act-2b PE=3 SV=1	1	1.772189	1.703864	2.468367	2.577665	1.741887	0.969504	1.342829	1.505961	0.854218	-0.043335	0.088189	0.043335	-0.810569	-1.803405	-3.89974	-2.755515	-1.65513	-1.762214	-0.544797	0.260505	-0.406221	-0.350028	-0.475772	-0.336959
GENE5048X	CUST_8957_PI425536763	(sp:Q99023) Actin OS=Trichoderma reesei GN=act PE=3 SV=1	1	1.649038	1.706808	2.434593	2.555774	1.632184	0.833471	1.324488	1.653947	0.88373	-0.104195	0.122377	0.104195	-0.863912	-1.78433	-3.981674	-2.701161	-1.609177	-1.873053	-0.422155	0.297557	-0.434496	-0.29804	-0.556161	-0.224186
GENE4851X	CUST_8500_PI425536763	(sp:P53475) Actin, muscle OS=Styela clava GN=TB12 PE=2 SV=1	1	1.776764	1.759284	2.412767	2.615157	1.723866	1.021207	1.374911	1.7071	0.966683	-0.082563	0.082563	0.183929	-0.956131	-1.73624	-3.85531	-2.629746	-1.482726	-1.881951	-0.445569	0.332672	-0.365647	-0.413923	-0.608276	-0.300255
GENE4908X	CUST_8652_PI425536763	(sp:P10986) Actin-4 OS=Caenorhabditis elegans GN=act-4 PE=2 SV=2	1	1.864336	1.690645	2.348507	2.554581	1.829307	0.929508	1.375978	1.653107	0.939016	-0.094639	0.094639	0.180573	-0.73836	-1.62204	-3.782696	-2.461321	-1.475578	-1.858402	-0.420149	0.367916	-0.286314	-0.337303	-0.538242	-0.166401
GENE1812X	CUST_20512_PI425536763	(sp:Q8ND04) Protein SMG8 OS=Homo sapiens GN=SMG8 PE=1 SV=1	1	1.191368	1.303033	1.958281	2.031216	1.240032	0.565571	0.921886	1.31524	0.762922	-0.003201	-0.023582	0.175336	-0.714694	-1.118376	-2.839407	-1.819911	-1.071693	-1.426824	-0.289106	0.303845	-0.050674	0.003201	-0.246254	-0.239154
GENE4752X	CUST_8217_PI425536763	(sp:Q96P47) Arf-GAP with GTPase, ANK repeat and PH domain-containing protein 3 OS=Homo sapiens GN=AGAP3 PE=1 SV=2	1	1.06856	1.254706	1.896847	1.878447	1.259638	0.483593	0.78185	1.203984	0.594471	-0.034898	-0.114069	0.117481	-0.743967	-1.135929	-2.61034	-1.670813	-1.233334	-1.273274	-0.281027	0.224976	-0.141494	0.034898	-0.32905	-0.33467
GENE5342X	TC100369	[BBH] ACT2_XENLA (sp:P10995) Actin, alpha sarcomeric/cardiac OS=Xenopus laevis PE=2 SV=1	1	1.09601	1.213634	1.894886	1.98624	1.031563	0.488466	0.869806	1.154198	0.570364	-0.084265	-0.052746	0.08984	-0.779228	-1.096704	-2.776121	-1.65164	-1.119934	-1.068655	-0.254957	0.252926	-0.122236	0.052746	-0.266916	-0.296629
GENE1798X	CUST_20461_PI425536763	(sp:Q6P378) Actin, cytoplasmic 2 OS=Xenopus tropicalis GN=actg1 PE=2 SV=1	1	1.246374	1.229507	1.923702	2.058662	1.269337	0.506222	0.935654	1.198645	0.606666	-0.092424	-0.03657	0.173977	-0.83252	-1.302801	-2.616856	-1.591942	-1.023932	-1.090348	-0.372311	0.272501	-0.000324	0.000324	-0.307133	-0.225148
GENE1843X	CUST_20597_PI425536763	(sp:P53445) Fructose-bisphosphate aldolase, muscle type OS=Lampetra japonica PE=2 SV=1	1	1.206761	1.172999	1.798879	1.976536	1.149415	0.440158	0.875009	1.162814	0.521096	-0.23265	-0.035302	0.035302	-0.647885	-1.329896	-2.459729	-1.479066	-1.086167	-1.012038	-0.282872	0.351434	-0.165917	0.075417	-0.262486	-0.137894
GENE1930X	CUST_20804_PI425536763	(sp:P41339) Actin, acrosomal process isoform OS=Limulus polyphemus PE=2 SV=1	1	1.184304	1.166829	1.883453	2.099653	1.232491	0.533235	0.885084	1.21306	0.504637	-0.214751	-0.037744	0.037744	-0.743126	-1.358007	-2.681718	-1.721366	-1.155818	-1.138068	-0.293657	0.343532	-0.149282	0.053176	-0.422443	-0.182147
GENE2323X	CUST_21736_PI425536763	(sp:P30168) Actin-71 OS=Solanum tuberosum GN=AC71 PE=3 SV=2	1	1.239509	1.33147	2.003502	2.17811	1.276789	0.671327	0.924124	1.295132	0.641468	-0.18202	0.000479	0.092193	-0.620903	-1.381508	-2.725821	-1.812078	-1.174807	-1.206602	-0.330728	0.313672	-0.242783	-0.000479	-0.395512	-0.218695
GENE4834X	CUST_8430_PI425536763	(sp:P45521) Actin (Fragment) OS=Procambarus clarkii PE=1 SV=1	1	1.163163	1.186573	1.757134	2.013703	1.236111	0.496302	0.936304	1.231449	0.524178	-0.057623	0.057623	0.19376	-0.582977	-1.215975	-2.704412	-1.67239	-1.067533	-1.253698	-0.352619	0.251836	-0.199454	-0.113162	-0.398599	-0.247259
GENE5572X	TC101488	(sp:P81660) Troponin C, skeletal muscle OS=Anguilla anguilla PE=1 SV=1	1	1.334487	1.377772	2.039586	2.139865	1.355697	0.672669	1.040662	1.357249	0.653692	-0.142021	0.056579	0.201415	-0.724687	-1.339208	-2.970614	-1.754642	-1.132068	-1.31805	-0.133945	0.329852	-0.056579	-0.122108	-0.307821	-0.166367
GENE1961X	CUST_20904_PI425536763	(sp:P09493) Tropomyosin alpha-1 chain OS=Homo sapiens GN=TPM1 PE=1 SV=2	1	1.419266	1.365168	2.051872	2.192427	1.392727	0.689079	1.011068	1.310959	0.652342	-0.17086	-0.032641	0.077724	-0.756592	-1.446442	-3.170887	-2.037485	-1.288155	-1.316818	-0.218098	0.487329	-0.084049	0.018341	-0.263813	-0.018341
GENE4574X	CUST_7775_PI425536763	(sp:P13104) Tropomyosin alpha-1 chain OS=Danio rerio GN=tpma PE=2 SV=1	1	1.361483	1.317588	1.991217	2.143418	1.367169	0.644891	1.028969	1.249814	0.605068	-0.243006	-0.00777	0.00777	-0.813363	-1.501894	-3.306804	-2.103354	-1.315815	-1.348679	-0.285982	0.431279	-0.131342	0.030313	-0.280711	-0.079729
GENE1993X	CUST_20986_PI425536763	(sp:P19352) Tropomyosin beta chain OS=Gallus gallus GN=TPM2 PE=1 SV=1	1	1.296689	1.269184	1.965728	2.094276	1.259828	0.603582	0.944017	1.252719	0.532744	-0.22356	-0.03926	0.095331	-0.817534	-1.356654	-2.988267	-1.972357	-1.179159	-1.367259	-0.276835	0.429439	-0.15379	0.03926	-0.337199	-0.162408
GENE2420X	CUST_21915_PI425536763	(sp:P53459) Actin-6 (Fragment) OS=Diphyllobothrium dendriticum GN=ACT6 PE=2 SV=1	1	1.2912	1.21736	1.875874	2.008066	1.227932	0.522761	0.933761	1.206553	0.579507	-0.193155	0.027552	0.089665	-0.749921	-1.365603	-2.701002	-1.738695	-1.00853	-1.210162	-0.275184	0.349322	-0.131249	-0.027552	-0.362271	-0.218018
GENE4766X	CUST_8267_PI425536763	(sp:P60010) Actin OS=Saccharomyces cerevisiae GN=ACT1 PE=1 SV=1	1	1.272465	1.235194	1.874064	2.036219	1.215239	0.568927	0.942507	1.277598	0.549954	-0.202363	0.008683	0.120833	-0.833288	-1.336431	-2.804771	-1.819177	-1.059373	-1.249883	-0.280679	0.4073	-0.161205	-0.008683	-0.376152	-0.245159
GENE7608X	TC111380	(sp:Q9QZ47) Troponin T, fast skeletal muscle OS=Mus musculus GN=Tnnt3 PE=1 SV=3	1	1.27499	1.215132	2.024683	2.099442	1.198695	0.590935	1.046965	1.166738	0.644812	-0.249325	0.028833	-0.028833	-0.841615	-1.472639	-2.891983	-1.943493	-1.171888	-1.290866	-0.270573	0.362004	-0.149139	0.036948	-0.307928	-0.075457
GENE1988X	CUST_20967_PI425536763	(sp:Q98972) Actin, alpha skeletal muscle OS=Oryzias latipes GN=acta1 PE=2 SV=1	1	1.357002	1.40919	2.059751	2.288295	1.370316	0.790415	1.0448	1.386801	0.656677	-0.150065	0.025494	0.095833	-0.719256	-1.299034	-3.093316	-2.116566	-1.325492	-1.347974	-0.353456	0.340942	-0.234097	-0.025494	-0.36585	-0.197922
GENE2005X	CUST_21009_PI425536763	(sp:P68136) Actin, alpha skeletal muscle OS=Rattus norvegicus GN=Acta1 PE=2 SV=1	1	1.417549	1.384943	2.060871	2.303519	1.365183	0.734753	1.060347	1.349003	0.662888	-0.148231	0.045313	0.106839	-0.690365	-1.369592	-3.101816	-2.145269	-1.259704	-1.460291	-0.342471	0.413695	-0.253036	-0.045313	-0.39192	-0.224064
GENE2350X	CUST_21787_PI425536763	(sp:Q26065) Actin, adductor muscle OS=Placopecten magellanicus PE=2 SV=1	1	1.325879	1.279895	1.951556	2.117563	1.283967	0.696679	1.046685	1.265744	0.637313	-0.229604	0.016185	0.058399	-0.778435	-1.314172	-2.896836	-1.978772	-1.182669	-1.267081	-0.356747	0.384197	-0.245303	-0.016185	-0.336547	-0.218112
GENE4883X	CUST_8595_PI425536763	(sp:P93585) Actin-65 (Fragment) OS=Solanum tuberosum PE=3 SV=1	1	1.332461	1.366525	2.020791	2.241363	1.383496	0.696418	1.043624	1.32879	0.618119	-0.177153	-0.025439	0.055333	-0.665967	-1.359181	-2.929465	-2.027188	-1.330739	-1.320098	-0.373755	0.270629	-0.240531	0.025439	-0.377259	-0.192277
GENE1951X	CUST_20871_PI425536763	(sp:P53479) Actin, alpha skeletal muscle OS=Cyprinus carpio GN=acta1 PE=2 SV=1	1	1.360789	1.342226	2.06998	2.257732	1.366049	0.733559	1.042496	1.332997	0.651767	-0.164471	0.051402	0.028544	-0.721004	-1.432371	-3.146188	-2.09003	-1.318449	-1.354131	-0.378837	0.342654	-0.269578	-0.028544	-0.389868	-0.222943
GENE1989X	CUST_20968_PI425536763	(sp:P53479) Actin, alpha skeletal muscle OS=Cyprinus carpio GN=acta1 PE=2 SV=1	1	1.3891	1.312295	2.077552	2.340333	1.355321	0.729356	1.072838	1.331112	0.673385	-0.216112	0.060863	-0.006946	-0.734217	-1.486672	-3.250815	-2.209885	-1.338576	-1.434033	-0.408768	0.331046	-0.275771	0.006946	-0.41874	-0.186856
GENE4747X	CUST_8202_PI425536763	(sp:P92182) Actin-1 OS=Lumbricus terrestris GN=ACT1 PE=2 SV=1	1	1.372485	1.24941	2.121526	2.261712	1.304742	0.705484	1.102233	1.266708	0.672948	-0.241169	0.09164	0.032089	-0.721485	-1.465545	-3.02422	-2.196688	-1.311875	-1.30192	-0.367834	0.383368	-0.26702	-0.032089	-0.373229	-0.207451
GENE2150X	CUST_21408_PI425536763	(sp:Q98972) Actin, alpha skeletal muscle OS=Oryzias latipes GN=acta1 PE=2 SV=1	1	1.489055	1.411995	2.234951	2.49753	1.430298	0.86034	1.184341	1.436897	0.741595	-0.111279	0.090246	0.042488	-0.672339	-1.399168	-3.196907	-2.248686	-1.345038	-1.480513	-0.317883	0.387596	-0.285427	-0.042488	-0.381161	-0.091195
GENE4576X	CUST_7778_PI425536763	(sp:P53480) Actin, alpha cardiac OS=Takifugu rubripes PE=2 SV=1	1	1.425955	1.356295	2.058077	2.301092	1.323695	0.761728	1.083752	1.284373	0.639065	-0.198486	0.038402	0.111273	-0.655102	-1.338396	-2.877111	-2.105178	-1.296392	-1.388013	-0.370834	0.337399	-0.307477	-0.038402	-0.377984	-0.167694
GENE4620X	CUST_7912_PI425536763	(sp:P69005) Actin, cytoskeletal 2B OS=Strongylocentrotus purpuratus GN=CYIIB PE=2 SV=1	1	1.453987	1.331173	2.09836	2.28663	1.390673	0.720188	1.247773	1.227996	0.697107	-0.248612	0.060463	0.068673	-0.65259	-1.506953	-3.027054	-2.124043	-1.291289	-1.288485	-0.367924	0.354091	-0.306151	-0.060463	-0.360085	-0.165562
GENE4982X	CUST_8826_PI425536763	(sp:Q26065) Actin, adductor muscle OS=Placopecten magellanicus PE=2 SV=1	1	1.555965	1.327807	2.205783	2.351772	1.403558	0.783102	1.210345	1.339911	0.772469	-0.237095	0.145815	0.070723	-0.702858	-1.42241	-3.135948	-2.166719	-1.261299	-1.414617	-0.404768	0.425885	-0.32478	-0.070723	-0.381508	-0.097317
GENE2313X	CUST_21723_PI425536763	(sp:P53463) Actin, cytoskeletal OS=Heliocidaris erythrogramma PE=3 SV=1	1	1.433917	1.269194	2.090938	2.331729	1.256541	0.817189	1.1426	1.205382	0.698308	-0.253972	0.044841	0.036868	-0.664968	-1.399362	-3.152883	-2.124217	-1.321584	-1.329144	-0.445271	0.424558	-0.346305	-0.036868	-0.356383	-0.234187
GENE4575X	CUST_7777_PI425536763	(sp:P20399) Actin, alpha sarcomeric/cardiac OS=Xenopus tropicalis PE=2 SV=1	1	1.411036	1.265697	2.030848	2.358161	1.206921	0.736355	1.103344	1.182503	0.623951	-0.286487	0.016112	-0.002434	-0.699172	-1.409664	-3.138887	-2.102953	-1.240032	-1.443692	-0.443864	0.394412	-0.372465	0.002434	-0.37652	-0.180708
GENE4995X	CUST_8856_PI425536763	(sp:P08023) Actin, aortic smooth muscle OS=Gallus gallus GN=ACTA2 PE=1 SV=2	1	1.376723	1.332506	1.951649	2.221251	1.2953	0.744622	1.076864	1.315976	0.701172	-0.141107	0.049101	0.122788	-0.63289	-1.232483	-2.94194	-1.928325	-1.105011	-1.29723	-0.355068	0.35433	-0.238034	-0.049101	-0.476135	-0.143624
GENE5055X	CUST_8968_PI425536763	(sp:P30167) Actin-58 OS=Solanum tuberosum GN=AC58 PE=3 SV=1	1	1.607568	1.482562	2.245509	2.45219	1.532267	0.911006	1.260257	1.434724	0.842094	-0.16323	0.126536	0.027594	-0.584821	-1.346337	-3.294688	-2.262025	-1.311959	-1.427596	-0.333139	0.423297	-0.289402	-0.027594	-0.330941	-0.120841
GENE2415X	CUST_21906_PI425536763	(sp:P93376) Actin-103 (Fragment) OS=Nicotiana tabacum PE=3 SV=1	1	1.64629	1.643036	2.394331	2.637757	1.689123	0.970731	1.288248	1.580135	0.811846	-0.166068	0.133144	0.049914	-0.730807	-1.738396	-3.397915	-2.58805	-1.523917	-1.466924	-0.358764	0.377731	-0.347201	-0.049914	-0.406372	-0.287589
GENE4723X	CUST_8139_PI425536763	(sp:Q00214) Actin, muscle OS=Styela plicata PE=3 SV=1	1	1.696831	1.612565	2.253325	2.478818	1.651481	0.924819	1.261941	1.468806	0.875533	-0.200412	0.064728	0.094939	-0.741732	-1.647857	-3.451189	-2.518396	-1.485811	-1.46944	-0.353067	0.455227	-0.224573	-0.064728	-0.313509	-0.282476
GENE2242X	CUST_21586_PI425536763	(sp:P53486) Actin, cytoplasmic 3 OS=Takifugu rubripes GN=actbc PE=2 SV=1	1	1.67807	1.454063	2.194776	2.403269	1.538593	0.820951	1.272007	1.340949	0.757004	-0.348832	0.064168	-0.01131	-0.76114	-1.691945	-3.485974	-2.533371	-1.435166	-1.350756	-0.401223	0.392486	-0.28044	0.01131	-0.324833	-0.212486
GENE2157X	CUST_21429_PI425536763	(sp:P10990) Actin-15A OS=Strongylocentrotus franciscanus PE=3 SV=1	1	1.702578	1.433197	2.296703	2.497414	1.577337	0.881607	1.291447	1.42915	0.810595	-0.237852	0.120131	-0.010151	-0.751649	-1.717964	-3.435074	-2.582034	-1.384483	-1.388161	-0.366026	0.488999	-0.249786	0.010151	-0.303167	-0.20038
GENE5057X	CUST_8979_PI425536763	(sp:Q26065) Actin, adductor muscle OS=Placopecten magellanicus PE=2 SV=1	1	1.721942	1.414779	2.356923	2.505672	1.643855	0.852683	1.259702	1.442195	0.822019	-0.219174	0.063289	-0.03147	-0.836936	-1.821292	-3.580062	-2.54085	-1.47252	-1.353847	-0.37873	0.466523	-0.217393	0.03147	-0.33929	-0.209264
GENE9707X	TC122475	[BBH] ACT2_XENLA (sp:P10995) Actin, alpha sarcomeric/cardiac OS=Xenopus laevis PE=2 SV=1	1	1.620143	1.461763	2.289325	2.440475	1.484834	0.835581	1.275895	1.360319	0.772394	-0.230727	0.175421	0.022624	-0.691649	-1.600644	-3.494706	-2.538256	-1.444754	-1.43631	-0.410479	0.436651	-0.355385	-0.022624	-0.344905	-0.210627
GENE3572X	CUST_3582_PI425536763	(sp:Q9N0V3) Bile salt export pump OS=Oryctolagus cuniculus GN=ABCB11 PE=2 SV=1	1	1.494246	1.573262	2.214818	2.306952	1.498231	0.950883	1.11204	1.432562	0.773669	-0.213366	-0.065145	0.071478	-0.723718	-1.495656	-3.256315	-2.160175	-1.231779	-1.325298	-0.272491	0.380148	-0.197784	0.033424	-0.193525	-0.033424
GENE1849X	CUST_20621_PI425536763	(sp:Q9BE40) Myosin-1 OS=Bos taurus GN=MYH1 PE=2 SV=2	1	1.532941	1.312785	2.032538	2.193736	1.29016	0.808698	1.114696	1.260356	0.676619	-0.266514	0.02456	-0.02456	-0.711757	-1.370184	-2.981517	-1.955669	-1.204862	-1.215217	-0.339379	0.391948	-0.235709	0.13901	-0.213494	-0.060678
GENE2134X	CUST_21380_PI425536763	(sp:Q90339) Myosin heavy chain, fast skeletal muscle OS=Cyprinus carpio PE=2 SV=2	1	1.642894	1.379728	2.304759	2.444245	1.498488	0.862198	1.242755	1.345466	0.818051	-0.229054	0.046678	-0.010606	-0.742475	-1.493863	-3.066956	-2.132009	-1.219964	-1.228877	-0.375903	0.460492	-0.191115	0.010606	-0.24849	-0.075557
GENE9364X	TC120713	(sp:P02609) Myosin regulatory light chain 2, skeletal muscle isoform OS=Gallus gallus GN=MYLPF PE=1 SV=2	1	1.523362	1.433243	2.060168	2.272752	1.439881	0.859139	1.172819	1.324383	0.716749	-0.280864	0.112063	0.020594	-0.834089	-1.243744	-3.073736	-2.00725	-1.251316	-1.241903	-0.277506	0.388033	-0.158292	-0.020594	-0.332572	-0.130239
GENE9578X	TC121745	(sp:P02608) Myosin regulatory light chain 2, skeletal muscle isoform type 2 OS=Oryctolagus cuniculus GN=MYLPF PE=1 SV=3	1	1.411892	1.37092	1.988884	2.208266	1.373917	0.757506	1.04319	1.276292	0.662175	-0.250924	0.077547	0.010273	-0.654928	-1.243265	-2.818967	-1.819441	-1.227751	-1.132157	-0.286315	0.406273	-0.167553	-0.010273	-0.337616	-0.201616
GENE2303X	CUST_21709_PI425536763	(sp:Q5XJ10) Glyceraldehyde-3-phosphate dehydrogenase OS=Danio rerio GN=gapdh PE=2 SV=2	1	1.095386	0.995534	1.876723	1.935027	0.973041	0.489679	0.83022	1.03691	0.473865	-0.300923	0.031087	0.001218	-0.637496	-1.114184	-2.265601	-1.490569	-0.998652	-0.991571	-0.338023	0.371806	-0.350505	-0.001218	-0.289464	-0.304166
GENE2399X	CUST_21880_PI425536763	(sp:P93371) Actin-93 (Fragment) OS=Nicotiana tabacum PE=3 SV=1	1	1.175751	1.123785	1.806274	2.060427	1.085369	0.569176	0.897116	1.098892	0.476698	-0.230442	-0.039198	0.0896	-0.620735	-1.136236	-2.495022	-1.509287	-0.992521	-1.132193	-0.357012	0.392607	-0.275209	0.039198	-0.353354	-0.240059
GENE2307X	CUST_21716_PI425536763	(sp:P00489) Glycogen phosphorylase, muscle form OS=Oryctolagus cuniculus GN=PYGM PE=1 SV=3	1	1.203737	1.10123	1.945239	2.037917	1.122775	0.574562	0.930447	1.129563	0.530846	-0.31824	0.033297	-0.033297	-0.668826	-1.175826	-2.617491	-1.616315	-1.112347	-1.030144	-0.323842	0.336852	-0.290133	0.04747	-0.380788	-0.249932
GENE4638X	CUST_7953_PI425536763	(sp:O15998) Actin, muscle OS=Ciona savignyi PE=2 SV=1	1	1.245648	1.137094	1.883119	1.985373	1.155392	0.59057	0.993464	1.115444	0.503335	-0.324521	-0.0201	0.0201	-0.680077	-1.245867	-2.590606	-1.677415	-1.099889	-1.098544	-0.353886	0.313966	-0.294774	0.091448	-0.34573	-0.189963
GENE7375X	TC110282	(sp:P00564) Creatine kinase M-type OS=Rattus norvegicus GN=Ckm PE=1 SV=2	1	1.141755	1.087724	1.875745	2.043746	1.089789	0.595399	0.895864	1.076751	0.497401	-0.302715	0.007056	-0.007056	-0.505748	-1.075213	-2.425424	-1.473958	-0.978	-0.910962	-0.341287	0.373477	-0.298858	0.092057	-0.311959	-0.189826
GENE2224X	CUST_21553_PI425536763	(sp:Q4KYY3) Glyceraldehyde-3-phosphate dehydrogenase OS=Spermophilus citellus GN=GAPDH PE=2 SV=3	1	1.284405	1.056515	2.083391	2.129703	1.175186	0.618046	0.948552	1.178091	0.670601	-0.213085	0.083095	0.002489	-0.531138	-1.162642	-2.4527	-1.484038	-0.994588	-0.933853	-0.325073	0.349996	-0.239763	-0.002489	-0.307472	-0.242079
GENE9639X	TC122062	Salmo salar pyruvate kinase (pk), mRNA	1	1.213625	1.111134	1.899788	1.953726	1.140113	0.542253	1.003539	1.077448	0.552893	-0.240849	0.062487	0.022368	-0.675884	-1.111479	-2.421587	-1.463203	-1.020128	-0.886236	-0.310696	0.286366	-0.262581	-0.022368	-0.279439	-0.30872
GENE4966X	CUST_8793_PI425536763	(sp:P00564) Creatine kinase M-type OS=Rattus norvegicus GN=Ckm PE=1 SV=2	1	1.445215	1.397938	2.062103	2.243054	1.360442	0.818303	1.040989	1.331011	0.683823	-0.513143	0.065658	-0.05584	-0.761513	-1.21827	-2.878246	-1.791791	-1.194149	-1.148929	-0.267153	0.448003	-0.347227	0.05584	-0.387366	-0.20328
GENE4617X	CUST_7900_PI425536763	(sp:P04829) Actin, cytoplasmic A3 OS=Bombyx mori PE=3 SV=3	1	1.390488	1.242781	1.936776	2.150351	1.235576	0.695322	1.068979	1.151359	0.758107	-0.133918	-0.081351	0.133814	-0.76694	-1.214559	-2.702027	-1.61578	-0.988358	-1.134444	-0.297443	0.482399	-0.127287	0.081351	-0.234612	-0.160672
GENE4712X	CUST_8116_PI425536763	(sp:Q9BE41) Myosin-2 OS=Bos taurus GN=MYH2 PE=2 SV=1	1	1.172375	1.059041	2.009804	2.080803	1.032174	0.62381	0.825584	1.117522	0.708198	-0.248363	0.05961	-0.05961	-0.604383	-1.334551	-2.743156	-1.686824	-1.044765	-1.083041	-0.407271	0.448648	-0.214735	0.257471	-0.274861	-0.08555
GENE4154X	CUST_6024_PI425536763	(sp:Q9N1E2) Glucose-6-phosphate isomerase OS=Oryctolagus cuniculus GN=GPI PE=1 SV=3	1	1.205299	1.186325	1.958982	2.010374	1.148653	0.63183	0.918207	1.157434	0.643486	-0.036045	0.036045	0.04269	-0.798208	-1.346325	-3.192875	-1.549877	-0.967905	-1.323931	-0.206661	0.377064	-0.098717	-0.290814	-0.109713	-0.394499
GENE2241X	CUST_21585_PI425536763	(sp:P51469) Glyceraldehyde-3-phosphate dehydrogenase OS=Xenopus laevis GN=gapdh PE=2 SV=2	1	1.291923	1.253406	1.990342	2.180617	1.208638	0.659078	1.019439	1.187681	0.653632	-0.087545	0.087545	0.094584	-0.515541	-1.012773	-2.729483	-1.43255	-0.890227	-1.198405	-0.24884	0.470206	-0.275632	-0.188114	-0.321461	-0.319895
GENE4972X	CUST_8805_PI425536763	(sp:O93540) L-lactate dehydrogenase A chain OS=Gobionotothen gibberifrons GN=ldha PE=2 SV=3	1	1.400304	1.324421	2.009494	2.200373	1.28905	0.820411	1.117408	1.243083	0.608258	-0.032979	0.032979	0.138611	-0.696599	-1.080579	-3.110858	-1.669381	-1.029115	-1.235677	-0.184833	0.401807	-0.255699	-0.148349	-0.259369	-0.292278
GENE4813X	CUST_8384_PI425536763	(sp:P00337) L-lactate dehydrogenase B chain OS=Gallus gallus GN=LDHB PE=1 SV=3	1	1.292577	1.222155	2.046009	2.053682	1.16587	0.55938	0.978846	1.212684	0.620567	-0.095422	0.075655	0.072787	-0.679386	-1.014719	-3.10363	-1.605998	-1.031111	-0.993258	-0.07616	0.3164	-0.140738	-0.072787	-0.169409	-0.259818
GENE5826X	TC102706	[BBH] LDHA_SPHID (sp:O13277) L-lactate dehydrogenase A chain OS=Sphyraena idiastes GN=ldha PE=2 SV=3	1	1.291549	1.289054	2.097019	2.011793	1.322899	0.618496	1.039258	1.364106	0.580244	-0.052053	0.14868	0.052053	-0.683412	-1.256802	-3.04023	-1.851434	-0.937207	-1.054865	-0.198038	0.226826	-0.282932	-0.091338	-0.146332	-0.373321
GENE5066X	CUST_8993_PI425536763		1	1.247523	1.256673	1.93796	2.042323	1.302866	0.670027	1.044713	1.418619	0.89661	-0.000086	0.000086	0.03447	-0.805178	-1.374414	-3.030897	-1.689464	-1.075306	-1.007959	-0.26666	0.169686	-0.233732	-0.083843	-0.464557	-0.272436
GENE2029X	CUST_21086_PI425536763	(sp:P20929) Nebulin OS=Homo sapiens GN=NEB PE=1 SV=3	1	2.180529	2.143772	2.976989	2.661916	2.144273	0.989139	1.349687	1.44018	1.159037	-0.485789	0.026116	-0.279211	-1.077392	-1.850134	-4.044777	-2.776066	-1.832888	-1.60319	-0.026116	0.454245	-0.122028	-0.208538	0.242198	-0.120575
GENE4701X	CUST_8089_PI425536763	(sp:Q90339) Myosin heavy chain, fast skeletal muscle OS=Cyprinus carpio PE=2 SV=2	1	2.17855	2.336556	2.984498	2.616016	2.172243	1.377197	1.41851	1.73703	0.880505	-0.617527	0.137008	-0.092774	-0.967429	-2.245986	-4.698327	-3.620674	-1.958488	-2.172895	-0.046193	0.388428	-0.607261	-0.000699	0.000699	-0.230638
GENE7127X	TC109017	(sp:Q90339) Myosin heavy chain, fast skeletal muscle OS=Cyprinus carpio PE=2 SV=2	1	2.241669	2.085367	2.93013	2.5672	2.106863	1.21434	1.483784	1.646954	1.063134	-0.312364	0.039549	0.05765	-0.794196	-2.0028	-4.289196	-3.162967	-1.813856	-1.993589	-0.076753	0.245965	-0.460864	-0.039549	-0.064527	-0.271602
GENE2118X	CUST_21344_PI425536763	(sp:P35316) Calcium-transporting ATPase sarcoplasmic/endoplasmic reticulum type OS=Artemia sanfranciscana PE=2 SV=1	1	2.424049	2.055334	2.850742	3.073864	2.148399	1.448608	1.550909	1.670271	1.275058	-0.255734	0.059059	-0.059059	-1.082919	-1.810225	-4.145521	-2.484417	-1.546709	-1.733549	-0.088572	0.681494	-0.257345	-0.071492	-0.201483	0.191807
GENE3206X	CUST_27634_PI425536763	(sp:O55143) Sarcoplasmic/endoplasmic reticulum calcium ATPase 2 OS=Mus musculus GN=Atp2a2 PE=1 SV=2	1	2.302559	1.839041	2.783098	2.842843	2.082077	1.303969	1.363412	1.608561	1.203582	-0.385841	0.212008	-0.153018	-1.165002	-1.863184	-3.755723	-2.679362	-1.666689	-1.609412	-0.079244	0.610243	-0.311955	-0.147402	-0.243802	0.079244
GENE2329X	CUST_21750_PI425536763	(sp:P02609) Myosin regulatory light chain 2, skeletal muscle isoform OS=Gallus gallus GN=MYLPF PE=1 SV=2	1	1.994176	1.842769	2.408732	2.66037	1.845107	1.055432	1.358828	1.552041	0.899055	-0.189158	0.260566	-0.009787	-1.019377	-1.533252	-3.705531	-2.525569	-1.495122	-1.583972	-0.218509	0.557849	-0.139871	-0.212103	-0.439788	0.009787
GENE2229X	CUST_21561_PI425536763	(sp:P45887) Actin-5, muscle-specific OS=Bactrocera dorsalis PE=2 SV=1	1	2.156491	1.834773	2.604055	2.864591	1.996743	1.283467	1.582499	1.57936	0.934381	-0.287688	0.220853	0.0363	-0.784004	-1.729562	-3.854087	-2.656714	-1.387303	-1.590495	-0.325238	0.631724	-0.22511	-0.088617	-0.3026	-0.0363
GENE4801X	CUST_8360_PI425536763	(sp:Q5KR49) Tropomyosin alpha-1 chain OS=Bos taurus GN=TPM1 PE=2 SV=1	1	2.100707	1.948051	2.751465	2.855334	2.050031	1.185717	1.499457	1.496189	0.960687	-0.082657	0.213776	0.024012	-0.858391	-1.752242	-3.866806	-2.702177	-1.599141	-1.70356	-0.163462	0.561519	-0.074953	-0.096076	-0.190428	-0.024012
GENE1996X	CUST_20992_PI425536763	(sp:P02642) Troponin T, cardiac muscle isoforms OS=Gallus gallus GN=TNNT2 PE=2 SV=2	1	1.982216	1.882506	2.41228	2.46353	1.910416	1.100252	1.516909	1.353445	1.079966	-0.128271	0.002947	-0.009648	-0.957269	-1.674785	-3.626167	-2.468337	-1.405487	-1.604829	-0.292868	0.574326	-0.06984	-0.002947	-0.028177	0.047519
GENE4891X	CUST_8613_PI425536763	(sp:P02641) Troponin T, fast skeletal muscle OS=Oryctolagus cuniculus GN=TNNT3 PE=1 SV=4	1	1.952703	1.898788	2.530994	2.44435	1.893922	1.0443	1.506812	1.413566	1.057116	-0.173307	0.213562	0.073844	-0.987305	-1.567527	-3.672762	-2.606751	-1.35551	-1.512185	-0.228349	0.503318	-0.073844	-0.077738	-0.098674	-0.117894
GENE4953X	CUST_8764_PI425536763	(sp:P02641) Troponin T, fast skeletal muscle OS=Oryctolagus cuniculus GN=TNNT3 PE=1 SV=4	1	1.999852	1.869466	2.617913	2.478356	1.954675	1.188397	1.558747	1.398423	1.056262	-0.189898	0.278392	0.051288	-0.910467	-1.691274	-3.829717	-2.515569	-1.460275	-1.514655	-0.248388	0.541938	-0.103	-0.051288	-0.090201	-0.058806
GENE2053X	CUST_21174_PI425536763	(sp:P02588) Troponin C, skeletal muscle OS=Gallus gallus GN=TNNC2 PE=1 SV=3	1	2.083982	1.945242	2.615776	2.683611	1.98965	1.158371	1.473081	1.541253	0.939578	-0.359037	0.20364	0.110487	-0.914267	-1.65971	-3.775602	-2.505114	-1.611906	-1.573652	-0.16901	0.473553	-0.178462	-0.110487	-0.183421	-0.11795
GENE5023X	CUST_8912_PI425536763	(sp:P80322) Troponin C OS=Branchiostoma lanceolatum PE=1 SV=1	1	2.085192	2.003664	2.629023	2.605198	1.906206	1.314698	1.595408	1.660673	1.001841	-0.31209	0.251415	0.152479	-0.820666	-1.548481	-3.850039	-2.563807	-1.528179	-1.583658	-0.152479	0.438524	-0.229956	-0.23246	-0.261053	-0.24209
GENE2266X	CUST_21639_PI425536763	(sp:P02588) Troponin C, skeletal muscle OS=Gallus gallus GN=TNNC2 PE=1 SV=3	1	2.114275	2.05538	2.575435	2.604487	2.083733	1.071275	1.540688	1.757136	0.96631	-0.293103	0.180031	0.239514	-1.008507	-1.754828	-3.778995	-2.616446	-1.497935	-1.814676	-0.1973	0.578491	-0.180031	-0.278765	-0.354979	-0.305913
GENE4974X	CUST_8809_PI425536763	(sp:P02588) Troponin C, skeletal muscle OS=Gallus gallus GN=TNNC2 PE=1 SV=3	1	2.011272	1.930426	2.549357	2.537973	1.910153	1.138233	1.530453	1.648986	0.993334	-0.266662	0.221525	0.167311	-0.951739	-1.611334	-3.689859	-2.497285	-1.465036	-1.615566	-0.205779	0.519006	-0.167311	-0.206023	-0.25865	-0.416694
GENE4632X	CUST_7938_PI425536763	(sp:P23343) Actin-1 OS=Daucus carota PE=2 SV=1	1	2.074206	2.127615	2.59034	2.857592	2.114802	1.158605	1.523836	1.82671	0.875953	-0.093847	0.195114	0.093847	-1.008333	-1.941229	-4.002744	-3.061376	-1.824928	-1.826183	-0.246639	0.599602	-0.152057	-0.138305	-0.462978	-0.21335
GENE7558X	TC111142	(sp:Q90339) Myosin heavy chain, fast skeletal muscle OS=Cyprinus carpio PE=2 SV=2	1	2.114392	1.983382	2.477681	2.503982	1.945059	1.209723	1.418895	1.655553	0.857863	-0.332759	0.107174	-0.081902	-0.701379	-1.854963	-3.972694	-2.862148	-1.570646	-1.560975	-0.176875	0.593533	-0.211717	0.081902	-0.145719	-0.095733
GENE2023X	CUST_21065_PI425536763	(sp:Q96A32) Myosin regulatory light chain 2, skeletal muscle isoform OS=Homo sapiens GN=MYLPF PE=2 SV=1	1	1.552193	1.521248	2.165681	2.357726	1.582403	0.848774	1.173634	1.338676	0.758112	-0.237545	0.182415	0.004656	-0.958426	-1.30359	-2.978012	-2.047884	-1.253738	-1.08135	-0.153854	0.538035	-0.004656	-0.022361	-0.210135	-0.060431
GENE4870X	CUST_8558_PI425536763	(sp:P04466) Myosin regulatory light chain 2, skeletal muscle isoform OS=Rattus norvegicus GN=Mylpf PE=2 SV=2	1	1.799605	1.647424	2.269666	2.401789	1.720698	0.924001	1.262697	1.374294	0.798054	-0.272894	0.222531	-0.011876	-0.978508	-1.462064	-3.277681	-2.17106	-1.449916	-1.143966	-0.053559	0.605707	0.00532	-0.00532	-0.192346	-0.040281
GENE5196X	CUST_965_PI425536763	(sp:P02609) Myosin regulatory light chain 2, skeletal muscle isoform OS=Gallus gallus GN=MYLPF PE=1 SV=2	1	2.03651	1.911057	2.485436	2.748949	2.032687	1.10012	1.405874	1.554717	0.941121	-0.21569	0.304364	0.012925	-1.023948	-1.453926	-3.445458	-2.358897	-1.420932	-1.34297	-0.083425	0.629051	-0.012925	-0.110003	-0.297823	-0.026129
GENE4155X	CUST_6025_PI425536763	(sp:P04466) Myosin regulatory light chain 2, skeletal muscle isoform OS=Rattus norvegicus GN=Mylpf PE=2 SV=2	1	1.601882	1.520416	2.174771	2.359319	1.653453	0.808885	1.140224	1.197986	0.681902	-0.186025	0.173464	-0.041971	-0.996936	-1.436917	-3.142636	-2.009389	-1.384512	-1.146842	-0.225113	0.425579	0.041971	-0.164977	-0.274653	-0.161872
GENE205X	CUST_11211_PI425536763	(sp:Q7SX99) Fumarate hydratase, mitochondrial OS=Danio rerio GN=fh PE=2 SV=1	1	2.013811	2.016039	2.730064	2.576256	1.911817	1.054002	1.516353	1.43997	0.772678	-0.411782	0.111219	-0.131813	-1.178649	-1.593407	-4.002276	-2.423287	-1.388069	-1.570454	-0.257117	0.798785	-0.111219	-0.29869	-0.130053	0.198755
GENE4941X	CUST_8736_PI425536763	(sp:Q0VC48) Tropomodulin-4 OS=Bos taurus GN=TMOD4 PE=2 SV=1	1	2.082404	2.113506	2.721352	2.71903	1.995437	1.066622	1.609746	1.510297	0.644444	-0.42532	0.195922	-0.184617	-1.198684	-1.725905	-3.976779	-2.710961	-1.504214	-1.54304	-0.120101	0.769173	-0.087335	-0.408186	-0.168896	0.087335
GENE5036X	CUST_8936_PI425536763	(sp:P28289) Tropomodulin-1 OS=Homo sapiens GN=TMOD1 PE=1 SV=1	1	2.036534	2.13231	2.662568	2.7818	2.008515	1.147865	1.517804	1.454968	0.6067	-0.38415	0.11522	-0.21284	-1.167092	-1.754769	-3.993886	-2.667222	-1.475747	-1.575629	-0.176757	0.861685	-0.092011	-0.401782	-0.148017	0.092011
GENE5686X	TC101998	(sp:P70566) Tropomodulin-2 OS=Rattus norvegicus GN=Tmod2 PE=1 SV=1	1	1.807018	1.942047	2.574207	2.564924	1.837126	0.989413	1.436697	1.416237	0.637731	-0.357853	0.02487	-0.053938	-1.114659	-1.349955	-3.879385	-2.495221	-1.43807	-1.442635	-0.415222	0.540073	-0.02487	-0.146814	-0.181704	0.189874
GENE6378X	TC105273	(sp:P70566) Tropomodulin-2 OS=Rattus norvegicus GN=Tmod2 PE=1 SV=1	1	1.870457	1.95212	2.544712	2.445262	1.871075	1.160381	1.295459	1.382187	0.624624	-0.500107	0.037022	-0.037022	-1.148301	-1.587949	-3.914718	-2.52736	-1.438447	-1.466438	-0.327062	0.43993	-0.116021	-0.61152	-0.315431	0.08249
GENE1907X	CUST_20759_PI425536763	(sp:Q3SX40) PDZ and LIM domain protein 7 OS=Bos taurus GN=PDLIM7 PE=2 SV=1	1	1.927149	1.940413	2.366866	2.387385	1.976216	0.972895	1.256243	1.366807	0.635552	-0.290655	0.095906	0.012511	-0.906794	-1.5237	-3.436901	-2.397836	-1.376501	-1.433298	-0.126245	0.389572	-0.012511	-0.657127	-0.135843	-0.019151
GENE3486X	CUST_3234_PI425536763	(sp:O75112) LIM domain-binding protein 3 OS=Homo sapiens GN=LDB3 PE=1 SV=2	1	1.960892	1.952444	2.506864	2.425413	1.902801	1.1001	1.43828	1.39394	0.540273	-0.276417	0.134815	0.051645	-1.094318	-1.571722	-3.44296	-2.416833	-1.360902	-1.417649	-0.051645	0.294218	-0.076619	-0.423237	-0.240636	-0.133216
GENE5335X	TC100345	(sp:O75112) LIM domain-binding protein 3 OS=Homo sapiens GN=LDB3 PE=1 SV=2	1	1.78638	1.848985	2.40723	2.395137	1.832624	0.975198	1.349843	1.33089	0.582715	-0.188094	0.074308	0.025575	-0.946451	-1.617018	-3.317118	-2.316025	-1.2626	-1.286171	-0.050875	0.390625	-0.025575	-0.40671	-0.155205	-0.121443
GENE5815X	TC102658	(sp:O75112) LIM domain-binding protein 3 OS=Homo sapiens GN=LDB3 PE=1 SV=2	1	1.854506	1.881309	2.528049	2.533809	1.893482	1.001692	1.427996	1.336615	0.696269	-0.19739	0.1218	0.009205	-0.931792	-1.512792	-3.453314	-2.306363	-1.387495	-1.425152	-0.083235	0.473233	-0.085854	-0.28627	-0.205809	-0.009205
GENE6337X	TC105097	[BBH] TMOD4_BOVIN (sp:Q0VC48) Tropomodulin-4 OS=Bos taurus GN=TMOD4 PE=2 SV=1	1	2.100778	2.446489	2.959203	2.903869	2.385118	1.245093	1.691575	1.664733	0.68456	-0.279746	0.262859	-0.074344	-1.041232	-1.733159	-3.925766	-2.726872	-1.597796	-1.484572	-0.030955	0.806552	-0.171737	-0.462711	-0.07437	0.030955
GENE6292X	TC104898	[BBH] COX42_THUOB (sp:P80971) Cytochrome c oxidase subunit 4 isoform 2, mitochondrial OS=Thunnus obesus PE=1 SV=2	1	2.139187	2.148692	2.958899	2.613582	2.236752	1.323236	1.736975	1.426922	0.96792	-0.24562	0.23206	0.036658	-1.416961	-1.837554	-4.032573	-2.66819	-1.772521	-1.518047	-0.036658	0.409999	-0.133295	-0.450635	-0.127086	-0.082386
GENE2413X	CUST_21900_PI425536763	(sp:P70402) Myosin-binding protein H OS=Mus musculus GN=Mybph PE=1 SV=1	1	1.91735	1.856084	2.367358	2.589301	1.835456	1.17397	1.561627	1.505942	0.969943	-0.331154	0.098201	-0.069304	-1.10683	-1.706693	-3.443166	-2.404151	-1.432765	-1.713233	-0.308139	0.355223	-0.180135	-0.431752	-0.343255	0.069304
GENE7661X	TC111667	Salmo salar myozenin 1-like (LOC100194528), mRNA	1	2.192019	1.96655	2.637578	2.74619	2.025408	1.174272	1.582633	1.717589	0.869975	-0.353528	-0.004224	0.050401	-1.253908	-1.756869	-3.876195	-2.755584	-1.380668	-1.956193	-0.110393	0.558516	0.004224	-0.234521	-0.334249	-0.034759
GENE7365X	TC110235	(sp:Q9WUZ7) SH3 domain-binding glutamic acid-rich protein OS=Mus musculus GN=Sh3bgr PE=2 SV=1	1	1.746277	1.913137	2.490698	2.425028	1.90113	0.856072	1.453809	1.362114	0.866029	-0.257742	0.171093	0.034952	-1.125261	-1.699497	-3.60006	-2.386743	-1.507029	-1.727465	-0.034952	0.442097	-0.150506	-0.427763	-0.372286	-0.126023
[truncated: 10,859 more rows]
