# Supplementary material for: Gene expression profiling of trout regenerating muscle reveals common transcriptional signatures with hyperplastic growth zones of the post-embryonic myotome
Source: BMC Genomics. 2016 Oct 18;17:810. doi: 10.1186/s12864-016-3160-x (PMC5070125; doi:10.1186/s12864-016-3160-x)
Supplement: Additional file 2: — Major functional categories of cluster I and lists of genes that formed them. (XLSX 31 kb) [file 12864_2016_3160_MOESM2_ESM.xlsx]

## Sheet: cluster I mitochondrion
Cluster I
	Cell component
ID	Gene Name
	mitochondrion
DECR1	2,4-dienoyl CoA reductase 1, mitochondrial
OXCT1	3-oxoacid CoA transferase 1
ABAT	4-aminobutyrate aminotransferase
Akap1	A kinase (PRKA) anchor protein 1
ARL2BP	ADP-ribosylation factor-like 2 binding protein
ATP5F1	ATP synthase, H+ transporting, mitochondrial F0 complex, subunit B1
ATP5G1	ATP synthase, H+ transporting, mitochondrial F0 complex, subunit C1 (subunit 9)
ATP5G2	ATP synthase, H+ transporting, mitochondrial F0 complex, subunit C2 (subunit 9)
Atp5g3	ATP synthase, H+ transporting, mitochondrial F0 complex, subunit C3 (subunit 9)
ATP5I	ATP synthase, H+ transporting, mitochondrial F0 complex, subunit E
Atp5j2	ATP synthase, H+ transporting, mitochondrial F0 complex, subunit F2
Atp5j	ATP synthase, H+ transporting, mitochondrial F0 complex, subunit F6
ATP5L	ATP synthase, H+ transporting, mitochondrial F0 complex, subunit G
Atp5h	ATP synthase, H+ transporting, mitochondrial F0 complex, subunit d
ATP5O	ATP synthase, H+ transporting, mitochondrial F1 complex, O subunit
Atp5a1	ATP synthase, H+ transporting, mitochondrial F1 complex, alpha subunit 1, cardiac muscle
ATP5B	ATP synthase, H+ transporting, mitochondrial F1 complex, beta polypeptide
ATP5D	ATP synthase, H+ transporting, mitochondrial F1 complex, delta subunit
Atp5e	ATP synthase, H+ transporting, mitochondrial F1 complex, epsilon subunit pseudogene 2; ATP synthase, H+ transporting, mitochondrial F1 complex, epsilon subunit
Atp5c1	ATP synthase, H+ transporting, mitochondrial F1 complex, gamma polypeptide 1
abcb8	ATP-binding cassette, sub-family B (MDR/TAP), member 8
ABCC9	ATP-binding cassette, sub-family C (CFTR/MRP), member 9
ABCF2	ATP-binding cassette, sub-family F (GCN20), member 2
ATPIF1	ATPase inhibitory factor 1
Auh	AU RNA binding protein/enoyl-Coenzyme A hydratase
BNIP3	BCL2/adenovirus E1B 19kDa interacting protein 3
bnip3l	BCL2/adenovirus E1B 19kDa interacting protein 3-like
CISD1	CDGSH iron sulfur domain 1
Cox15	COX15 homolog, cytochrome c oxidase assembly protein (yeast)
COX17	COX17 cytochrome c oxidase assembly homolog (S. cerevisiae)
Dhx32	DEAH (Asp-Glu-Ala-His) box polypeptide 32
fkbp8	FK506 binding protein 8, 38kDa
TDH	L-threonine dehydrogenase
MACROD1	MACRO domain containing 1
MCF2L	MCF.2 cell line derived transforming sequence-like
MLXIP	MLX interacting protein
NDUFA10	NADH dehydrogenase (ubiquinone) 1 alpha subcomplex, 10, 42kDa
Ndufa12	NADH dehydrogenase (ubiquinone) 1 alpha subcomplex, 12
NDUFA13	NADH dehydrogenase (ubiquinone) 1 alpha subcomplex, 13
Ndufa2	NADH dehydrogenase (ubiquinone) 1 alpha subcomplex, 2, 8kDa
Ndufa3	NADH dehydrogenase (ubiquinone) 1 alpha subcomplex, 3, 9kDa
ndufa4	NADH dehydrogenase (ubiquinone) 1 alpha subcomplex, 4, 9kDa
NDUFA7	NADH dehydrogenase (ubiquinone) 1 alpha subcomplex, 7, 14.5kDa
Ndufa8	NADH dehydrogenase (ubiquinone) 1 alpha subcomplex, 8, 19kDa
NDUFB1	NADH dehydrogenase (ubiquinone) 1 beta subcomplex, 1, 7kDa
Ndufb11	NADH dehydrogenase (ubiquinone) 1 beta subcomplex, 11, 17.3kDa
NDUFB2	NADH dehydrogenase (ubiquinone) 1 beta subcomplex, 2, 8kDa
NDUFB3	NADH dehydrogenase (ubiquinone) 1 beta subcomplex, 3, 12kDa
NDUFB7	NADH dehydrogenase (ubiquinone) 1 beta subcomplex, 7, 18kDa
NDUFB9	NADH dehydrogenase (ubiquinone) 1 beta subcomplex, 9, 22kDa
NDUFC2	NADH dehydrogenase (ubiquinone) 1, subcomplex unknown, 2, 14.5kDa
NDUFS1	NADH dehydrogenase (ubiquinone) Fe-S protein 1, 75kDa (NADH-coenzyme Q reductase)
NDUFS2	NADH dehydrogenase (ubiquinone) Fe-S protein 2, 49kDa (NADH-coenzyme Q reductase)
NDUFS3	NADH dehydrogenase (ubiquinone) Fe-S protein 3, 30kDa (NADH-coenzyme Q reductase)
Ndufs4	NADH dehydrogenase (ubiquinone) Fe-S protein 4, 18kDa (NADH-coenzyme Q reductase)
Ndufs7	NADH dehydrogenase (ubiquinone) Fe-S protein 7, 20kDa (NADH-coenzyme Q reductase)
NDUFV1	NADH dehydrogenase (ubiquinone) flavoprotein 1, 51kDa
Ndufv2	NADH dehydrogenase (ubiquinone) flavoprotein 2, 24kDa
NDUFV3	NADH dehydrogenase (ubiquinone) flavoprotein 3, 10kDa
PDZK1	PDZ domain containing 1
Pet112l	PET112-like (yeast)
park7	Parkinson disease (autosomal recessive, early onset) 7
ptcd3	Pentatricopeptide repeat domain 3
SIVA1	SIVA1, apoptosis-inducing factor
smcr7l	Smith-Magenis syndrome chromosome region, candidate 7-like
ABHD10	abhydrolase domain containing 10
acat1	acetyl-Coenzyme A acetyltransferase 1
ACO2	aconitase 2, mitochondrial
acsbg2	acyl-CoA synthetase bubblegum family member 2
Acsm1	acyl-CoA synthetase medium-chain family member 1
ACSM4	acyl-CoA synthetase medium-chain family member 4
ACSS1	acyl-CoA synthetase short-chain family member 1
acot8	acyl-CoA thioesterase 8
Acad9	acyl-Coenzyme A dehydrogenase family, member 9
Acadm	acyl-Coenzyme A dehydrogenase, C-4 to C-12 straight chain
ACADL	acyl-Coenzyme A dehydrogenase, long chain
Acadvl	acyl-Coenzyme A dehydrogenase, very long chain
ak1	adenylate kinase 1
AK2	adenylate kinase 2
Agmat	agmatine ureohydrolase (agmatinase)
ADH5	alcohol dehydrogenase 5 (class III), chi polypeptide, pseudogene 4; alcohol dehydrogenase 5 (class III), chi polypeptide
ADHFE1	alcohol dehydrogenase, iron containing, 1
ALDH1B1	aldehyde dehydrogenase 1 family, member B1
Aldh2	aldehyde dehydrogenase 2 family (mitochondrial)
Aldh3a2	aldehyde dehydrogenase 3 family, member A2
ALDH6A1	aldehyde dehydrogenase 6 family, member A1
ALDOC	aldolase C, fructose-bisphosphate
ALAS1	aminolevulinate, delta-, synthase 1
BZRAP1	benzodiazapine receptor (peripheral) associated protein 1
Brp44l	brain protein 44-like
BCKDHA	branched chain keto acid dehydrogenase E1, alpha polypeptide
MYCBP	c-myc binding protein
CREB1	cAMP responsive element binding protein 1
Casq1	calsequestrin 1 (fast-twitch, skeletal muscle)
CRLS1	cardiolipin synthase 1
CRAT	carnitine acetyltransferase
CPT1A	carnitine palmitoyltransferase 1A (liver)
cpt2	carnitine palmitoyltransferase 2
CTSA	cathepsin A
CTSB	cathepsin B
CTSD	cathepsin D
CAV1	caveolin 1, caveolae protein, 22kDa
cabc1	chaperone, ABC1 activity of bc1 complex homolog (S. pombe)
C21orf33	chromosome 21 open reading frame 33
CS	citrate synthase
COQ2	coenzyme Q2 homolog, prenyltransferase (yeast)
COQ3	coenzyme Q3 homolog, methyltransferase (S. cerevisiae)
Coq9	coenzyme Q9 homolog (S. cerevisiae)
ccdc56	coiled-coil domain containing 56
CHCHD10	coiled-coil-helix-coiled-coil-helix domain containing 10
CHCHD3	coiled-coil-helix-coiled-coil-helix domain containing 3
CSDE1	cold shock domain containing E1, RNA-binding
CTTNBP2	cortactin binding protein 2
CKB	creatine kinase, brain
CKMT2	creatine kinase, mitochondrial 2 (sarcomeric)
Cmpk2	cytidine monophosphate (UMP-CMP) kinase 2, mitochondrial
COX7A2L	cytochrome c oxidase subunit VIIa polypeptide 2 like
Cox7c	cytochrome c oxidase subunit VIIc
COX5A	cytochrome c oxidase subunit Va
COX5B	cytochrome c oxidase subunit Vb
Cox6b1	cytochrome c oxidase subunit Vib polypeptide 1 (ubiquitous)
CYC1	cytochrome c-1
Dap3	death associated protein 3
dhtkd1	dehydrogenase E1 and transketolase domain containing 1
Dhrs4	dehydrogenase/reductase (SDR family) member 4
DSP	desmoplakin
Diablo	diablo homolog (Drosophila)
DLD	dihydrolipoamide dehydrogenase
DMGDH	dimethylglycine dehydrogenase
DCI	dodecenoyl-Coenzyme A delta isomerase (3,2 trans-enoyl-Coenzyme A isomerase)
Etfa	electron-transfer-flavoprotein, alpha polypeptide
ETFB	electron-transfer-flavoprotein, beta polypeptide
ETFDH	electron-transferring-flavoprotein dehydrogenase
ECH1	enoyl Coenzyme A hydratase 1, peroxisomal
ehhadh	enoyl-Coenzyme A, hydratase/3-hydroxyacyl Coenzyme A dehydrogenase
fh	fumarate hydratase
gbas	glioblastoma amplified sequence
GOT2	glutamic-oxaloacetic transaminase 2, mitochondrial (aspartate aminotransferase 2)
Gls2	glutaminase 2 (liver, mitochondrial)
GCDH	glutaryl-Coenzyme A dehydrogenase
Gstk1	glutathione S-transferase kappa 1
GPX4	glutathione peroxidase 4 (phospholipid hydroperoxidase)
GATM	glycine amidinotransferase (L-arginine:glycine amidinotransferase)
GHR	growth hormone receptor
HSPA2	heat shock 70kDa protein 2
hebp1	heme binding protein 1
HEBP2	heme binding protein 2
HINT2	histidine triad nucleotide binding protein 2
Hadh	hydroxyacyl-Coenzyme A dehydrogenase
Hadha	hydroxyacyl-Coenzyme A dehydrogenase/3-ketoacyl-Coenzyme A thiolase/enoyl-Coenzyme A hydratase (trifunctional protein), alpha subunit
HADHB	hydroxyacyl-Coenzyme A dehydrogenase/3-ketoacyl-Coenzyme A thiolase/enoyl-Coenzyme A hydratase (trifunctional protein), beta subunit
Hsd17b10	hydroxysteroid (17-beta) dehydrogenase 10
Hsd17b4	hydroxysteroid (17-beta) dehydrogenase 4
hsdl2	hydroxysteroid dehydrogenase like 2
Acaa2	hypothetical LOC648603; acetyl-Coenzyme A acyltransferase 2
IMMT	inner membrane protein, mitochondrial (mitofilin)
ilf3	interleukin enhancer binding factor 3, 90kDa
isoc2	isochorismatase domain containing 2
IDH2	isocitrate dehydrogenase 2 (NADP+), mitochondrial
Idh3B	isocitrate dehydrogenase 3 (NAD+) beta
KMO	kynurenine 3-monooxygenase (kynurenine 3-hydroxylase)
MDH2	malate dehydrogenase 2, NAD (mitochondrial)
ME3	malic enzyme 3, NADP(+)-dependent, mitochondrial
MLYCD	malonyl-CoA decarboxylase
MTCP1	mature T-cell proliferation 1 neighbor; mature T-cell proliferation 1
MSRB3	methionine sulfoxide reductase B3
Mccc1	methylcrotonoyl-Coenzyme A carboxylase 1 (alpha)
Mccc2	methylcrotonoyl-Coenzyme A carboxylase 2 (beta)
MTHFD2	methylenetetrahydrofolate dehydrogenase (NADP+ dependent) 2, methenyltetrahydrofolate cyclohydrolase
MUT	methylmalonyl Coenzyme A mutase
Mrpl12	mitochondrial ribosomal protein L12
MRPL34	mitochondrial ribosomal protein L34
Mrps26	mitochondrial ribosomal protein S26
Mapk12	mitogen-activated protein kinase 12
Myl10	myosin, light chain 10, regulatory
NNT	nicotinamide nucleotide transhydrogenase
NME4	non-metastatic cells 4, protein expressed in
NUDT9	nudix (nucleoside diphosphate linked moiety X)-type motif 9
OAT	ornithine aminotransferase (gyrate atrophy)
OXA1L	oxidase (cytochrome c) assembly 1-like
Oxr1	oxidation resistance 1
PAK7	p21 protein (Cdc42/Rac)-activated kinase 7
Pnpla7	patatin-like phospholipase domain containing 7
PMPCA	peptidase (mitochondrial processing) alpha
Pmpcb	peptidase (mitochondrial processing) beta
PPL	periplakin
PRDX3	peroxiredoxin 3
Prdx5	peroxiredoxin 5
PECI	peroxisomal D3,D2-enoyl-CoA isomerase
POLDIP2	polymerase (DNA-directed), delta interacting protein 2
Polrmt	polymerase (RNA) mitochondrial (DNA directed)
KCNJ11	potassium inwardly-rectifying channel, subfamily J, member 11
Kcnj8	potassium inwardly-rectifying channel, subfamily J, member 8
Prkca	protein kinase C, alpha
ppm1k	protein phosphatase 1K (PP2C domain containing)
Ppp3ca	protein phosphatase 3 (formerly 2B), catalytic subunit, alpha isoform
PDHX	pyruvate dehydrogenase complex, component X
Pdk3	pyruvate dehydrogenase kinase, isozyme 3
Pdp1	pyruvate dehyrogenase phosphatase catalytic subunit 1
Reep1	receptor accessory protein 1
SARDH	sarcosine dehydrogenase
Shmt1	serine hydroxymethyltransferase 1 (soluble)
YWHAE	similar to 14-3-3 protein epsilon (14-3-3E) (Mitochondrial import stimulation factor L subunit) (MSF L); tyrosine 3-monooxygenase/tryptophan 5-monooxygenase activation protein, epsilon polypeptide
NDUFS5	similar to NADH dehydrogenase (ubiquinone) Fe-S protein 5, 15kDa (NADH-coenzyme Q reductase); NADH dehydrogenase (ubiquinone) Fe-S protein 5, 15kDa (NADH-coenzyme Q reductase)
dnajc19	similar to translocase of the inner mitochondrial membrane 14; DnaJ (Hsp40) homolog, subfamily C, member 19
Sirt4	sirtuin (silent mating type information regulation 2 homolog) 4 (S. cerevisiae)
Sirt5	sirtuin (silent mating type information regulation 2 homolog) 5 (S. cerevisiae)
SLC25A20	solute carrier family 25 (carnitine/acylcarnitine translocase), member 20
Slc25a12	solute carrier family 25 (mitochondrial carrier, Aralar), member 12
Slc25a22	solute carrier family 25 (mitochondrial carrier: glutamate), member 22
SLC25A4	solute carrier family 25 (mitochondrial carrier; adenine nucleotide translocator), member 4
Slc25a5	solute carrier family 25 (mitochondrial carrier; adenine nucleotide translocator), member 5; solute carrier family 25 (mitochondrial carrier; adenine nucleotide translocator), member 5 pseudogene 8
SLC25A6	solute carrier family 25 (mitochondrial carrier; adenine nucleotide translocator), member 6
SLC25A11	solute carrier family 25 (mitochondrial carrier; oxoglutarate carrier), member 11
Slc25a3	solute carrier family 25 (mitochondrial carrier; phosphate carrier), member 3
SLC25A13	solute carrier family 25, member 13 (citrin)
SLC25A27	solute carrier family 25, member 27
slc25a30	solute carrier family 25, member 30
Slc27a2	solute carrier family 27 (fatty acid transporter), member 2
SLC9A6	solute carrier family 9 (sodium/hydrogen exchanger), member 6
Samm50	sorting and assembly machinery component 50 homolog (S. cerevisiae)
SDHAF1	succinate dehydrogenase complex assembly factor 1
SDHA	succinate dehydrogenase complex, subunit A, flavoprotein (Fp)
sdhb	succinate dehydrogenase complex, subunit B, iron sulfur (Ip)
SOD2	superoxide dismutase 2, mitochondrial
tmem14c	transmembrane protein 14C
Trim39	tripartite motif-containing 39
TAT	tyrosine aminotransferase
UQCR10	ubiquinol-cytochrome c reductase complex (7.2 kD)
Uqcrc1	ubiquinol-cytochrome c reductase core protein I
UQCRC2	ubiquinol-cytochrome c reductase core protein II
Uqcrh	ubiquinol-cytochrome c reductase hinge protein-like; ubiquinol-cytochrome c reductase hinge protein
UQCRFS1	ubiquinol-cytochrome c reductase, Rieske iron-sulfur polypeptide-like 1; ubiquinol-cytochrome c reductase, Rieske iron-sulfur polypeptide 1
Uqcrq	ubiquinol-cytochrome c reductase, complex III subunit VII, 9.5kDa
ucp2	uncoupling protein 2 (mitochondrial, proton carrier)
UCP3	uncoupling protein 3 (mitochondrial, proton carrier)
Usmg5	up-regulated during skeletal muscle growth 5 homolog (mouse)
Vdac2	voltage-dependent anion channel 2
VDAC3	voltage-dependent anion channel 3
vhl	von Hippel-Lindau tumor suppressor
	myofibrils
Atp2a1	ATPase, Ca++ transporting, cardiac muscle, fast twitch 1
LDB3	LIM domain binding 3
Pdlim5	PDZ and LIM domain 5
acta1	actin, alpha 1, skeletal muscle
Actc1	actin, alpha, cardiac muscle 1
ABRA	actin-binding Rho activating protein
Actn2	actinin, alpha 2
Aldoa	aldolase A, fructose-bisphosphate
Ank1	ankyrin 1, erythrocytic
Cacna1s	calcium channel, voltage-dependent, L type, alpha 1S subunit
CAV3	caveolin 3
DES	desmin
ENO1	enolase 1, (alpha)
Fxr1	fragile X mental retardation, autosomal homolog 1
GNA11	guanine nucleotide binding protein (G protein), alpha 11 (Gq class)
hspb1	heat shock 27kDa protein-like 2 pseudogene; heat shock 27kDa protein 1
JUP	junction plakoglobin
JPH1	junctophilin 1
Jph2	junctophilin 2
Krt19	keratin 19
murc	muscle-related coiled-coil protein
MYOM1	myomesin 1, 185kDa
MYBPC3	myosin binding protein C, cardiac
Mybpc1	myosin binding protein C, slow type
MYH1	myosin, heavy chain 1, skeletal muscle, adult
MYH13	myosin, heavy chain 13, skeletal muscle
MYH2	myosin, heavy chain 2, skeletal muscle, adult
MYH3	myosin, heavy chain 3, skeletal muscle, embryonic
MYH4	myosin, heavy chain 4, skeletal muscle
MYH7	myosin, heavy chain 7, cardiac muscle, beta
Myh8	myosin, heavy chain 8, skeletal muscle, perinatal
Myl1	myosin, light chain 1, alkali; skeletal, fast
MYOT	myotilin
MYOZ2	myozenin 2
MYOZ3	myozenin 3
NEB	nebulin
Obscn	obscurin, cytoskeletal calmodulin and titin-interacting RhoGEF
OBSL1	obscurin-like 1
Kcnj8	potassium inwardly-rectifying channel, subfamily J, member 8
Ppp3ca	protein phosphatase 3 (formerly 2B), catalytic subunit, alpha isoform
RYR1	ryanodine receptor 1 (skeletal)
Sorbs2	sorbin and SH3 domain containing 2
SVIL	supervillin
Synm	synemin, intermediate filament protein
Ttn	titin
TCAP	titin-cap (telethonin)
TRIM54	tripartite motif-containing 54
TMOD1	tropomodulin 1
TPM1	tropomyosin 1 (alpha)
TPM2	tropomyosin 2 (beta)
TPM3	tropomyosin 3
TPM4	tropomyosin 4
TNNC2	troponin C type 2 (fast)
TNNI2	troponin I type 2 (skeletal, fast)
tnni3	troponin I type 3 (cardiac)
TNNT2	troponin T type 2 (cardiac)
Tnnt3	troponin T type 3 (skeletal, fast)
	actin skeleton
Actr1b	ARP1 actin-related protein 1 homolog B, centractin beta (yeast)
Cdc42ep3	CDC42 effector protein (Rho GTPase binding) 3
FKBP15	FK506 binding protein 15, 133kDa
Pdlim5	PDZ and LIM domain 5
PDLIM7	PDZ and LIM domain 7 (enigma)
acta1	actin, alpha 1, skeletal muscle
ACTA2	actin, alpha 2, smooth muscle, aorta
Actc1	actin, alpha, cardiac muscle 1
actg1	actin, gamma 1
ABRA	actin-binding Rho activating protein
Actn2	actinin, alpha 2
ACTN3	actinin, alpha 3
Aldoa	aldolase A, fructose-bisphosphate
Bin1	bridging integrator 1
CAPZA1	capping protein (actin filament) muscle Z-line, alpha 1
CAPZA2	capping protein (actin filament) muscle Z-line, alpha 2
CAPZB	capping protein (actin filament) muscle Z-line, beta
cgn	cingulin
CORO2B	coronin, actin binding protein, 2B
Dapk1	death-associated protein kinase 1
dctn2	dynactin 2 (p50)
Dst	dystonin
DAG1	dystroglycan 1 (dystrophin-associated glycoprotein 1)
FERMT1	fermitin family homolog 1 (Drosophila)
filip1l	filamin A interacting protein 1-like
Fmn2	formin 2
GYS2	glycogen synthase 2 (liver)
Gas7	growth arrest-specific 7
GNA11	guanine nucleotide binding protein (G protein), alpha 11 (Gq class)
JUP	junction plakoglobin
KLHL20	kelch-like 20 (Drosophila)
MYOM2	myomesin (M-protein) 2, 165kDa
MYOM1	myomesin 1, 185kDa
MYO9B	myosin IXB
MYBPC3	myosin binding protein C, cardiac
Mybpc2	myosin binding protein C, fast type
Mybpc1	myosin binding protein C, slow type
Mybph	myosin binding protein H
MYLPF	myosin light chain, phosphorylatable, fast skeletal muscle
MYH1	myosin, heavy chain 1, skeletal muscle, adult
Myh11	myosin, heavy chain 11, smooth muscle
MYH13	myosin, heavy chain 13, skeletal muscle
MYH2	myosin, heavy chain 2, skeletal muscle, adult
MYH3	myosin, heavy chain 3, skeletal muscle, embryonic
MYH4	myosin, heavy chain 4, skeletal muscle
MYH7	myosin, heavy chain 7, cardiac muscle, beta
Myh8	myosin, heavy chain 8, skeletal muscle, perinatal
Myl1	myosin, light chain 1, alkali; skeletal, fast
MYOT	myotilin
MYOZ1	myozenin 1
MYOZ2	myozenin 2
NEB	nebulin
Sorbs2	sorbin and SH3 domain containing 2
Sptbn2	spectrin, beta, non-erythrocytic 2
SVIL	supervillin
Tln2	talin 2
Ttn	titin
TPM1	tropomyosin 1 (alpha)
TPM2	tropomyosin 2 (beta)
TPM3	tropomyosin 3
TPM4	tropomyosin 4
TNNC2	troponin C type 2 (fast)
TNNI2	troponin I type 2 (skeletal, fast)
tnni3	troponin I type 3 (cardiac)
TNNT2	troponin T type 2 (cardiac)
Tnnt3	troponin T type 3 (skeletal, fast)
Tsc1	tuberous sclerosis 1
TWF1	twinfilin, actin-binding protein, homolog 1 (Drosophila)
VPS16	vacuolar protein sorting 16 homolog A (S. cerevisiae)
	sarcoplasmic reticulum
ID	Gene Name
Atp2a1	ATPase, Ca++ transporting, cardiac muscle, fast twitch 1
ATP2A2	ATPase, Ca++ transporting, cardiac muscle, slow twitch 2
FKBP1B	FK506 binding protein 1B, 12.6 kDa
SAR1A	SAR1 homolog A (S. cerevisiae)
Ank1	ankyrin 1, erythrocytic
Cacna1s	calcium channel, voltage-dependent, L type, alpha 1S subunit
CACNA2D1	calcium channel, voltage-dependent, alpha 2/delta subunit 1
CACNB1	calcium channel, voltage-dependent, beta 1 subunit
Casq1	calsequestrin 1 (fast-twitch, skeletal muscle)
CASQ2	calsequestrin 2 (cardiac muscle)
HRC	histidine rich calcium binding protein
JPH1	junctophilin 1
Jph2	junctophilin 2
PYGM	phosphorylase, glycogen, muscle
RYR1	ryanodine receptor 1 (skeletal)
RYR3	ryanodine receptor 3
SRL	sarcalumenin
tmem38a	transmembrane protein 38A
TRDN	triadin
	Biological process
	generation of precursor metabolites and energy
BPGM	2,3-bisphosphoglycerate mutase
PFKFB1	6-phosphofructo-2-kinase/fructose-2,6-biphosphatase 1
ATP5F1	ATP synthase, H+ transporting, mitochondrial F0 complex, subunit B1
ATP5G1	ATP synthase, H+ transporting, mitochondrial F0 complex, subunit C1 (subunit 9)
ATP5G2	ATP synthase, H+ transporting, mitochondrial F0 complex, subunit C2 (subunit 9)
Atp5g3	ATP synthase, H+ transporting, mitochondrial F0 complex, subunit C3 (subunit 9)
ATP5I	ATP synthase, H+ transporting, mitochondrial F0 complex, subunit E
Atp5j	ATP synthase, H+ transporting, mitochondrial F0 complex, subunit F6
ATP5L	ATP synthase, H+ transporting, mitochondrial F0 complex, subunit G
Atp5h	ATP synthase, H+ transporting, mitochondrial F0 complex, subunit d
ATP5O	ATP synthase, H+ transporting, mitochondrial F1 complex, O subunit
Atp5a1	ATP synthase, H+ transporting, mitochondrial F1 complex, alpha subunit 1, cardiac muscle
ATP5B	ATP synthase, H+ transporting, mitochondrial F1 complex, beta polypeptide
ATP5D	ATP synthase, H+ transporting, mitochondrial F1 complex, delta subunit
Atp5e	ATP synthase, H+ transporting, mitochondrial F1 complex, epsilon subunit pseudogene 2; ATP synthase, H+ transporting, mitochondrial F1 complex, epsilon subunit
Atp5c1	ATP synthase, H+ transporting, mitochondrial F1 complex, gamma polypeptide 1
ATPIF1	ATPase inhibitory factor 1
Cox15	COX15 homolog, cytochrome c oxidase assembly protein (yeast)
COX17	COX17 cytochrome c oxidase assembly homolog (S. cerevisiae)
NDUFA10	NADH dehydrogenase (ubiquinone) 1 alpha subcomplex, 10, 42kDa
Ndufa12	NADH dehydrogenase (ubiquinone) 1 alpha subcomplex, 12
NDUFA13	NADH dehydrogenase (ubiquinone) 1 alpha subcomplex, 13
Ndufa2	NADH dehydrogenase (ubiquinone) 1 alpha subcomplex, 2, 8kDa
Ndufa3	NADH dehydrogenase (ubiquinone) 1 alpha subcomplex, 3, 9kDa
ndufa4	NADH dehydrogenase (ubiquinone) 1 alpha subcomplex, 4, 9kDa
NDUFA7	NADH dehydrogenase (ubiquinone) 1 alpha subcomplex, 7, 14.5kDa
Ndufa8	NADH dehydrogenase (ubiquinone) 1 alpha subcomplex, 8, 19kDa
NDUFB1	NADH dehydrogenase (ubiquinone) 1 beta subcomplex, 1, 7kDa
Ndufb11	NADH dehydrogenase (ubiquinone) 1 beta subcomplex, 11, 17.3kDa
NDUFB2	NADH dehydrogenase (ubiquinone) 1 beta subcomplex, 2, 8kDa
NDUFB3	NADH dehydrogenase (ubiquinone) 1 beta subcomplex, 3, 12kDa
NDUFB7	NADH dehydrogenase (ubiquinone) 1 beta subcomplex, 7, 18kDa
NDUFB9	NADH dehydrogenase (ubiquinone) 1 beta subcomplex, 9, 22kDa
NDUFC2	NADH dehydrogenase (ubiquinone) 1, subcomplex unknown, 2, 14.5kDa
NDUFS1	NADH dehydrogenase (ubiquinone) Fe-S protein 1, 75kDa (NADH-coenzyme Q reductase)
NDUFS2	NADH dehydrogenase (ubiquinone) Fe-S protein 2, 49kDa (NADH-coenzyme Q reductase)
NDUFS3	NADH dehydrogenase (ubiquinone) Fe-S protein 3, 30kDa (NADH-coenzyme Q reductase)
Ndufs4	NADH dehydrogenase (ubiquinone) Fe-S protein 4, 18kDa (NADH-coenzyme Q reductase)
Ndufs7	NADH dehydrogenase (ubiquinone) Fe-S protein 7, 20kDa (NADH-coenzyme Q reductase)
NDUFV1	NADH dehydrogenase (ubiquinone) flavoprotein 1, 51kDa
Ndufv2	NADH dehydrogenase (ubiquinone) flavoprotein 2, 24kDa
NDUFV3	NADH dehydrogenase (ubiquinone) flavoprotein 3, 10kDa
NOX5	NADPH oxidase, EF-hand calcium binding domain 5
Tpi1	TPI1 pseudogene; triosephosphate isomerase 1
ACO2	aconitase 2, mitochondrial
Acadvl	acyl-Coenzyme A dehydrogenase, very long chain
Adipoq	adiponectin, C1Q and collagen domain containing
ASIP	agouti signaling protein, nonagouti homolog (mouse)
Aldoa	aldolase A, fructose-bisphosphate
ALDOB	aldolase B, fructose-bisphosphate
ALDOC	aldolase C, fructose-bisphosphate
AGL	amylo-1, 6-glucosidase, 4-alpha-glucanotransferase
CROT	carnitine O-octanoyltransferase
CRAT	carnitine acetyltransferase
CS	citrate synthase
Cox7c	cytochrome c oxidase subunit VIIc
CYC1	cytochrome c-1
dhtkd1	dehydrogenase E1 and transketolase domain containing 1
DLD	dihydrolipoamide dehydrogenase
ENOX2	ecto-NOX disulfide-thiol exchanger 2
Etfa	electron-transfer-flavoprotein, alpha polypeptide
ETFB	electron-transfer-flavoprotein, beta polypeptide
ETFDH	electron-transferring-flavoprotein dehydrogenase
ENO1	enolase 1, (alpha)
ENO2	enolase 2 (gamma, neuronal)
ENO3	enolase 3 (beta, muscle)
ECH1	enoyl Coenzyme A hydratase 1, peroxisomal
fh	fumarate hydratase
GPI	glucose phosphate isomerase
GOT1	glutamic-oxaloacetic transaminase 1, soluble (aspartate aminotransferase 1)
gapdh	glyceraldehyde-3-phosphate dehydrogenase-like 6; hypothetical protein LOC100133042; glyceraldehyde-3-phosphate dehydrogenase
GYS1	glycogen synthase 1 (muscle)
GYS2	glycogen synthase 2 (liver)
GYG1	glycogenin 1
IDH2	isocitrate dehydrogenase 2 (NADP+), mitochondrial
Idh3B	isocitrate dehydrogenase 3 (NAD+) beta
ldha	lactate dehydrogenase A
LDHB	lactate dehydrogenase B
ldhc	lactate dehydrogenase C
mdh1	malate dehydrogenase 1, NAD (soluble)
MDH2	malate dehydrogenase 2, NAD (mitochondrial)
ME3	malic enzyme 3, NADP(+)-dependent, mitochondrial
NNT	nicotinamide nucleotide transhydrogenase
Nfatc3	nuclear factor of activated T-cells, cytoplasmic, calcineurin-dependent 3
OXA1L	oxidase (cytochrome c) assembly 1-like
PFKL	phosphofructokinase, liver
Pfkm	phosphofructokinase, muscle
Pfkp	phosphofructokinase, platelet
Pgm1	phosphoglucomutase 1
PGK1	phosphoglycerate kinase 1
PGK2	phosphoglycerate kinase 2
PGAM1	phosphoglycerate mutase 1 (brain)
PGAM2	phosphoglycerate mutase 2 (muscle)
PGAM4	phosphoglycerate mutase family member 4
PHKA1	phosphorylase kinase, alpha 1 pseudogene 1; phosphorylase kinase, alpha 1 (muscle)
PHKA2	phosphorylase kinase, alpha 2 (liver)
PHKB	phosphorylase kinase, beta
PHKG1	phosphorylase kinase, gamma 1 (muscle)
PYGL	phosphorylase, glycogen, liver
PYGM	phosphorylase, glycogen, muscle
PYGB	phosphorylase, glycogen; brain
PRKAG2	protein kinase, AMP-activated, gamma 2 non-catalytic subunit
Prkag3	protein kinase, AMP-activated, gamma 3 non-catalytic subunit
ppp1cb	protein phosphatase 1, catalytic subunit, beta isoform; speedy homolog A (Xenopus laevis)
PPP1R3A	protein phosphatase 1, regulatory (inhibitor) subunit 3A
ppp1r3b	protein phosphatase 1, regulatory (inhibitor) subunit 3B
ppp1r3c	protein phosphatase 1, regulatory (inhibitor) subunit 3C
NDUFS5	similar to NADH dehydrogenase (ubiquinone) Fe-S protein 5, 15kDa (NADH-coenzyme Q reductase); NADH dehydrogenase (ubiquinone) Fe-S protein 5, 15kDa (NADH-coenzyme Q reductase)
PKM2	similar to Pyruvate kinase, isozymes M1/M2 (Pyruvate kinase muscle isozyme) (Cytosolic thyroid hormone-binding protein) (CTHBP) (THBP1); pyruvate kinase, muscle
Slc25a12	solute carrier family 25 (mitochondrial carrier, Aralar), member 12
SLC25A4	solute carrier family 25 (mitochondrial carrier; adenine nucleotide translocator), member 4
Slc25a3	solute carrier family 25 (mitochondrial carrier; phosphate carrier), member 3
SLC25A13	solute carrier family 25, member 13 (citrin)
SLC25A27	solute carrier family 25, member 27
SDHA	succinate dehydrogenase complex, subunit A, flavoprotein (Fp)
sdhb	succinate dehydrogenase complex, subunit B, iron sulfur (Ip)
SOD2	superoxide dismutase 2, mitochondrial
UQCR10	ubiquinol-cytochrome c reductase complex (7.2 kD)
Uqcrc1	ubiquinol-cytochrome c reductase core protein I
UQCRC2	ubiquinol-cytochrome c reductase core protein II
Uqcrh	ubiquinol-cytochrome c reductase hinge protein-like; ubiquinol-cytochrome c reductase hinge protein
UQCRFS1	ubiquinol-cytochrome c reductase, Rieske iron-sulfur polypeptide-like 1; ubiquinol-cytochrome c reductase, Rieske iron-sulfur polypeptide 1
Uqcrq	ubiquinol-cytochrome c reductase, complex III subunit VII, 9.5kDa
	muscle contraction
FKBP1B	FK506 binding protein 1B, 12.6 kDa
smad5	SMAD family member 5
acta1	actin, alpha 1, skeletal muscle
ACTA2	actin, alpha 2, smooth muscle, aorta
Actc1	actin, alpha, cardiac muscle 1
Actn2	actinin, alpha 2
Aldoa	aldolase A, fructose-bisphosphate
Asph	aspartate beta-hydroxylase
BDKRB2	bradykinin receptor B2
Cacna1s	calcium channel, voltage-dependent, L type, alpha 1S subunit
CACNG1	calcium channel, voltage-dependent, gamma subunit 1
CASQ2	calsequestrin 2 (cardiac muscle)
CHRNG	cholinergic receptor, nicotinic, gamma
CKMT2	creatine kinase, mitochondrial 2 (sarcomeric)
DES	desmin
Dtna	dystrobrevin, alpha
DAG1	dystroglycan 1 (dystrophin-associated glycoprotein 1)
gjc1	gap junction protein, gamma 1, 45kDa
gamt	guanidinoacetate N-methyltransferase
GNA11	guanine nucleotide binding protein (G protein), alpha 11 (Gq class)
HRC	histidine rich calcium binding protein
Hcn4	hyperpolarization activated cyclic nucleotide-gated potassium channel 4
Kbtbd10	kelch repeat and BTB (POZ) domain containing 10
mb	myoglobin
MYOM2	myomesin (M-protein) 2, 165kDa
MYOM1	myomesin 1, 185kDa
MYBPC3	myosin binding protein C, cardiac
Mybpc2	myosin binding protein C, fast type
Mybpc1	myosin binding protein C, slow type
MYH1	myosin, heavy chain 1, skeletal muscle, adult
Myh11	myosin, heavy chain 11, smooth muscle
MYH13	myosin, heavy chain 13, skeletal muscle
MYH2	myosin, heavy chain 2, skeletal muscle, adult
MYH3	myosin, heavy chain 3, skeletal muscle, embryonic
MYH4	myosin, heavy chain 4, skeletal muscle
MYH7	myosin, heavy chain 7, cardiac muscle, beta
Myh8	myosin, heavy chain 8, skeletal muscle, perinatal
Myl1	myosin, light chain 1, alkali; skeletal, fast
MYOT	myotilin
PGAM2	phosphoglycerate mutase 2 (muscle)
KCNMA1	potassium large conductance calcium-activated channel, subfamily M, alpha member 1
P2rx6	purinergic receptor P2X, ligand-gated ion channel, 6
RYR1	ryanodine receptor 1 (skeletal)
RYR3	ryanodine receptor 3
SSPN	sarcospan (Kras oncogene-associated gene)
SMPX	small muscle protein, X-linked
Slc6a8	solute carrier family 6 (neurotransmitter transporter, creatine), member 8
Slc8a1	solute carrier family 8 (sodium/calcium exchanger), member 1
SNTA1	syntrophin, alpha 1 (dystrophin-associated protein A1, 59kDa, acidic component)
TACR1	tachykinin receptor 1
Ttn	titin
TCAP	titin-cap (telethonin)
TRDN	triadin
Trim63	tripartite motif-containing 63
TMOD4	tropomodulin 4 (muscle)
TPM1	tropomyosin 1 (alpha)
TNNC2	troponin C type 2 (fast)
TNNI2	troponin I type 2 (skeletal, fast)
tnni3	troponin I type 3 (cardiac)
TNNT2	troponin T type 2 (cardiac)
Tnnt3	troponin T type 3 (skeletal, fast)
	glucose metabolic process
BPGM	2,3-bisphosphoglycerate mutase
PFKFB1	6-phosphofructo-2-kinase/fructose-2,6-biphosphatase 1
Tpi1	TPI1 pseudogene; triosephosphate isomerase 1
UGP2	UDP-glucose pyrophosphorylase 2
Wdtc1	WD and tetratricopeptide repeats 1
Adipoq	adiponectin, C1Q and collagen domain containing
Aldoa	aldolase A, fructose-bisphosphate
ALDOB	aldolase B, fructose-bisphosphate
ALDOC	aldolase C, fructose-bisphosphate
Aimp1	aminoacyl tRNA synthetase complex-interacting multifunctional protein 1
AGL	amylo-1, 6-glucosidase, 4-alpha-glucanotransferase
crem	cAMP responsive element modulator
CPT1A	carnitine palmitoyltransferase 1A (liver)
dhtkd1	dehydrogenase E1 and transketolase domain containing 1
ENO1	enolase 1, (alpha)
ENO2	enolase 2 (gamma, neuronal)
ENO3	enolase 3 (beta, muscle)
Fbp1	fructose-1,6-bisphosphatase 1
FBP2	fructose-1,6-bisphosphatase 2
g6pc3	glucose 6 phosphatase, catalytic, 3
GPI	glucose phosphate isomerase
gapdh	glyceraldehyde-3-phosphate dehydrogenase-like 6; hypothetical protein LOC100133042; glyceraldehyde-3-phosphate dehydrogenase
gpd1	glycerol-3-phosphate dehydrogenase 1 (soluble)
GYS1	glycogen synthase 1 (muscle)
GYS2	glycogen synthase 2 (liver)
GYG1	glycogenin 1
ldha	lactate dehydrogenase A
LDHB	lactate dehydrogenase B
ldhc	lactate dehydrogenase C
mdh1	malate dehydrogenase 1, NAD (soluble)
MDH2	malate dehydrogenase 2, NAD (mitochondrial)
PFKL	phosphofructokinase, liver
Pfkm	phosphofructokinase, muscle
Pfkp	phosphofructokinase, platelet
Pgm1	phosphoglucomutase 1
Pgm2l1	phosphoglucomutase 2-like 1
PGK1	phosphoglycerate kinase 1
PGK2	phosphoglycerate kinase 2
PGAM1	phosphoglycerate mutase 1 (brain)
PGAM2	phosphoglycerate mutase 2 (muscle)
PGAM4	phosphoglycerate mutase family member 4
PHKA1	phosphorylase kinase, alpha 1 pseudogene 1; phosphorylase kinase, alpha 1 (muscle)
PHKA2	phosphorylase kinase, alpha 2 (liver)
PHKB	phosphorylase kinase, beta
PHKG1	phosphorylase kinase, gamma 1 (muscle)
PYGL	phosphorylase, glycogen, liver
PYGM	phosphorylase, glycogen, muscle
PYGB	phosphorylase, glycogen; brain
KCNJ11	potassium inwardly-rectifying channel, subfamily J, member 11
PRKAG2	protein kinase, AMP-activated, gamma 2 non-catalytic subunit
Prkag3	protein kinase, AMP-activated, gamma 3 non-catalytic subunit
ppp1cb	protein phosphatase 1, catalytic subunit, beta isoform; speedy homolog A (Xenopus laevis)
PPP1R3A	protein phosphatase 1, regulatory (inhibitor) subunit 3A
ppp1r3b	protein phosphatase 1, regulatory (inhibitor) subunit 3B
ppp1r3c	protein phosphatase 1, regulatory (inhibitor) subunit 3C
Pdk3	pyruvate dehydrogenase kinase, isozyme 3
PKM2	similar to Pyruvate kinase, isozymes M1/M2 (Pyruvate kinase muscle isozyme) (Cytosolic thyroid hormone-binding protein) (CTHBP) (THBP1); pyruvate kinase, muscle
	oxidative phosphorylation
ATP5F1	ATP synthase, H+ transporting, mitochondrial F0 complex, subunit B1
ATP5G1	ATP synthase, H+ transporting, mitochondrial F0 complex, subunit C1 (subunit 9)
ATP5G2	ATP synthase, H+ transporting, mitochondrial F0 complex, subunit C2 (subunit 9)
Atp5g3	ATP synthase, H+ transporting, mitochondrial F0 complex, subunit C3 (subunit 9)
ATP5I	ATP synthase, H+ transporting, mitochondrial F0 complex, subunit E
Atp5j	ATP synthase, H+ transporting, mitochondrial F0 complex, subunit F6
ATP5L	ATP synthase, H+ transporting, mitochondrial F0 complex, subunit G
Atp5h	ATP synthase, H+ transporting, mitochondrial F0 complex, subunit d
ATP5O	ATP synthase, H+ transporting, mitochondrial F1 complex, O subunit
Atp5a1	ATP synthase, H+ transporting, mitochondrial F1 complex, alpha subunit 1, cardiac muscle
ATP5B	ATP synthase, H+ transporting, mitochondrial F1 complex, beta polypeptide
ATP5D	ATP synthase, H+ transporting, mitochondrial F1 complex, delta subunit
Atp5e	ATP synthase, H+ transporting, mitochondrial F1 complex, epsilon subunit pseudogene 2; ATP synthase, H+ transporting, mitochondrial F1 complex, epsilon subunit
Atp5c1	ATP synthase, H+ transporting, mitochondrial F1 complex, gamma polypeptide 1
Cox15	COX15 homolog, cytochrome c oxidase assembly protein (yeast)
NDUFA10	NADH dehydrogenase (ubiquinone) 1 alpha subcomplex, 10, 42kDa
Ndufa2	NADH dehydrogenase (ubiquinone) 1 alpha subcomplex, 2, 8kDa
Ndufa3	NADH dehydrogenase (ubiquinone) 1 alpha subcomplex, 3, 9kDa
ndufa4	NADH dehydrogenase (ubiquinone) 1 alpha subcomplex, 4, 9kDa
NDUFA7	NADH dehydrogenase (ubiquinone) 1 alpha subcomplex, 7, 14.5kDa
Ndufa8	NADH dehydrogenase (ubiquinone) 1 alpha subcomplex, 8, 19kDa
NDUFB1	NADH dehydrogenase (ubiquinone) 1 beta subcomplex, 1, 7kDa
NDUFB2	NADH dehydrogenase (ubiquinone) 1 beta subcomplex, 2, 8kDa
NDUFB3	NADH dehydrogenase (ubiquinone) 1 beta subcomplex, 3, 12kDa
NDUFB7	NADH dehydrogenase (ubiquinone) 1 beta subcomplex, 7, 18kDa
NDUFB9	NADH dehydrogenase (ubiquinone) 1 beta subcomplex, 9, 22kDa
NDUFC2	NADH dehydrogenase (ubiquinone) 1, subcomplex unknown, 2, 14.5kDa
NDUFS1	NADH dehydrogenase (ubiquinone) Fe-S protein 1, 75kDa (NADH-coenzyme Q reductase)
NDUFS2	NADH dehydrogenase (ubiquinone) Fe-S protein 2, 49kDa (NADH-coenzyme Q reductase)
NDUFS3	NADH dehydrogenase (ubiquinone) Fe-S protein 3, 30kDa (NADH-coenzyme Q reductase)
Ndufs4	NADH dehydrogenase (ubiquinone) Fe-S protein 4, 18kDa (NADH-coenzyme Q reductase)
Ndufs7	NADH dehydrogenase (ubiquinone) Fe-S protein 7, 20kDa (NADH-coenzyme Q reductase)
NDUFV1	NADH dehydrogenase (ubiquinone) flavoprotein 1, 51kDa
Ndufv2	NADH dehydrogenase (ubiquinone) flavoprotein 2, 24kDa
NDUFV3	NADH dehydrogenase (ubiquinone) flavoprotein 3, 10kDa
DLD	dihydrolipoamide dehydrogenase
NDUFS5	similar to NADH dehydrogenase (ubiquinone) Fe-S protein 5, 15kDa (NADH-coenzyme Q reductase); NADH dehydrogenase (ubiquinone) Fe-S protein 5, 15kDa (NADH-coenzyme Q reductase)
UQCR10	ubiquinol-cytochrome c reductase complex (7.2 kD)
Uqcrc1	ubiquinol-cytochrome c reductase core protein I
UQCRC2	ubiquinol-cytochrome c reductase core protein II
Uqcrh	ubiquinol-cytochrome c reductase hinge protein-like; ubiquinol-cytochrome c reductase hinge protein
	glycolysis
BPGM	2,3-bisphosphoglycerate mutase
PFKFB1	6-phosphofructo-2-kinase/fructose-2,6-biphosphatase 1
Tpi1	TPI1 pseudogene; triosephosphate isomerase 1
Aldoa	aldolase A, fructose-bisphosphate
ALDOB	aldolase B, fructose-bisphosphate
ALDOC	aldolase C, fructose-bisphosphate
dhtkd1	dehydrogenase E1 and transketolase domain containing 1
ENO1	enolase 1, (alpha)
ENO2	enolase 2 (gamma, neuronal)
ENO3	enolase 3 (beta, muscle)
GPI	glucose phosphate isomerase
gapdh	glyceraldehyde-3-phosphate dehydrogenase-like 6; hypothetical protein LOC100133042; glyceraldehyde-3-phosphate dehydrogenase
ldha	lactate dehydrogenase A
LDHB	lactate dehydrogenase B
ldhc	lactate dehydrogenase C
mdh1	malate dehydrogenase 1, NAD (soluble)
MDH2	malate dehydrogenase 2, NAD (mitochondrial)
PFKL	phosphofructokinase, liver
Pfkm	phosphofructokinase, muscle
Pfkp	phosphofructokinase, platelet
Pgm1	phosphoglucomutase 1
PGK1	phosphoglycerate kinase 1
PGK2	phosphoglycerate kinase 2
PGAM1	phosphoglycerate mutase 1 (brain)
PGAM2	phosphoglycerate mutase 2 (muscle)
PGAM4	phosphoglycerate mutase family member 4
PKM2	similar to Pyruvate kinase, isozymes M1/M2 (Pyruvate kinase muscle isozyme) (Cytosolic thyroid hormone-binding protein) (CTHBP) (THBP1); pyruvate kinase, muscle
	muscle organ development
Ndufv2	NADH dehydrogenase (ubiquinone) flavoprotein 2, 24kDa
pou6f1	POU class 6 homeobox 1
Srpk3	SFRS protein kinase 3
SIX1	SIX homeobox 1
speg	SPEG complex locus
SOX6	SRY (sex determining region Y)-box 6
TEAD4	TEA domain family member 4
ACHE	acetylcholinesterase (Yt blood group)
acta1	actin, alpha 1, skeletal muscle
Actc1	actin, alpha, cardiac muscle 1
Acadm	acyl-Coenzyme A dehydrogenase, C-4 to C-12 straight chain
BVES	blood vessel epicardial substance
Cacna1s	calcium channel, voltage-dependent, L type, alpha 1S subunit
Capn3	calpain 3, (p94)
CAV1	caveolin 1, caveolae protein, 22kDa
CAV3	caveolin 3
Cdk5	cyclin-dependent kinase 5
Fxr1	fragile X mental retardation, autosomal homolog 1
gjc1	gap junction protein, gamma 1, 45kDa
Gphn	gephyrin
igfbp5	insulin-like growth factor binding protein 5
Itga7	integrin, alpha 7
ITGB1	integrin, beta 1 (fibronectin receptor, beta polypeptide, antigen CD29 includes MDF2, MSK12)
JPH1	junctophilin 1
lbx1	ladybird homeobox 1
MEOX2	mesenchyme homeobox 2
MET	met proto-oncogene (hepatocyte growth factor receptor)
Mapk12	mitogen-activated protein kinase 12
murc	muscle-related coiled-coil protein
MEF2A	myocyte enhancer factor 2A
Mef2c	myocyte enhancer factor 2C
myod1	myogenic differentiation 1
myf6	myogenic factor 6 (herculin)
MYBPC3	myosin binding protein C, cardiac
MYLPF	myosin light chain, phosphorylatable, fast skeletal muscle
Myh11	myosin, heavy chain 11, smooth muscle
MYH3	myosin, heavy chain 3, skeletal muscle, embryonic
MYH7	myosin, heavy chain 7, cardiac muscle, beta
Myl1	myosin, light chain 1, alkali; skeletal, fast
NEB	nebulin
OBSL1	obscurin-like 1
Ppp3ca	protein phosphatase 3 (formerly 2B), catalytic subunit, alpha isoform
Rxrb	retinoid X receptor, beta
SGCB	sarcoglycan, beta (43kDa dystrophin-associated glycoprotein)
SGCD	sarcoglycan, delta (35kDa dystrophin-associated glycoprotein)
Sgce	sarcoglycan, epsilon
SGCG	sarcoglycan, gamma (35kDa dystrophin-associated glycoprotein)
SVIL	supervillin
SNTA1	syntrophin, alpha 1 (dystrophin-associated protein A1, 59kDa, acidic component)
Ttn	titin
TCAP	titin-cap (telethonin)
TGFB2	transforming growth factor, beta 2
TPM1	tropomyosin 1 (alpha)
tnni3	troponin I type 3 (cardiac)
TNNT2	troponin T type 2 (cardiac)
Tsc1	tuberous sclerosis 1
Xirp1	xin actin-binding repeat containing 1
Zfpm2	zinc finger protein, multitype 2
