# Supplementary material for: Gene expression profiling of trout regenerating muscle reveals common transcriptional signatures with hyperplastic growth zones of the post-embryonic myotome
Source: BMC Genomics. 2016 Oct 18;17:810. doi: 10.1186/s12864-016-3160-x (PMC5070125; doi:10.1186/s12864-016-3160-x)
Supplement: Additional file 3: — Major functional categories of cluster II and lists of genes that formed them. (XLSX 15 kb) [file 12864_2016_3160_MOESM3_ESM.xlsx]

## Sheet: positive regulation of RNA meta
cluster II
	Biological process
	positive regulation of RNA metabolic process
ID	Gene Name
BCL3	B-cell CLL/lymphoma 3
Elk1	ELK1, member of ETS oncogene family
Fosl1	FOS-like antigen 1
gata2	GATA binding protein 2
hnf1a	HNF1 homeobox A
IHH	Indian hedgehog homolog (Drosophila)
Klf4	Kruppel-like factor 4 (gut)
mysm1	Myb-like, SWIRM and MPN domains 1
Mdfic	MyoD family inhibitor domain containing
NKX2-3	NK2 transcription factor related, locus 3 (Drosophila)
RBM4	RNA binding motif protein 14; RNA binding motif protein 4
TBX5	T-box 5
atf7ip	activating transcription factor 7 interacting protein
AR	androgen receptor
egr1	early growth response 1
Egr2	early growth response 2
EPAS1	endothelial PAS domain protein 1
EHF	ets homologous factor
FOXF1	forkhead box F1
GRIN1	glutamate receptor, ionotropic, N-methyl D-aspartate 1
Hand1	heart and neural crest derivatives expressed 1
HIF1A	hypoxia inducible factor 1, alpha subunit (basic helix-loop-helix transcription factor)
IRF1	interferon regulatory factor 1
junb	jun B proto-oncogene
JUN	jun oncogene
mapk14	mitogen-activated protein kinase 14
MAP2K1	mitogen-activated protein kinase kinase 1
Nfe2l2	nuclear factor (erythroid-derived 2)-like 2
NR4A1	nuclear receptor subfamily 4, group A, member 1
Nr4a2	nuclear receptor subfamily 4, group A, member 2
PAX9	paired box 9
Ppargc1a	peroxisome proliferator-activated receptor gamma, coactivator 1 alpha
Ppm1a	protein phosphatase 1A (formerly 2C), magnesium-dependent, alpha isoform
Runx1	runt-related transcription factor 1
STAT3	signal transducer and activator of transcription 3 (acute-phase response factor)
s1pr1	sphingosine-1-phosphate receptor 1
tcf21	transcription factor 21
Ets1	v-ets erythroblastosis virus E26 oncogene homolog 1 (avian)
ETS2	v-ets erythroblastosis virus E26 oncogene homolog 2 (avian)
fos	v-fos FBJ murine osteosarcoma viral oncogene homolog
MYC	v-myc myelocytomatosis viral oncogene homolog (avian)
ZMIZ2	zinc finger, MIZ-type containing 2
	Positive regulation of transcription DNA-dependant
BCL3	B-cell CLL/lymphoma 3
Elk1	ELK1, member of ETS oncogene family
Fosl1	FOS-like antigen 1
gata2	GATA binding protein 2
hnf1a	HNF1 homeobox A
IHH	Indian hedgehog homolog (Drosophila)
Klf4	Kruppel-like factor 4 (gut)
mysm1	Myb-like, SWIRM and MPN domains 1
Mdfic	MyoD family inhibitor domain containing
NKX2-3	NK2 transcription factor related, locus 3 (Drosophila)
RBM4	RNA binding motif protein 14; RNA binding motif protein 4
TBX5	T-box 5
atf7ip	activating transcription factor 7 interacting protein
AR	androgen receptor
egr1	early growth response 1
Egr2	early growth response 2
EPAS1	endothelial PAS domain protein 1
EHF	ets homologous factor
FOXF1	forkhead box F1
GRIN1	glutamate receptor, ionotropic, N-methyl D-aspartate 1
Hand1	heart and neural crest derivatives expressed 1
HIF1A	hypoxia inducible factor 1, alpha subunit (basic helix-loop-helix transcription factor)
IRF1	interferon regulatory factor 1
junb	jun B proto-oncogene
JUN	jun oncogene
mapk14	mitogen-activated protein kinase 14
Nfe2l2	nuclear factor (erythroid-derived 2)-like 2
NR4A1	nuclear receptor subfamily 4, group A, member 1
Nr4a2	nuclear receptor subfamily 4, group A, member 2
PAX9	paired box 9
Ppargc1a	peroxisome proliferator-activated receptor gamma, coactivator 1 alpha
Ppm1a	protein phosphatase 1A (formerly 2C), magnesium-dependent, alpha isoform
Runx1	runt-related transcription factor 1
STAT3	signal transducer and activator of transcription 3 (acute-phase response factor)
s1pr1	sphingosine-1-phosphate receptor 1
tcf21	transcription factor 21
Ets1	v-ets erythroblastosis virus E26 oncogene homolog 1 (avian)
ETS2	v-ets erythroblastosis virus E26 oncogene homolog 2 (avian)
fos	v-fos FBJ murine osteosarcoma viral oncogene homolog
MYC	v-myc myelocytomatosis viral oncogene homolog (avian)
ZMIZ2	zinc finger, MIZ-type containing 2
	positive regulation of biosynthetic process
BCL3	B-cell CLL/lymphoma 3
Elk1	ELK1, member of ETS oncogene family
Fosl1	FOS-like antigen 1
gata2	GATA binding protein 2
hnf1a	HNF1 homeobox A
IHH	Indian hedgehog homolog (Drosophila)
JAK2	Janus kinase 2
klf2	Kruppel-like factor 2 (lung)
Klf4	Kruppel-like factor 4 (gut)
mysm1	Myb-like, SWIRM and MPN domains 1
Mdfic	MyoD family inhibitor domain containing
NKX2-3	NK2 transcription factor related, locus 3 (Drosophila)
RBM4	RNA binding motif protein 14; RNA binding motif protein 4
TBX5	T-box 5
atf7ip	activating transcription factor 7 interacting protein
AR	androgen receptor
AGT	angiotensinogen (serpin peptidase inhibitor, clade A, member 8)
egr1	early growth response 1
Egr2	early growth response 2
EPAS1	endothelial PAS domain protein 1
EHF	ets homologous factor
FOXF1	forkhead box F1
GCK	glucokinase (hexokinase 4)
GRIN1	glutamate receptor, ionotropic, N-methyl D-aspartate 1
Hand1	heart and neural crest derivatives expressed 1
HSP90AA1	heat shock protein 90kDa alpha (cytosolic), class A member 2; heat shock protein 90kDa alpha (cytosolic), class A member 1
hbb	hemoglobin, beta
HIF1A	hypoxia inducible factor 1, alpha subunit (basic helix-loop-helix transcription factor)
IRF1	interferon regulatory factor 1
junb	jun B proto-oncogene
JUN	jun oncogene
mapk14	mitogen-activated protein kinase 14
Nfe2l2	nuclear factor (erythroid-derived 2)-like 2
NR4A1	nuclear receptor subfamily 4, group A, member 1
Nr4a2	nuclear receptor subfamily 4, group A, member 2
PAX9	paired box 9
Ppargc1a	peroxisome proliferator-activated receptor gamma, coactivator 1 alpha
pla2g4a	phospholipase A2, group IVA (cytosolic, calcium-dependent)
Ppm1a	protein phosphatase 1A (formerly 2C), magnesium-dependent, alpha isoform
Runx1	runt-related transcription factor 1
STAT3	signal transducer and activator of transcription 3 (acute-phase response factor)
s1pr1	sphingosine-1-phosphate receptor 1
Thbs1	thrombospondin 1
tcf21	transcription factor 21
Ets1	v-ets erythroblastosis virus E26 oncogene homolog 1 (avian)
ETS2	v-ets erythroblastosis virus E26 oncogene homolog 2 (avian)
fos	v-fos FBJ murine osteosarcoma viral oncogene homolog
MYC	v-myc myelocytomatosis viral oncogene homolog (avian)
vhl	von Hippel-Lindau tumor suppressor
ZMIZ2	zinc finger, MIZ-type containing 2
	Vasculature development
IHH	Indian hedgehog homolog (Drosophila)
lmo2	LIM domain only 2 (rhombotin-like 1)
SMAD7	SMAD family member 7
AGT	angiotensinogen (serpin peptidase inhibitor, clade A, member 8)
Casp8	caspase 8, apoptosis-related cysteine peptidase
EPAS1	endothelial PAS domain protein 1
FGF1	fibroblast growth factor 1 (acidic)
FOXF1	forkhead box F1
gna13	guanine nucleotide binding protein (G protein), alpha 13
Hand1	heart and neural crest derivatives expressed 1
HIF1A	hypoxia inducible factor 1, alpha subunit (basic helix-loop-helix transcription factor)
ITGA7	integrin, alpha 7
junb	jun B proto-oncogene
JUN	jun oncogene
Mmp19	matrix metallopeptidase 19
mapk14	mitogen-activated protein kinase 14
MYH9	myosin, heavy chain 9, non-muscle
PLAT	plasminogen activator, tissue
Zfand5	similar to zinc finger, AN1-type domain 5; zinc finger, AN1-type domain 5
SGPL1	sphingosine-1-phosphate lyase 1
s1pr1	sphingosine-1-phosphate receptor 1
Thbs1	thrombospondin 1
tcf21	transcription factor 21
vhl	von Hippel-Lindau tumor suppressor
Zfp36l1	zinc finger protein 36, C3H type-like 1
	blood vessel morphogenesis
IHH	Indian hedgehog homolog (Drosophila)
SMAD7	SMAD family member 7
AGT	angiotensinogen (serpin peptidase inhibitor, clade A, member 8)
Casp8	caspase 8, apoptosis-related cysteine peptidase
EPAS1	endothelial PAS domain protein 1
FGF1	fibroblast growth factor 1 (acidic)
FOXF1	forkhead box F1
gna13	guanine nucleotide binding protein (G protein), alpha 13
Hand1	heart and neural crest derivatives expressed 1
HIF1A	hypoxia inducible factor 1, alpha subunit (basic helix-loop-helix transcription factor)
ITGA7	integrin, alpha 7
junb	jun B proto-oncogene
JUN	jun oncogene
Mmp19	matrix metallopeptidase 19
mapk14	mitogen-activated protein kinase 14
MYH9	myosin, heavy chain 9, non-muscle
PLAT	plasminogen activator, tissue
SGPL1	sphingosine-1-phosphate lyase 1
s1pr1	sphingosine-1-phosphate receptor 1
Thbs1	thrombospondin 1
vhl	von Hippel-Lindau tumor suppressor
Zfp36l1	zinc finger protein 36, C3H type-like 1
	response to oxidative stress
BCL2L1	BCL2-like 1
Fosl1	FOS-like antigen 1
hnf1a	HNF1 homeobox A
JAK2	Janus kinase 2
ANGPTL7	angiopoietin-like 7
CAT	catalase
Dusp1	dual specificity phosphatase 1
EPAS1	endothelial PAS domain protein 1
HIF1A	hypoxia inducible factor 1, alpha subunit (basic helix-loop-helix transcription factor)
JUN	jun oncogene
MSRA	methionine sulfoxide reductase A
MAP2K1	mitogen-activated protein kinase kinase 1
pla2g4a	phospholipase A2, group IVA (cytosolic, calcium-dependent)
PPP1R15B	protein phosphatase 1, regulatory (inhibitor) subunit 15B
Ptprk	protein tyrosine phosphatase, receptor type, K
SLC8A1	solute carrier family 8 (sodium/calcium exchanger), member 1
Tat	tyrosine aminotransferase
fos	v-fos FBJ murine osteosarcoma viral oncogene homolog
