# Supplementary material for: Gene expression profiling of trout regenerating muscle reveals common transcriptional signatures with hyperplastic growth zones of the post-embryonic myotome
Source: BMC Genomics. 2016 Oct 18;17:810. doi: 10.1186/s12864-016-3160-x (PMC5070125; doi:10.1186/s12864-016-3160-x)
Supplement: Additional file 4: — Major functional categories of cluster III and lists of genes that formed them. (XLSX 62 kb) [file 12864_2016_3160_MOESM4_ESM.xlsx]

## Sheet: endoplasmic reticulum
Cluster III
	Cell component
ID	Gene Name
	endoplasmic reticulum
Agpat6	1-acylglycerol-3-phosphate O-acyltransferase 6 (lysophosphatidic acid acyltransferase, zeta)
Sep15	15 kDa selenoprotein
Abcb9	ATP-binding cassette, sub-family B (MDR/TAP), member 9
Atp2a2	ATPase, Ca++ transporting, cardiac muscle, slow twitch 2
atp7a	ATPase, Cu++ transporting, alpha polypeptide
atp1a3	ATPase, Na+/K+ transporting, alpha 3 polypeptide
BCAP29	B-cell receptor-associated protein 29
BCAP31	B-cell receptor-associated protein 31
Cdipt	CDP-diacylglycerol--inositol 3-phosphatidyltransferase (phosphatidylinositol synthase)
Dnajb11	DnaJ (Hsp40) homolog, subfamily B, member 11
Dnajb9	DnaJ (Hsp40) homolog, subfamily B, member 9
DNAJC1	DnaJ (Hsp40) homolog, subfamily C, member 1
Dnajc10	DnaJ (Hsp40) homolog, subfamily C, member 10
DNAJC3	DnaJ (Hsp40) homolog, subfamily C, member 3
ehd4	EH-domain containing 4
ELOVL5	ELOVL family member 5, elongation of long chain fatty acids (FEN1/Elo2, SUR4/Elo3-like, yeast)
Elovl6	ELOVL family member 6, elongation of long chain fatty acids (FEN1/Elo2, SUR4/Elo3-like, yeast)
edem3	ER degradation enhancer, mannosidase alpha-like 3
ero1l	ERO1-like (S. cerevisiae)
FKBP1A	FK506 binding protein 1A, 12kDa
FKBP2	FK506 binding protein 2, 13kDa
FKBP9	FK506 binding protein 9, 63 kDa
Gpsm1	G-protein signaling modulator 1 (AGS3-like, C. elegans)
Gimap8	GTPase, IMAP family member 8
kdelr2	KDEL (Lys-Asp-Glu-Leu) endoplasmic reticulum protein retention receptor 2
KIAA0020	KIAA0020
LASS6	LAG1 homolog, ceramide synthase 6
NPC1	Niemann-Pick disease, type C1
ORMDL2	ORM1-like 2 (S. cerevisiae)
rab14	RAB14, member RAS oncogene family
RAB9A	RAB9A, member RAS oncogene family
S100A1	S100 calcium binding protein A1
SAR1A	SAR1 homolog A (S. cerevisiae)
SEC11A	SEC11 homolog A (S. cerevisiae)
SEC24D	SEC24 family, member D (S. cerevisiae)
sec31a	SEC31 homolog A (S. cerevisiae)
STT3A	STT3, subunit of the oligosaccharyltransferase complex, homolog A (S. cerevisiae)
STT3B	STT3, subunit of the oligosaccharyltransferase complex, homolog B (S. cerevisiae)
SEC23A	Sec23 homolog A (S. cerevisiae)
SEC61B	Sec61 beta subunit
sec61g	Sec61 gamma subunit
TAPBPL	TAP binding protein-like
vac14	Vac14 homolog (S. cerevisiae)
ABI1	abl-interactor 1
ACSL1	acyl-CoA synthetase long-chain family member 1
Acsl4	acyl-CoA synthetase long-chain family member 4
PLIN2	adipose differentiation-related protein
ACER3	alkaline ceramidase 3
Agtrap	angiotensin II receptor-associated protein
ANO5	anoctamin 5
APOA1	apolipoprotein A-I
Apoc1	apolipoprotein C-I
AIFM3	apoptosis-inducing factor, mitochondrion-associated, 3
ALOX5AP	arachidonate 5-lipoxygenase-activating protein
Pdcd6	aryl-hydrocarbon receptor repressor; programmed cell death 6
Arsb	arylsulfatase B
Bace2	beta-site APP-cleaving enzyme 2
creb3l2	cAMP responsive element binding protein 3-like 2
Cant1	calcium activated nucleotidase 1
Canx	calnexin
CALR	calreticulin
CTSA	cathepsin A
CTSC	cathepsin C
CTSH	cathepsin H
Ctsz	cathepsin Z
ch25h	cholesterol 25-hydroxylase
COPA	coatomer protein complex, subunit alpha
CNIH	cornichon homolog (Drosophila)
Cyp4b1	cytochrome P450, family 4, subfamily B, polypeptide 1
CYP7B1	cytochrome P450, family 7, subfamily B, polypeptide 1
CYP8B1	cytochrome P450, family 8, subfamily B, polypeptide 1
CKAP4	cytoskeleton-associated protein 4
Dad1	defender against cell death 1
DEGS1	degenerative spermatocyte homolog 1, lipid desaturase (Drosophila)
DNASE1L1	deoxyribonuclease I-like 1
DOLPP1	dolichyl pyrophosphate phosphatase 1
ddost	dolichyl-diphosphooligosaccharide-protein glycosyltransferase
DPM1	dolichyl-phosphate mannosyltransferase polypeptide 1, catalytic subunit
DPM3	dolichyl-phosphate mannosyltransferase polypeptide 3
dnm1l	dynamin 1-like
ELOVL1	elongation of very long chain fatty acids (FEN1/Elo2, SUR4/Elo3, yeast)-like 1
Elovl4	elongation of very long chain fatty acids (FEN1/Elo2, SUR4/Elo3, yeast)-like 4
EBP	emopamil binding protein (sterol isomerase)
Erap1	endoplasmic reticulum aminopeptidase 1
Erp44	endoplasmic reticulum protein 44
ergic1	endoplasmic reticulum-golgi intermediate compartment (ERGIC) 1
G6pc2	glucose-6-phosphatase, catalytic, 2
GANAB	glucosidase, alpha; neutral AB
GOSR2	golgi SNAP receptor complex member 2
GOLT1B	golgi transport 1 homolog B (S. cerevisiae)
LASS1	growth differentiation factor 1; LAG1 homolog, ceramide synthase 1
GNAZ	guanine nucleotide binding protein (G protein), alpha z polypeptide
Hsp90b1	heat shock protein 90kDa beta (Grp94), member 1
HSP90B2P	heat shock protein 90kDa beta (Grp94), member 2 (pseudogene)
H6pd	hexose-6-phosphate dehydrogenase (glucose 1-dehydrogenase)
Hspa5	hypothetical gene supported by AF216292; NM_005347; heat shock 70kDa protein 5 (glucose-regulated protein, 78kDa)
hyou1	hypoxia up-regulated 1
Insig2	insulin induced gene 2
KRTCAP2	keratinocyte associated protein 2
LRAT	lecithin retinol acyltransferase (phosphatidylcholine--retinol O-acyltransferase)
LMAN2	lectin, mannose-binding 2
Lman1	lectin, mannose-binding, 1
lrrc59	leucine rich repeat containing 59
lmf2	lipase maturation factor 2
LRMP	lymphoid-restricted membrane protein
lpcat2	lysophosphatidylcholine acyltransferase 2
MAGT1	magnesium transporter 1
Mr1	major histocompatibility complex, class I-related
MPDU1	mannose-P-dolichol utilization defect 1
mesdc2	mesoderm development candidate 2
Mgst1	microsomal glutathione S-transferase 1
Mttp	microsomal triglyceride transfer protein
moxd1	monooxygenase, DBH-like 1
Mospd2	motile sperm domain containing 2
MCFD2	multiple coagulation factor deficiency 2
NUCB2	nucleobindin 2
ostc	oligosaccharyltransferase complex subunit; similar to DC2 protein
Pemt	phosphatidylethanolamine N-methyltransferase
pi4kb	phosphatidylinositol 4-kinase, catalytic, beta
PIGA	phosphatidylinositol glycan anchor biosynthesis, class A
PIGS	phosphatidylinositol glycan anchor biosynthesis, class S
PIGT	phosphatidylinositol glycan anchor biosynthesis, class T
Pip4k2b	phosphatidylinositol-5-phosphate 4-kinase, type II, beta
PLD3	phospholipase D family, member 3
Pld1	phospholipase D1, phosphatidylcholine-specific
P4HB	prolyl 4-hydroxylase, beta polypeptide
Ptgs2	prostaglandin-endoperoxide synthase 2 (prostaglandin G/H synthase and cyclooxygenase)
Psmb8	proteasome (prosome, macropain) subunit, beta type, 8 (large multifunctional peptidase 7)
PDIA3	protein disulfide isomerase family A, member 3
PDIA4	protein disulfide isomerase family A, member 4
Pdia5	protein disulfide isomerase family A, member 5
PDIA6	protein disulfide isomerase family A, member 6
Prkcsh	protein kinase C substrate 80K-H
Ptp4a1	protein tyrosine phosphatase type IVA, member 1
PTPLB	protein tyrosine phosphatase-like (proline instead of catalytic arginine), member b
Rras2	related RAS viral (r-ras) oncogene homolog 2; similar to related RAS viral (r-ras) oncogene homolog 2
rcn1	reticulocalbin 1, EF-hand calcium binding domain
Rdh11	retinol dehydrogenase 11 (all-trans/9-cis/11-cis)
rhbdf1	rhomboid 5 homolog 1 (Drosophila)
RPN1	ribophorin I
RPN2	ribophorin II
RPL10	ribosomal protein L10; ribosomal protein L10 pseudogene 15; ribosomal protein L10 pseudogene 6; ribosomal protein L10 pseudogene 16; ribosomal protein L10 pseudogene 9
Rrbp1	ribosome binding protein 1 homolog 180kDa (dog)
Scfd1	sec1 family domain containing 1
serinc5	serine incorporator 5
Sptlc1	serine palmitoyltransferase, long chain base subunit 1
spcs2	signal peptidase complex subunit 2 homolog (S. cerevisiae); signal peptidase complex subunit 2 homolog pseudogene
Spcs3	signal peptidase complex subunit 3 homolog (S. cerevisiae)
SRP9	signal recognition particle 9-like 1; signal recognition particle 9kDa
Srprb	signal recognition particle receptor, B subunit
ssr1	signal sequence receptor, alpha
SSR4	signal sequence receptor, delta (translocon-associated protein delta)
Ssr3	signal sequence receptor, gamma (translocon-associated protein gamma)
ACER2	similar to alkaline ceramidase 2; alkaline ceramidase 2
SLC39A1	solute carrier family 39 (zinc transporter), member 1
smpd4	sphingomyelin phosphodiesterase 4, neutral membrane (neutral sphingomyelinase-3)
SGPL1	sphingosine-1-phosphate lyase 1
SOAT1	sterol O-acyltransferase 1
Serp1	stress-associated endoplasmic reticulum protein 1
SDF2L1	stromal cell-derived factor 2-like 1
SULF2	sulfatase 2
sumf2	sulfatase modifying factor 2
surf4	surfeit 4
SYNCRIP	synaptotagmin binding, cytoplasmic RNA interacting protein
Sdcbp	syndecan binding protein (syntenin)
syvn1	synovial apoptosis inhibitor 1, synoviolin
TXNDC5	thioredoxin domain containing 5 (endoplasmic reticulum); muted homolog (mouse)
TMX1	thioredoxin-related transmembrane protein 1
Tmx3	thioredoxin-related transmembrane protein 3
TRAM2	translocation associated membrane protein 2
TMC6	transmembrane channel-like 6
Tmed4	transmembrane emp24 protein transport domain containing 4
Tmed9	transmembrane emp24 protein transport domain containing 9
tmem117	transmembrane protein 117
TMEM43	transmembrane protein 43
TMEM49	transmembrane protein 49
Tpbg	trophoblast glycoprotein
tp53	tumor protein p53
Vrk2	vaccinia related kinase 2
vcp	valosin-containing protein
VAMP7	vesicle-associated membrane protein 7
Zdhhc16	zinc finger, DHHC-type containing 16
	Lysosome
Abcb9	ATP-binding cassette, sub-family B (MDR/TAP), member 9
ATP6V1G1	ATPase, H+ transporting, lysosomal 13kDa, V1 subunit G1
Bcl10	B-cell CLL/lymphoma 10; hypothetical LOC646626
CD63	CD63 molecule
cd68	CD68 molecule
Dram1	DNA-damage regulated autophagy modulator 1
NAGA	N-acetylgalactosaminidase, alpha-
Asah1	N-acylsphingosine amidohydrolase (acid ceramidase) 1
NPC1	Niemann-Pick disease, type C1
npc2	Niemann-Pick disease, type C2
rab14	RAB14, member RAS oncogene family
RAB7A	RAB7A, member RAS oncogene family
RAB9A	RAB9A, member RAS oncogene family
ACP5	acid phosphatase 5, tartrate resistant
Arsb	arylsulfatase B
ARSD	arylsulfatase D
CTSA	cathepsin A
Ctsb	cathepsin B
CTSC	cathepsin C
ctsd	cathepsin D
CTSH	cathepsin H
CTSK	cathepsin K
CTSL1	cathepsin L1
Ctss	cathepsin S
Ctsz	cathepsin Z
CHIT1	chitinase 1 (chitotriosidase)
C2orf18	chromosome 2 open reading frame 18
CTNS	cystinosis, nephropathic
DNASE2	deoxyribonuclease II, lysosomal
Dpp7	dipeptidyl-peptidase 7
GALNS	galactosamine (N-acetyl)-6-sulfate sulfatase
GLB1	galactosidase, beta 1
galc	galactosylceramidase
GGH	gamma-glutamyl hydrolase (conjugase, folylpolygammaglutamyl hydrolase)
GUSB	glucuronidase, beta
HEXB	hexosaminidase B (beta polypeptide)
Hyal1	hyaluronoglucosaminidase 1
IFI30	interferon, gamma-inducible protein 30
Cxcr2	interleukin 8 receptor, beta
LGMN	legumain
LIPA	lipase A, lysosomal acid, cholesterol esterase
LITAF	lipopolysaccharide-induced TNF factor
lamp1	lysosomal-associated membrane protein 1
lamp2	lysosomal-associated membrane protein 2
MPO	myeloperoxidase
Ppt1	palmitoyl-protein thioesterase 1
PLEKHF1	pleckstrin homology domain containing, family F (with FYVE domain) member 1
PRCP	prolylcarboxypeptidase (angiotensinase C)
PSAP	prosaposin
Scarb2	scavenger receptor class B, member 2
SRGN	serglycin
NEU1	sialidase 1 (lysosomal sialidase)
SLC17A5	solute carrier family 17 (anion/sugar transporter), member 5
STXBP2	syntaxin binding protein 2
TPP1	tripeptidyl peptidase I
tyr	tyrosinase-like (pseudogene); tyrosinase (oculocutaneous albinism IA)
UNC13D	unc-13 homolog D (C. elegans)
VPS4B	vacuolar protein sorting 4 homolog B (S. cerevisiae)
VAMP7	vesicle-associated membrane protein 7
Znrf1	zinc and ring finger 1
	endomembrane system
arf1	ADP-ribosylation factor 1
Arfgap1	ADP-ribosylation factor GTPase activating protein 1
ARFIP1	ADP-ribosylation factor interacting protein 1
actr3	ARP3 actin-related protein 3 homolog (yeast)
Atp2a2	ATPase, Ca++ transporting, cardiac muscle, slow twitch 2
ATP11B	ATPase, class VI, type 11B
BCAP31	B-cell receptor-associated protein 31
BNIP2	BCL2/adenovirus E1B 19kDa interacting protein 2
CD9	CD9 molecule
dennd1a	DENN/MADD domain containing 1A
Elovl6	ELOVL family member 6, elongation of long chain fatty acids (FEN1/Elo2, SUR4/Elo3-like, yeast)
ero1l	ERO1-like (S. cerevisiae)
FKBP1A	FK506 binding protein 1A, 12kDa
mfng	MFNG O-fucosylpeptide 3-beta-N-acetylglucosaminyltransferase
NPC1	Niemann-Pick disease, type C1
RAB11FIP1	RAB11 family interacting protein 1 (class I)
rab14	RAB14, member RAS oncogene family
RAB9A	RAB9A, member RAS oncogene family
RER1	RER1 retention in endoplasmic reticulum 1 homolog (S. cerevisiae)
SEC11A	SEC11 homolog A (S. cerevisiae)
Sec13	SEC13 homolog (S. cerevisiae)
SEC24D	SEC24 family, member D (S. cerevisiae)
sec31a	SEC31 homolog A (S. cerevisiae)
sumo1	SMT3 suppressor of mif two 3 homolog 1 (S. cerevisiae); SUMO1 pseudogene 3
SP140	SP140 nuclear body protein
St3gal2	ST3 beta-galactoside alpha-2,3-sialyltransferase 2
st8sia1	ST8 alpha-N-acetyl-neuraminide alpha-2,8-sialyltransferase 1
STT3A	STT3, subunit of the oligosaccharyltransferase complex, homolog A (S. cerevisiae)
STT3B	STT3, subunit of the oligosaccharyltransferase complex, homolog B (S. cerevisiae)
SEC23A	Sec23 homolog A (S. cerevisiae)
SEC61B	Sec61 beta subunit
sec61g	Sec61 gamma subunit
GALNT2	UDP-N-acetyl-alpha-D-galactosamine:polypeptide N-acetylgalactosaminyltransferase 2 (GalNAc-T2)
WAS	Wiskott-Aldrich syndrome (eczema-thrombocytopenia)
Wasl	Wiskott-Aldrich syndrome-like
ap1s2	adaptor-related protein complex 1, sigma 2 subunit pseudogene; adaptor-related protein complex 1, sigma 2 subunit
AP2A1	adaptor-related protein complex 2, alpha 1 subunit
Ap2a2	adaptor-related protein complex 2, alpha 2 subunit
ap2m1	adaptor-related protein complex 2, mu 1 subunit
ACER3	alkaline ceramidase 3
APP	amyloid beta (A4) precursor protein
ANXA11	annexin A11
ALOX5	arachidonate 5-lipoxygenase
ALOX5AP	arachidonate 5-lipoxygenase-activating protein
ARCN1	archain 1
B4GALNT1	beta-1,4-N-acetyl-galactosaminyl transferase 1
b2m	beta-2-microglobulin
chst1	carbohydrate (keratan sulfate Gal-6) sulfotransferase 1
Cltc	clathrin, heavy chain (Hc)
COPA	coatomer protein complex, subunit alpha
Copb2	coatomer protein complex, subunit beta 2 (beta prime)
COPE	coatomer protein complex, subunit epsilon
COPZ1	coatomer protein complex, subunit zeta 1
CNIH	cornichon homolog (Drosophila)
CORO7	coronin 7
Coro1a	coronin, actin binding protein, 1A
Cyp4b1	cytochrome P450, family 4, subfamily B, polypeptide 1
CYP7B1	cytochrome P450, family 7, subfamily B, polypeptide 1
CYP8B1	cytochrome P450, family 8, subfamily B, polypeptide 1
Dad1	defender against cell death 1
DMBT1	deleted in malignant brain tumors 1
Dab2	disabled homolog 2, mitogen-responsive phosphoprotein (Drosophila)
DOLPP1	dolichyl pyrophosphate phosphatase 1
ddost	dolichyl-diphosphooligosaccharide-protein glycosyltransferase
DPM1	dolichyl-phosphate mannosyltransferase polypeptide 1, catalytic subunit
DPM3	dolichyl-phosphate mannosyltransferase polypeptide 3
Erp44	endoplasmic reticulum protein 44
Xpo1	exportin 1 (CRM1 homolog, yeast)
xpot	exportin, tRNA (nuclear export receptor for tRNAs); similar to Exportin-T (tRNA exportin) (Exportin(tRNA))
GPX4	glutathione peroxidase 4 (phospholipid hydroperoxidase)
GOSR1	golgi SNAP receptor complex member 1
GOSR2	golgi SNAP receptor complex member 2
Grb2	growth factor receptor-bound protein 2
GNAZ	guanine nucleotide binding protein (G protein), alpha z polypeptide
HSPD1	heat shock 60kDa protein 1 (chaperonin) pseudogene 5; heat shock 60kDa protein 1 (chaperonin) pseudogene 6; heat shock 60kDa protein 1 (chaperonin) pseudogene 1; heat shock 60kDa protein 1 (chaperonin) pseudogene 4; heat shock 60kDa protein 1 (chaperonin)
Hsp90b1	heat shock protein 90kDa beta (Grp94), member 1
Hspa5	hypothetical gene supported by AF216292; NM_005347; heat shock 70kDa protein 5 (glucose-regulated protein, 78kDa)
Ipo4	importin 4
Insig2	insulin induced gene 2
KPNA2	karyopherin alpha 2 (RAG cohort 1, importin alpha 1); karyopherin alpha-2 subunit like
KRTCAP2	keratinocyte associated protein 2
Lbr	lamin B receptor
LMNB1	lamin B1
LMNB2	lamin B2
Lman1	lectin, mannose-binding, 1
LRP1	low density lipoprotein-related protein 1 (alpha-2-macroglobulin receptor)
LRMP	lymphoid-restricted membrane protein
lamp2	lysosomal-associated membrane protein 2
MAGT1	magnesium transporter 1
mvp	major vault protein
MPDU1	mannose-P-dolichol utilization defect 1
MAN1C1	mannosidase, alpha, class 1C, member 1
MGAT1	mannosyl (alpha-1,3-)-glycoprotein beta-1,2-N-acetylglucosaminyltransferase
MYOF	myoferlin
narf	nuclear prelamin A recognition factor
Nutf2	nuclear transport factor 2
NUCB2	nucleobindin 2
nup35	nucleoporin 35kDa
NUP85	nucleoporin 85kDa
Nup88	nucleoporin 88kDa
ostc	oligosaccharyltransferase complex subunit; similar to DC2 protein
Pemt	phosphatidylethanolamine N-methyltransferase
pi4kb	phosphatidylinositol 4-kinase, catalytic, beta
PIGA	phosphatidylinositol glycan anchor biosynthesis, class A
PIGS	phosphatidylinositol glycan anchor biosynthesis, class S
PIGT	phosphatidylinositol glycan anchor biosynthesis, class T
PIP5K1B	phosphatidylinositol-4-phosphate 5-kinase, type I, beta
PDGFC	platelet derived growth factor C
Kcnh2	potassium voltage-gated channel, subfamily H (eag-related), member 2
pcna	proliferating cell nuclear antigen
RAC2	ras-related C3 botulinum toxin substrate 2 (rho family, small GTP binding protein Rac2)
RPN1	ribophorin I
RPN2	ribophorin II
Rrbp1	ribosome binding protein 1 homolog 180kDa (dog)
SELE	selectin E
Sptlc1	serine palmitoyltransferase, long chain base subunit 1
spcs2	signal peptidase complex subunit 2 homolog (S. cerevisiae); signal peptidase complex subunit 2 homolog pseudogene
Spcs3	signal peptidase complex subunit 3 homolog (S. cerevisiae)
SRP9	signal recognition particle 9-like 1; signal recognition particle 9kDa
ssr1	signal sequence receptor, alpha
SSR4	signal sequence receptor, delta (translocon-associated protein delta)
Ssr3	signal sequence receptor, gamma (translocon-associated protein gamma)
ACER2	similar to alkaline ceramidase 2; alkaline ceramidase 2
cbx3	similar to chromobox homolog 3; chromobox homolog 3 (HP1 gamma homolog, Drosophila)
SIRT1	sirtuin (silent mating type information regulation 2 homolog) 1 (S. cerevisiae)
SLC22A18	solute carrier family 22, member 18
Slc35a3	solute carrier family 35 (UDP-N-acetylglucosamine (UDP-GlcNAc) transporter), member A3
SGPL1	sphingosine-1-phosphate lyase 1
SOAT1	sterol O-acyltransferase 1
SYN2	synapsin II
TMX1	thioredoxin-related transmembrane protein 1
Tmpo	thymopoietin
TAGLN2	transgelin 2
TRAM2	translocation associated membrane protein 2
tmed10	transmembrane emp24-like trafficking protein 10 (yeast)
tmem48	transmembrane protein 48
Sun1	unc-84 homolog A (C. elegans)
VAMP7	vesicle-associated membrane protein 7
Vamp8	vesicle-associated membrane protein 8 (endobrevin)
	actin skeleton
actr3	ARP3 actin-related protein 3 homolog (yeast)
CAP1	CAP, adenylate cyclase-associated protein 1 (yeast)
Fyb	FYN binding protein (FYB-120/130)
Iqgap1	IQ motif containing GTPase activating protein 1
IQGAP2	IQ motif containing GTPase activating protein 2
LASP1	LIM and SH3 protein 1
LIMA1	LIM domain and actin binding 1
pdlim7	PDZ and LIM domain 7 (enigma)
WAS	Wiskott-Aldrich syndrome (eczema-thrombocytopenia)
Wasl	Wiskott-Aldrich syndrome-like
Arpc1a	actin related protein 2/3 complex, subunit 1A, 41kDa
ARPC1B	actin related protein 2/3 complex, subunit 1B, 41kDa; similar to Actin-related protein 2/3 complex subunit 1B (ARP2/3 complex 41 kDa subunit) (p41-ARC)
ARPC2	actin related protein 2/3 complex, subunit 2, 34kDa
Arpc5	actin related protein 2/3 complex, subunit 5, 16kDa
ACTN4	actinin, alpha 4
Aldoa	aldolase A, fructose-bisphosphate
Aif1	allograft inflammatory factor 1
AMPH	amphiphysin
CALD1	caldesmon 1
Capg	capping protein (actin filament), gelsolin-like
Cfl1	cofilin 1 (non-muscle)
Coro1a	coronin, actin binding protein, 1A
CORO1C	coronin, actin binding protein, 1C
Dynll2	dynein, light chain, LC8-type 2
FERMT1	fermitin family homolog 1 (Drosophila)
FERMT3	fermitin family homolog 3 (Drosophila)
FLNA	filamin A, alpha (actin binding protein 280)
FLNB	filamin B, beta (actin binding protein 278)
Fmn2	formin 2
GSN	gelsolin (amyloidosis, Finnish type)
Gas7	growth arrest-specific 7
ilk	integrin-linked kinase
lcp1	lymphocyte cytosolic protein 1 (L-plastin)
LSP1	lymphocyte-specific protein 1
Myo1d	myosin ID
Myo1e	myosin IE
MYO1F	myosin IF
MYO1G	myosin IG
MYO9B	myosin IXB
MYO5C	myosin VC
MYH10	myosin, heavy chain 10, non-muscle
MYH6	myosin, heavy chain 6, cardiac muscle, alpha
MYH9	myosin, heavy chain 9, non-muscle
Myl6	myosin, light chain 6, alkali, smooth muscle and non-muscle
OPHN1	oligophrenin 1
Pak2	p21 protein (Cdc42/Rac)-activated kinase 2
PFN1	profilin 1
Pfn2	profilin 2
PSTPIP1	proline-serine-threonine phosphatase interacting protein 1
Sep7	septin 7
ARPC3	similar to actin related protein 2/3 complex subunit 3; hypothetical LOC729841; actin related protein 2/3 complex, subunit 3, 21kDa
SLC9A3R1	solute carrier family 9 (sodium/hydrogen exchanger), member 3 regulator 1
SPTBN1	spectrin, beta, non-erythrocytic 1
Tpm3	tropomyosin 3
TPM4	tropomyosin 4
TNNT2	troponin T type 2 (cardiac)
Arpc4	tubulin tyrosine ligase-like family, member 3; actin related protein 2/3 complex, subunit 4, 20kDa
Twf1	twinfilin, actin-binding protein, homolog 1 (Drosophila)
Abl2	v-abl Abelson murine leukemia viral oncogene homolog 2 (arg, Abelson-related gene)
VASP	vasodilator-stimulated phosphoprotein
Vcl	vinculin
ZYX	zyxin
	ribonucleoprotein complex
ddx20	DEAD (Asp-Glu-Ala-Asp) box polypeptide 20
DDX5	DEAD (Asp-Glu-Ala-Asp) box polypeptide 5
imp4	IMP4, U3 small nucleolar ribonucleoprotein, homolog (yeast)
JAKMIP1	Janus kinase and microtubule interacting protein 1
Lsm2	LSM2 homolog, U6 small nuclear RNA associated (S. cerevisiae)
LSM7	LSM7 homolog, U6 small nuclear RNA associated (S. cerevisiae)
LARP7	La ribonucleoprotein domain family, member 7
Mov10	Mov10, Moloney leukemia virus 10, homolog (mouse)
nhp2l1	NHP2 non-histone chromosome protein 2-like 1 (S. cerevisiae)
nhp2	NHP2 ribonucleoprotein homolog (yeast)
NOP58	NOP58 ribonucleoprotein homolog (yeast)
Phf5a	PHD finger protein 5A
PRPF19	PRP19/PSO4 pre-mRNA processing factor 19 homolog (S. cerevisiae)
PRPF4	PRP4 pre-mRNA processing factor 4 homolog (yeast)
rbm8a	RNA binding motif protein 8A
tarbp2	TAR (HIV-1) RNA binding protein 2
Thoc4	THO complex 4
actb	actin, beta
ACTN4	actinin, alpha 4
CALR	calreticulin
cpeb1	cytoplasmic polyadenylation element binding protein 1
Dkc1	dyskeratosis congenita 1, dyskerin
EIF2S1	eukaryotic translation initiation factor 2, subunit 1 alpha, 35kDa
Xpo1	exportin 1 (CRM1 homolog, yeast)
Fbl	fibrillarin
GEMIN7	gem (nuclear organelle) associated protein 7
Gemin8	gem (nuclear organelle) associated protein 8
Hspa8	heat shock 70kDa protein 8
Hnrnpab	heterogeneous nuclear ribonucleoprotein A/B
HNRNPF	heterogeneous nuclear ribonucleoprotein F
HNRNPH3	heterogeneous nuclear ribonucleoprotein H3 (2H9)
Hnrnpm	heterogeneous nuclear ribonucleoprotein M
Snrpg	hypothetical protein LOC100132425; similar to small nuclear ribonucleoprotein polypeptide G; small nuclear ribonucleoprotein polypeptide G; small nuclear ribonucleoprotein G-like protein
ilf2	interleukin enhancer binding factor 2, 45kDa
mvp	major vault protein
MRPL37	mitochondrial ribosomal protein L37
Mrps33	mitochondrial ribosomal protein S33
ncbp1	nuclear cap binding protein subunit 1, 80kDa
npm1	nucleophosmin 1 (nucleolar phosphoprotein B23, numatrin) pseudogene 21; hypothetical LOC100131044; similar to nucleophosmin 1; nucleophosmin (nucleolar phosphoprotein B23, numatrin)
Ppil1	peptidylprolyl isomerase (cyclophilin)-like 1
PPIE	peptidylprolyl isomerase E (cyclophilin E)
PPIH	peptidylprolyl isomerase H (cyclophilin H)
ptbp1	polypyrimidine tract binding protein 1
POP7	processing of precursor 7, ribonuclease P/MRP subunit (S. cerevisiae)
Pa2g4	proliferation-associated 2G4, 38kDa; proliferation-associated 2G4 pseudogene 4
PTGES3	prostaglandin E synthase 3 (cytosolic)
PRMT3	protein arginine methyltransferase 3
RSL1D1	ribosomal L1 domain containing 1
RRP1	ribosomal RNA processing 1 homolog (S. cerevisiae)
RRP1B	ribosomal RNA processing 1 homolog B (S. cerevisiae)
Rrp9	ribosomal RNA processing 9, small subunit (SSU) processome component, homolog (yeast)
RPL10	ribosomal protein L10; ribosomal protein L10 pseudogene 15; ribosomal protein L10 pseudogene 6; ribosomal protein L10 pseudogene 16; ribosomal protein L10 pseudogene 9
rpl10a	ribosomal protein L10a pseudogene 6; ribosomal protein L10a; ribosomal protein L10a pseudogene 9
rpl13	ribosomal protein L13 pseudogene 12; ribosomal protein L13
rpl13a	ribosomal protein L13a pseudogene 7; ribosomal protein L13a pseudogene 5; ribosomal protein L13a pseudogene 16; ribosomal protein L13a; ribosomal protein L13a pseudogene 18
rpl30	ribosomal protein L30
rpl31	ribosomal protein L31 pseudogene 49; ribosomal protein L31 pseudogene 17; ribosomal protein L31
RPL34	ribosomal protein L34
rpl35a	ribosomal protein L35a
HNRNPH2	ribosomal protein L36a pseudogene 51; ribosomal protein L36a pseudogene 37; ribosomal protein L36a pseudogene 49; heterogeneous nuclear ribonucleoprotein H2 (H'); ribosomal protein L36a
Rpl37a	ribosomal protein L37a
RPL3	ribosomal protein L3; similar to 60S ribosomal protein L3 (L4)
RPL5	ribosomal protein L5 pseudogene 34; ribosomal protein L5 pseudogene 1; ribosomal protein L5
rps10	ribosomal protein S10; ribosomal protein S10 pseudogene 4; ribosomal protein S10 pseudogene 11; ribosomal protein S10 pseudogene 22; ribosomal protein S10 pseudogene 7; ribosomal protein S10 pseudogene 13
Rps14	ribosomal protein S14
Rps6kc1	ribosomal protein S6 kinase, 52kDa, polypeptide 1
Rps6kb1	ribosomal protein S6 kinase, 70kDa, polypeptide 1
rps7	ribosomal protein S7; ribosomal protein S7 pseudogene 11; ribosomal protein S7 pseudogene 4; ribosomal protein S7 pseudogene 10
Rps8	ribosomal protein S8; ribosomal protein S8 pseudogene 8; ribosomal protein S8 pseudogene 10
Rps9	ribosomal protein S9; ribosomal protein S9 pseudogene 4
rpsa	ribosomal protein SA pseudogene 9; ribosomal protein SA pseudogene 8; ribosomal protein SA pseudogene 58; ribosomal protein SA pseudogene 19; ribosomal protein SA pseudogene 18; ribosomal protein SA; ribosomal protein SA pseudogene 15; ribosomal protein SA pseudogene 61; ribosomal protein SA pseudogene 29; ribosomal protein SA pseudogene 12
Rrbp1	ribosome binding protein 1 homolog 180kDa (dog)
SRP9	signal recognition particle 9-like 1; signal recognition particle 9kDa
Srprb	signal recognition particle receptor, B subunit
Rbmx	similar to RNA binding motif protein, X-linked; similar to hCG2011544; RNA binding motif protein, X-linked
mrpl20	similar to mitochondrial ribosomal protein L20; mitochondrial ribosomal protein L20
SNRNP40	small nuclear ribonucleoprotein 40kDa (U5)
Snrpd1	small nuclear ribonucleoprotein D1 polypeptide 16kDa; hypothetical protein LOC100129492
snrpd3	small nuclear ribonucleoprotein D3 polypeptide 18kDa
SNRPA	small nuclear ribonucleoprotein polypeptide A
Snrpa1	small nuclear ribonucleoprotein polypeptide A'
Snrpb2	small nuclear ribonucleoprotein polypeptide B''
SNRPC	small nuclear ribonucleoprotein polypeptide C
snrpe	small nuclear ribonucleoprotein polypeptide E-like 1; small nuclear ribonucleoprotein polypeptide E; similar to hCG23490
snrpf	small nuclear ribonucleoprotein polypeptide F
SNRPB	small nuclear ribonucleoprotein polypeptides B and B1
Serp1	stress-associated endoplasmic reticulum protein 1
smn1	survival of motor neuron 1, telomeric; survival of motor neuron 2, centromeric
SYNCRIP	synaptotagmin binding, cytoplasmic RNA interacting protein
TBL3	transducin (beta)-like 3
	Biological process
	actin filament-based process
ARF6	ADP-ribosylation factor 6
CAP1	CAP, adenylate cyclase-associated protein 1 (yeast)
FGD6	FYVE, RhoGEF and PH domain containing 6
LIMA1	LIM domain and actin binding 1
pdlim7	PDZ and LIM domain 7 (enigma)
PTK2B	PTK2B protein tyrosine kinase 2 beta
ARHGDIB	Rho GDP dissociation inhibitor (GDI) beta
Arhgap8	Rho GTPase activating protein 8; proline rich 5 (renal); PRR5-ARHGAP8 fusion
WAS	Wiskott-Aldrich syndrome (eczema-thrombocytopenia)
Wasl	Wiskott-Aldrich syndrome-like
ABI2	abl interactor 2
Arpc1a	actin related protein 2/3 complex, subunit 1A, 41kDa
Arpc5	actin related protein 2/3 complex, subunit 5, 16kDa
ACTN4	actinin, alpha 4
Aldoa	aldolase A, fructose-bisphosphate
Aif1	allograft inflammatory factor 1
CALD1	caldesmon 1
cnn2	calponin 2
CALR	calreticulin
Cdc42	cell division cycle 42 (GTP binding protein, 25kDa); cell division cycle 42 pseudogene 2
CXCL1	chemokine (C-X-C motif) ligand 1 (melanoma growth stimulating activity, alpha)
Cfl1	cofilin 1 (non-muscle)
Coro1a	coronin, actin binding protein, 1A
CRYAA	crystallin, alpha A
Dock2	dedicator of cytokinesis 2
Elmo1	engulfment and cell motility 1
FLNA	filamin A, alpha (actin binding protein 280)
FLNB	filamin B, beta (actin binding protein 278)
Fmn2	formin 2
Fmnl1	formin-like 1
FMNL2	formin-like 2
Fmnl3	formin-like 3
GSN	gelsolin (amyloidosis, Finnish type)
grid2ip	glutamate receptor, ionotropic, delta 2 (Grid2) interacting protein
Gas7	growth arrest-specific 7
ITGB1	integrin, beta 1 (fibronectin receptor, beta polypeptide, antigen CD29 includes MDF2, MSK12)
lcp1	lymphocyte cytosolic protein 1 (L-plastin)
Myo1e	myosin IE
MYO9B	myosin IXB
MYH10	myosin, heavy chain 10, non-muscle
MYH6	myosin, heavy chain 6, cardiac muscle, alpha
MYH9	myosin, heavy chain 9, non-muscle
Myl6	myosin, light chain 6, alkali, smooth muscle and non-muscle
OPHN1	oligophrenin 1
Pak2	p21 protein (Cdc42/Rac)-activated kinase 2
PLS3	plastin 3 (T isoform)
PLEK	pleckstrin
PFN1	profilin 1
Pfn2	profilin 2
Rhoa	ras homolog gene family, member A
Rhof	ras homolog gene family, member F (in filopodia)
RAC2	ras-related C3 botulinum toxin substrate 2 (rho family, small GTP binding protein Rac2)
SELE	selectin E
Sdcbp	syndecan binding protein (syntenin)
TLN1	talin 1
TNNT2	troponin T type 2 (cardiac)
Arpc4	tubulin tyrosine ligase-like family, member 3; actin related protein 2/3 complex, subunit 4, 20kDa
kras	v-Ki-ras2 Kirsten rat sarcoma viral oncogene homolog
Abl2	v-abl Abelson murine leukemia viral oncogene homolog 2 (arg, Abelson-related gene)
crk	v-crk sarcoma virus CT10 oncogene homolog (avian)
VASP	vasodilator-stimulated phosphoprotein
VIL1	villin 1
	vesicule mediated transport
arf1	ADP-ribosylation factor 1
arf4	ADP-ribosylation factor 4
ARF5	ADP-ribosylation factor 5
ARF6	ADP-ribosylation factor 6
Arfgap1	ADP-ribosylation factor GTPase activating protein 1
ARFGAP3	ADP-ribosylation factor GTPase activating protein 3
ARL1	ADP-ribosylation factor-like 1
Abca1	ATP-binding cassette, sub-family A (ABC1), member 1
BCAP29	B-cell receptor-associated protein 29
BCAP31	B-cell receptor-associated protein 31
CRP	C-reactive protein, pentraxin-related
Clec4f	C-type lectin domain family 4, member F
CLEC4M	C-type lectin domain family 4, member M
CAP1	CAP, adenylate cyclase-associated protein 1 (yeast)
Cebpe	CCAAT/enhancer binding protein (C/EBP), epsilon
cdc42se1	CDC42 small effector 1
dennd1a	DENN/MADD domain containing 1A
EHD1	EH-domain containing 1
ehd4	EH-domain containing 4
FCER1G	Fc fragment of IgE, high affinity I, receptor for; gamma polypeptide
gulp1	GULP, engulfment adaptor PTB domain containing 1
kdelr2	KDEL (Lys-Asp-Glu-Leu) endoplasmic reticulum protein retention receptor 2
MARCKSL1	MARCKS-like 1
NPC1	Niemann-Pick disease, type C1
pdlim7	PDZ and LIM domain 7 (enigma)
Rab13	RAB13, member RAS oncogene family; similar to hCG24991
rab14	RAB14, member RAS oncogene family
Rab34	RAB34, member RAS oncogene family
rab3d	RAB3D, member RAS oncogene family
rab6c	RAB6C, member RAS oncogene family; RAB6A, member RAS oncogene family; hypothetical LOC100130819; RAB6C-like
RAB7A	RAB7A, member RAS oncogene family
Rab8a	RAB8A, member RAS oncogene family
RER1	RER1 retention in endoplasmic reticulum 1 homolog (S. cerevisiae)
Arhgap27	Rho GTPase activating protein 27
SAR1A	SAR1 homolog A (S. cerevisiae)
Sec13	SEC13 homolog (S. cerevisiae)
SEC24D	SEC24 family, member D (S. cerevisiae)
sec31a	SEC31 homolog A (S. cerevisiae)
SH3KBP1	SH3-domain kinase binding protein 1
SEC23A	Sec23 homolog A (S. cerevisiae)
WAS	Wiskott-Aldrich syndrome (eczema-thrombocytopenia)
ap1s2	adaptor-related protein complex 1, sigma 2 subunit pseudogene; adaptor-related protein complex 1, sigma 2 subunit
AP2A1	adaptor-related protein complex 2, alpha 1 subunit
Ap2a2	adaptor-related protein complex 2, alpha 2 subunit
ap2m1	adaptor-related protein complex 2, mu 1 subunit
AP3B1	adaptor-related protein complex 3, beta 1 subunit
AP3M2	adaptor-related protein complex 3, mu 2 subunit
Ap3s1	adaptor-related protein complex 3, sigma 1 subunit
AMPH	amphiphysin
APP	amyloid beta (A4) precursor protein
ARCN1	archain 1
ASGR1	asialoglycoprotein receptor 1
bet1l	blocked early in transport 1 homolog (S. cerevisiae)-like
Cltc	clathrin, heavy chain (Hc)
COPA	coatomer protein complex, subunit alpha
Copb2	coatomer protein complex, subunit beta 2 (beta prime)
COPE	coatomer protein complex, subunit epsilon
COPZ1	coatomer protein complex, subunit zeta 1
CPNE3	copine III
CNIH	cornichon homolog (Drosophila)
Coro1a	coronin, actin binding protein, 1A
CORO1C	coronin, actin binding protein, 1C
Cyth3	cytohesin 3
Dab2	disabled homolog 2, mitogen-responsive phosphoprotein (Drosophila)
DBNL	drebrin-like
ergic1	endoplasmic reticulum-golgi intermediate compartment (ERGIC) 1
Elmo1	engulfment and cell motility 1
Elmo3	engulfment and cell motility 3
FLNA	filamin A, alpha (actin binding protein 280)
GSN	gelsolin (amyloidosis, Finnish type)
Gars	glycyl-tRNA synthetase
GOSR1	golgi SNAP receptor complex member 1
GOSR2	golgi SNAP receptor complex member 2
GOLT1B	golgi transport 1 homolog B (S. cerevisiae)
Hspa8	heat shock 70kDa protein 8
Hck	hemopoietic cell kinase
krt18	keratin 18; keratin 18 pseudogene 26; keratin 18 pseudogene 19
Lman1	lectin, mannose-binding, 1
LRP1	low density lipoprotein-related protein 1 (alpha-2-macroglobulin receptor)
LRMP	lymphoid-restricted membrane protein
MBL2	mannose-binding lectin (protein C) 2, soluble (opsonic defect)
March3	membrane-associated ring finger (C3HC4) 3
MCFD2	multiple coagulation factor deficiency 2
MYO1F	myosin IF
MYH10	myosin, heavy chain 10, non-muscle
NME1	non-metastatic cells 1, protein (NM23A) expressed in; NME1-NME2 readthrough transcript; non-metastatic cells 2, protein (NM23B) expressed in
OPHN1	oligophrenin 1
Ppt1	palmitoyl-protein thioesterase 1
pi4kb	phosphatidylinositol 4-kinase, catalytic, beta
PLEK	pleckstrin
P2rx1	purinergic receptor P2X, ligand-gated ion channel, 1
Rims1	regulating synaptic membrane exocytosis 1
Scfd1	sec1 family domain containing 1
Snx1	sorting nexin 1
SYTL1	synaptotagmin-like 1
stx11	syntaxin 11
STXBP2	syntaxin binding protein 2
TXNDC5	thioredoxin domain containing 5 (endoplasmic reticulum); muted homolog (mouse)
TMX1	thioredoxin-related transmembrane protein 1
THBS1	thrombospondin 1
tmed10	transmembrane emp24-like trafficking protein 10 (yeast)
Tsc2	tuberous sclerosis 2
YWHAZ	tyrosine 3-monooxygenase/tryptophan 5-monooxygenase activation protein, zeta polypeptide
UNC13D	unc-13 homolog D (C. elegans)
kras	v-Ki-ras2 Kirsten rat sarcoma viral oncogene homolog
LYN	v-yes-1 Yamaguchi sarcoma viral related oncogene homolog
VPS4B	vacuolar protein sorting 4 homolog B (S. cerevisiae)
vps41	vacuolar protein sorting 41 homolog (S. cerevisiae)
vcp	valosin-containing protein
VAV1	vav 1 guanine nucleotide exchange factor
Vav3	vav 3 guanine nucleotide exchange factor
VAMP7	vesicle-associated membrane protein 7
Vamp8	vesicle-associated membrane protein 8 (endobrevin)
ZFYVE9	zinc finger, FYVE domain containing 9
	macromolecular complex assembly
asf1a	ASF1 anti-silencing function 1 homolog A (S. cerevisiae)
Abca1	ATP-binding cassette, sub-family A (ABC1), member 1
Bcl10	B-cell CLL/lymphoma 10; hypothetical LOC646626
CD40	CD40 molecule, TNF receptor superfamily member 5
ddx20	DEAD (Asp-Glu-Ala-Asp) box polypeptide 20
FKBP1A	FK506 binding protein 1A, 12kDa
fkbp4	FK506 binding protein 4, 59kDa
FAS	Fas (TNF receptor superfamily, member 6)
Fadd	Fas (TNFRSF6)-associated via death domain
h2afv	H2A histone family, member V
H2AFZ	H2A histone family, member Z
mis12	MIS12, MIND kinetochore complex component, homolog (S. pombe)
NLRP3	NLR family, pyrin domain containing 3
PTK2B	PTK2B protein tyrosine kinase 2 beta
SCO1	SCO cytochrome oxidase deficient homolog 1 (yeast)
SMARCA5	SWI/SNF related, matrix associated, actin dependent regulator of chromatin, subfamily a, member 5
TAF4	TAF4 RNA polymerase II, TATA box binding protein (TBP)-associated factor, 135kDa
TAF5	TAF5 RNA polymerase II, TATA box binding protein (TBP)-associated factor, 100kDa
tarbp2	TAR (HIV-1) RNA binding protein 2
Traf1	TNF receptor-associated factor 1
WAS	Wiskott-Aldrich syndrome (eczema-thrombocytopenia)
Wasl	Wiskott-Aldrich syndrome-like
ANXA5	annexin A5
APOA1	apolipoprotein A-I
Apoc1	apolipoprotein C-I
ALOX5AP	arachidonate 5-lipoxygenase-activating protein
CALR	calreticulin
Capg	capping protein (actin filament), gelsolin-like
cenpa	centromere protein A
CENPJ	centromere protein J
chaf1a	chromatin assembly factor 1, subunit A (p150)
Chaf1b	chromatin assembly factor 1, subunit B (p60)
CRYAA	crystallin, alpha A
Cdk7	cyclin-dependent kinase 7
Cth	cystathionase (cystathionine gamma-lyase)
Xpo1	exportin 1 (CRM1 homolog, yeast)
FLNA	filamin A, alpha (actin binding protein 280)
GSN	gelsolin (amyloidosis, Finnish type)
GEMIN7	gem (nuclear organelle) associated protein 7
Gemin8	gem (nuclear organelle) associated protein 8
gtf2b	general transcription factor IIB
Gtf2h1	general transcription factor IIH, polypeptide 1, 62kDa
Gas7	growth arrest-specific 7
Grb2	growth factor receptor-bound protein 2
HSPD1	heat shock 60kDa protein 1 (chaperonin) pseudogene 5; heat shock 60kDa protein 1 (chaperonin) pseudogene 6; heat shock 60kDa protein 1 (chaperonin) pseudogene 1; heat shock 60kDa protein 1 (chaperonin) pseudogene 4; heat shock 60kDa protein 1 (chaperonin)
HSPA4	heat shock 70kDa protein 4
HSP90AA1	heat shock protein 90kDa alpha (cytosolic), class A member 2; heat shock protein 90kDa alpha (cytosolic), class A member 1
HELLS	helicase, lymphoid-specific
Tuba1b	hypothetical gene supported by AF081484; NM_006082; tubulin, alpha 1b
Snrpg	hypothetical protein LOC100132425; similar to small nuclear ribonucleoprotein polypeptide G; small nuclear ribonucleoprotein polypeptide G; small nuclear ribonucleoprotein G-like protein
Ipo4	importin 4
ilk	integrin-linked kinase
irf7	interferon regulatory factor 7
Il1rap	interleukin 1 receptor accessory protein
Lpxn	leupaxin
Mbd2	methyl-CpG binding domain protein 2
mcm2	minichromosome maintenance complex component 2
MALT1	mucosa associated lymphoid tissue lymphoma translocation gene 1
MTMR2	myotubularin related protein 2
ncbp1	nuclear cap binding protein subunit 1, 80kDa
nip7	nuclear import 7 homolog (S. cerevisiae)
npm1	nucleophosmin 1 (nucleolar phosphoprotein B23, numatrin) pseudogene 21; hypothetical LOC100131044; similar to nucleophosmin 1; nucleophosmin (nucleolar phosphoprotein B23, numatrin)
nap1l1	nucleosome assembly protein 1-like 1
NOD1	nucleotide-binding oligomerization domain containing 1
NOD2	nucleotide-binding oligomerization domain containing 2
Pak2	p21 protein (Cdc42/Rac)-activated kinase 2
PXN	paxillin
PPIH	peptidylprolyl isomerase H (cyclophilin H)
Pfkp	phosphofructokinase, platelet
PDGFC	platelet derived growth factor C
Polr2d	polymerase (RNA) II (DNA directed) polypeptide D
Polr2g	polymerase (RNA) II (DNA directed) polypeptide G
kcna2	potassium voltage-gated channel, shaker-related subfamily, member 2
Kcna5	potassium voltage-gated channel, shaker-related subfamily, member 5
PRMT5	protein arginine methyltransferase 5
Prkag1	protein kinase, AMP-activated, gamma 1 non-catalytic subunit
P2rx1	purinergic receptor P2X, ligand-gated ion channel, 1
p2rx4	purinergic receptor P2X, ligand-gated ion channel, 4
Rims1	regulating synaptic membrane exocytosis 1
rrm2	ribonucleotide reductase M2 polypeptide
Rps14	ribosomal protein S14
Sep7	septin 7
Stk16	serine/threonine kinase 16
Snrpd1	small nuclear ribonucleoprotein D1 polypeptide 16kDa; hypothetical protein LOC100129492
snrpd3	small nuclear ribonucleoprotein D3 polypeptide 18kDa
SNRPC	small nuclear ribonucleoprotein polypeptide C
snrpe	small nuclear ribonucleoprotein polypeptide E-like 1; small nuclear ribonucleoprotein polypeptide E; similar to hCG23490
snrpf	small nuclear ribonucleoprotein polypeptide F
SNRPB	small nuclear ribonucleoprotein polypeptides B and B1
slc7a6	solute carrier family 7 (cationic amino acid transporter, y+ system), member 6
Slc7a7	solute carrier family 7 (cationic amino acid transporter, y+ system), member 7
SLC9A3R1	solute carrier family 9 (sodium/hydrogen exchanger), member 3 regulator 1
Syk	spleen tyrosine kinase
sfrs9	splicing factor, arginine/serine-rich 9
Skap2	src kinase associated phosphoprotein 2
SOAT1	sterol O-acyltransferase 1
STOM	stomatin
smn1	survival of motor neuron 1, telomeric; survival of motor neuron 2, centromeric
TFAM	transcription factor A, mitochondrial
tgfb1	transforming growth factor, beta 1
TGM2	transglutaminase 2 (C polypeptide, protein-glutamine-gamma-glutamyltransferase)
Tomm22	translocase of outer mitochondrial membrane 22 homolog (yeast)
tmem48	transmembrane protein 48
Trim24	tripartite motif-containing 24
Tsc2	tuberous sclerosis 2
Arpc4	tubulin tyrosine ligase-like family, member 3; actin related protein 2/3 complex, subunit 4, 20kDa
TUBA1A	tubulin, alpha 1a
Tuba1c	tubulin, alpha 1c
Tuba8	tubulin, alpha 8
tubb1	tubulin, beta 1
Tubb2c	tubulin, beta 2C
Tubb4	tubulin, beta 4
Tubb6	tubulin, beta 6
TUBB8	tubulin, beta 8
TUBB	tubulin, beta; similar to tubulin, beta 5; tubulin, beta pseudogene 2; tubulin, beta pseudogene 1
tubd1	tubulin, delta 1
Tnfsf11	tumor necrosis factor (ligand) superfamily, member 11
tp53	tumor protein p53
YWHAB	tyrosine 3-monooxygenase/tryptophan 5-monooxygenase activation protein, beta polypeptide
UQCRH	ubiquinol-cytochrome c reductase hinge protein-like; ubiquinol-cytochrome c reductase hinge protein
usp16	ubiquitin specific peptidase 16
myc	v-myc myelocytomatosis viral oncogene homolog (avian)
vcp	valosin-containing protein
Vamp8	vesicle-associated membrane protein 8 (endobrevin)
VIL1	villin 1
ZFYVE9	zinc finger, FYVE domain containing 9
	monosaccharide metabolic process
PFKFB1	6-phosphofructo-2-kinase/fructose-2,6-biphosphatase 1
PGLS	6-phosphogluconolactonase
GMDS	GDP-mannose 4,6-dehydratase
Nanp	N-acetylneuraminic acid phosphatase
St3gal2	ST3 beta-galactoside alpha-2,3-sialyltransferase 2
TPI1	TPI1 pseudogene; triosephosphate isomerase 1
B4GALT1	UDP-Gal:betaGlcNAc beta 1,4- galactosyltransferase, polypeptide 1
GALE	UDP-galactose-4-epimerase
Ugdh	UDP-glucose dehydrogenase
Aldoa	aldolase A, fructose-bisphosphate
chst1	carbohydrate (keratan sulfate Gal-6) sulfotransferase 1
CPT1A	carnitine palmitoyltransferase 1A (liver)
Eno1	enolase 1, (alpha)
FBP1	fructose-1,6-bisphosphatase 1
Fuca2	fucosidase, alpha-L- 2, plasma
FUT5	fucosyltransferase 5 (alpha (1,3) fucosyltransferase)
GALK1	galactokinase 1
Galk2	galactokinase 2
GNPDA1	glucosamine-6-phosphate deaminase 1
GNPDA2	glucosamine-6-phosphate deaminase 2
GPI	glucose phosphate isomerase
G6pc2	glucose-6-phosphatase, catalytic, 2
g6pd	glucose-6-phosphate dehydrogenase
GFPT1	glutamine-fructose-6-phosphate transaminase 1
gapdhs	glyceraldehyde-3-phosphate dehydrogenase, spermatogenic
gapdh	glyceraldehyde-3-phosphate dehydrogenase-like 6; hypothetical protein LOC100133042; glyceraldehyde-3-phosphate dehydrogenase
GPD1	glycerol-3-phosphate dehydrogenase 1 (soluble)
HK1	hexokinase 1
Hk2	hexokinase 2 pseudogene; hexokinase 2
HEXB	hexosaminidase B (beta polypeptide)
H6pd	hexose-6-phosphate dehydrogenase (glucose 1-dehydrogenase)
IL6ST	interleukin 6 signal transducer (gp130, oncostatin M receptor)
ldhb	lactate dehydrogenase B
OGDHL	oxoglutarate dehydrogenase-like
Pck2	phosphoenolpyruvate carboxykinase 2 (mitochondrial)
Pfkp	phosphofructokinase, platelet
PGM3	phosphoglucomutase 3
PGD	phosphogluconate dehydrogenase
PGAM1	phosphoglycerate mutase 1 (brain)
PGAM4	phosphoglycerate mutase family member 4
prps1	phosphoribosyl pyrophosphate synthetase 1; phosphoribosyl pyrophosphate synthetase 1-like 1
Phkg1	phosphorylase kinase, gamma 1 (muscle)
Pygl	phosphorylase, glycogen, liver
PYGB	phosphorylase, glycogen; brain
Ppp1r3b	protein phosphatase 1, regulatory (inhibitor) subunit 3B
PDHA1	pyruvate dehydrogenase (lipoamide) alpha 1
Renbp	renin binding protein
RPIA	ribose 5-phosphate isomerase A
Sds	serine dehydratase
Slc35a3	solute carrier family 35 (UDP-N-acetylglucosamine (UDP-GlcNAc) transporter), member A3
Serp1	stress-associated endoplasmic reticulum protein 1
TALDO1	transaldolase 1
TKTL1	transketolase-like 1
tnf	tumor necrosis factor (TNF superfamily, member 2)
AKT1	v-akt murine thymoma viral oncogene homolog 1
myc	v-myc myelocytomatosis viral oncogene homolog (avian)
	leucocyte mediated immunity
Bcl10	B-cell CLL/lymphoma 10; hypothetical LOC646626
Bcl3	B-cell CLL/lymphoma 3
CRP	C-reactive protein, pentraxin-related
CD55	CD55 molecule, decay accelerating factor for complement (Cromer blood group)
FAS	Fas (TNF receptor superfamily, member 6)
FCER1G	Fc fragment of IgE, high affinity I, receptor for; gamma polypeptide
SWAP70	SWAP switching B-cell complex 70kDa subunit
CR1	complement component (3b/4b) receptor 1 (Knops blood group)
Crtam	cytotoxic and regulatory T cell molecule
ERCC1	excision repair cross-complementing rodent repair deficiency, complementation group 1 (includes overlapping antisense sequence)
EXO1	exonuclease 1
HSPD1	heat shock 60kDa protein 1 (chaperonin) pseudogene 5; heat shock 60kDa protein 1 (chaperonin) pseudogene 6; heat shock 60kDa protein 1 (chaperonin) pseudogene 1; heat shock 60kDa protein 1 (chaperonin) pseudogene 4; heat shock 60kDa protein 1 (chaperonin)
Inpp5d	inositol polyphosphate-5-phosphatase, 145kDa
ICAM1	intercellular adhesion molecule 1
MBL2	mannose-binding lectin (protein C) 2, soluble (opsonic defect)
MSH2	mutS homolog 2, colon cancer, nonpolyposis type 1 (E. coli)
Msh6	mutS homolog 6 (E. coli)
myd88	myeloid differentiation primary response gene (88)
MYO1F	myosin IF
NOD2	nucleotide-binding oligomerization domain containing 2
prdx1	peroxiredoxin 1
Prkcd	protein kinase C, delta
c3	similar to Complement C3 precursor; complement component 3; hypothetical protein LOC100133511
STXBP2	syntaxin binding protein 2
Tubb2c	tubulin, beta 2C
TUBB	tubulin, beta; similar to tubulin, beta 5; tubulin, beta pseudogene 2; tubulin, beta pseudogene 1
YWHAZ	tyrosine 3-monooxygenase/tryptophan 5-monooxygenase activation protein, zeta polypeptide
UNC13D	unc-13 homolog D (C. elegans)
LYN	v-yes-1 Yamaguchi sarcoma viral related oncogene homolog
VAMP7	vesicle-associated membrane protein 7
	protein complex biogenesis
Bcl10	B-cell CLL/lymphoma 10; hypothetical LOC646626
CD40	CD40 molecule, TNF receptor superfamily member 5
FKBP1A	FK506 binding protein 1A, 12kDa
fkbp4	FK506 binding protein 4, 59kDa
FAS	Fas (TNF receptor superfamily, member 6)
Fadd	Fas (TNFRSF6)-associated via death domain
mis12	MIS12, MIND kinetochore complex component, homolog (S. pombe)
NLRP3	NLR family, pyrin domain containing 3
PTK2B	PTK2B protein tyrosine kinase 2 beta
SCO1	SCO cytochrome oxidase deficient homolog 1 (yeast)
SMARCA5	SWI/SNF related, matrix associated, actin dependent regulator of chromatin, subfamily a, member 5
TAF4	TAF4 RNA polymerase II, TATA box binding protein (TBP)-associated factor, 135kDa
TAF5	TAF5 RNA polymerase II, TATA box binding protein (TBP)-associated factor, 100kDa
Traf1	TNF receptor-associated factor 1
WAS	Wiskott-Aldrich syndrome (eczema-thrombocytopenia)
Wasl	Wiskott-Aldrich syndrome-like
ANXA5	annexin A5
ALOX5AP	arachidonate 5-lipoxygenase-activating protein
CALR	calreticulin
Capg	capping protein (actin filament), gelsolin-like
CENPJ	centromere protein J
chaf1a	chromatin assembly factor 1, subunit A (p150)
Chaf1b	chromatin assembly factor 1, subunit B (p60)
CRYAA	crystallin, alpha A
Cdk7	cyclin-dependent kinase 7
Cth	cystathionase (cystathionine gamma-lyase)
Xpo1	exportin 1 (CRM1 homolog, yeast)
FLNA	filamin A, alpha (actin binding protein 280)
GSN	gelsolin (amyloidosis, Finnish type)
gtf2b	general transcription factor IIB
Gtf2h1	general transcription factor IIH, polypeptide 1, 62kDa
Gas7	growth arrest-specific 7
Grb2	growth factor receptor-bound protein 2
HSPD1	heat shock 60kDa protein 1 (chaperonin) pseudogene 5; heat shock 60kDa protein 1 (chaperonin) pseudogene 6; heat shock 60kDa protein 1 (chaperonin) pseudogene 1; heat shock 60kDa protein 1 (chaperonin) pseudogene 4; heat shock 60kDa protein 1 (chaperonin)
HSPA4	heat shock 70kDa protein 4
HSP90AA1	heat shock protein 90kDa alpha (cytosolic), class A member 2; heat shock protein 90kDa alpha (cytosolic), class A member 1
Tuba1b	hypothetical gene supported by AF081484; NM_006082; tubulin, alpha 1b
Ipo4	importin 4
ilk	integrin-linked kinase
irf7	interferon regulatory factor 7
Il1rap	interleukin 1 receptor accessory protein
Lpxn	leupaxin
Mbd2	methyl-CpG binding domain protein 2
MALT1	mucosa associated lymphoid tissue lymphoma translocation gene 1
MTMR2	myotubularin related protein 2
npm1	nucleophosmin 1 (nucleolar phosphoprotein B23, numatrin) pseudogene 21; hypothetical LOC100131044; similar to nucleophosmin 1; nucleophosmin (nucleolar phosphoprotein B23, numatrin)
NOD1	nucleotide-binding oligomerization domain containing 1
NOD2	nucleotide-binding oligomerization domain containing 2
Pak2	p21 protein (Cdc42/Rac)-activated kinase 2
PXN	paxillin
PPIH	peptidylprolyl isomerase H (cyclophilin H)
Pfkp	phosphofructokinase, platelet
PDGFC	platelet derived growth factor C
Polr2d	polymerase (RNA) II (DNA directed) polypeptide D
Polr2g	polymerase (RNA) II (DNA directed) polypeptide G
kcna2	potassium voltage-gated channel, shaker-related subfamily, member 2
Kcna5	potassium voltage-gated channel, shaker-related subfamily, member 5
Prkag1	protein kinase, AMP-activated, gamma 1 non-catalytic subunit
P2rx1	purinergic receptor P2X, ligand-gated ion channel, 1
p2rx4	purinergic receptor P2X, ligand-gated ion channel, 4
Rims1	regulating synaptic membrane exocytosis 1
rrm2	ribonucleotide reductase M2 polypeptide
Sep7	septin 7
Stk16	serine/threonine kinase 16
slc7a6	solute carrier family 7 (cationic amino acid transporter, y+ system), member 6
Slc7a7	solute carrier family 7 (cationic amino acid transporter, y+ system), member 7
SLC9A3R1	solute carrier family 9 (sodium/hydrogen exchanger), member 3 regulator 1
Syk	spleen tyrosine kinase
Skap2	src kinase associated phosphoprotein 2
STOM	stomatin
TFAM	transcription factor A, mitochondrial
tgfb1	transforming growth factor, beta 1
TGM2	transglutaminase 2 (C polypeptide, protein-glutamine-gamma-glutamyltransferase)
Tomm22	translocase of outer mitochondrial membrane 22 homolog (yeast)
tmem48	transmembrane protein 48
Trim24	tripartite motif-containing 24
Tsc2	tuberous sclerosis 2
Arpc4	tubulin tyrosine ligase-like family, member 3; actin related protein 2/3 complex, subunit 4, 20kDa
TUBA1A	tubulin, alpha 1a
Tuba1c	tubulin, alpha 1c
Tuba8	tubulin, alpha 8
tubb1	tubulin, beta 1
Tubb2c	tubulin, beta 2C
Tubb4	tubulin, beta 4
Tubb6	tubulin, beta 6
TUBB8	tubulin, beta 8
TUBB	tubulin, beta; similar to tubulin, beta 5; tubulin, beta pseudogene 2; tubulin, beta pseudogene 1
tubd1	tubulin, delta 1
Tnfsf11	tumor necrosis factor (ligand) superfamily, member 11
tp53	tumor protein p53
YWHAB	tyrosine 3-monooxygenase/tryptophan 5-monooxygenase activation protein, beta polypeptide
UQCRH	ubiquinol-cytochrome c reductase hinge protein-like; ubiquinol-cytochrome c reductase hinge protein
usp16	ubiquitin specific peptidase 16
myc	v-myc myelocytomatosis viral oncogene homolog (avian)
vcp	valosin-containing protein
Vamp8	vesicle-associated membrane protein 8 (endobrevin)
VIL1	villin 1
ZFYVE9	zinc finger, FYVE domain containing 9
	immune effector process
Bcl10	B-cell CLL/lymphoma 10; hypothetical LOC646626
Bcl3	B-cell CLL/lymphoma 3
CRP	C-reactive protein, pentraxin-related
CD55	CD55 molecule, decay accelerating factor for complement (Cromer blood group)
FAS	Fas (TNF receptor superfamily, member 6)
FCER1G	Fc fragment of IgE, high affinity I, receptor for; gamma polypeptide
MICA	MHC class I polypeptide-related sequence A
NLRP3	NLR family, pyrin domain containing 3
SWAP70	SWAP switching B-cell complex 70kDa subunit
GALNT2	UDP-N-acetyl-alpha-D-galactosamine:polypeptide N-acetylgalactosaminyltransferase 2 (GalNAc-T2)
CARD9	caspase recruitment domain family, member 9
CR1	complement component (3b/4b) receptor 1 (Knops blood group)
cfb	complement factor B
CFD	complement factor D (adipsin)
Crtam	cytotoxic and regulatory T cell molecule
ERCC1	excision repair cross-complementing rodent repair deficiency, complementation group 1 (includes overlapping antisense sequence)
EXO1	exonuclease 1
HSPD1	heat shock 60kDa protein 1 (chaperonin) pseudogene 5; heat shock 60kDa protein 1 (chaperonin) pseudogene 6; heat shock 60kDa protein 1 (chaperonin) pseudogene 1; heat shock 60kDa protein 1 (chaperonin) pseudogene 4; heat shock 60kDa protein 1 (chaperonin)
Inpp5d	inositol polyphosphate-5-phosphatase, 145kDa
ICAM1	intercellular adhesion molecule 1
MBL2	mannose-binding lectin (protein C) 2, soluble (opsonic defect)
MSH2	mutS homolog 2, colon cancer, nonpolyposis type 1 (E. coli)
Msh6	mutS homolog 6 (E. coli)
myd88	myeloid differentiation primary response gene (88)
MYO1F	myosin IF
NOD2	nucleotide-binding oligomerization domain containing 2
prdx1	peroxiredoxin 1
KCNJ8	potassium inwardly-rectifying channel, subfamily J, member 8
Prkcd	protein kinase C, delta
PTPRC	protein tyrosine phosphatase, receptor type, C
c3	similar to Complement C3 precursor; complement component 3; hypothetical protein LOC100133511
STXBP2	syntaxin binding protein 2
Tubb2c	tubulin, beta 2C
TUBB	tubulin, beta; similar to tubulin, beta 5; tubulin, beta pseudogene 2; tubulin, beta pseudogene 1
TNFSF13B	tumor necrosis factor (ligand) superfamily, member 13b
YWHAZ	tyrosine 3-monooxygenase/tryptophan 5-monooxygenase activation protein, zeta polypeptide
UNC13D	unc-13 homolog D (C. elegans)
LYN	v-yes-1 Yamaguchi sarcoma viral related oncogene homolog
VAMP7	vesicle-associated membrane protein 7
	cell death
Htr2a	5-hydroxytryptamine (serotonin) receptor 2A
AKAP13	A kinase (PRKA) anchor protein 13
ARF6	ADP-ribosylation factor 6
atg5	ATG5 autophagy related 5 homolog (S. cerevisiae)
ATP6AP1	ATPase, H+ transporting, lysosomal accessory protein 1
Bcl10	B-cell CLL/lymphoma 10; hypothetical LOC646626
BCAP29	B-cell receptor-associated protein 29
BCAP31	B-cell receptor-associated protein 31
Bag4	BCL2-associated athanogene 4
BNIPL	BCL2/adenovirus E1B 19kD interacting protein like
BNIP2	BCL2/adenovirus E1B 19kDa interacting protein 2
Cflar	CASP8 and FADD-like apoptosis regulator
clptm1l	CLPTM1-like
Dram1	DNA-damage regulated autophagy modulator 1
ddit4	DNA-damage-inducible transcript 4
FAS	Fas (TNF receptor superfamily, member 6)
Fadd	Fas (TNFRSF6)-associated via death domain
gulp1	GULP, engulfment adaptor PTB domain containing 1
MICA	MHC class I polypeptide-related sequence A
nckap1	NCK-associated protein 1
NLRP12	NLR family, pyrin domain containing 12
NLRP3	NLR family, pyrin domain containing 3
PTK2B	PTK2B protein tyrosine kinase 2 beta
PYCARD	PYD and CARD domain containing
Arhgef18	Rho/Rac guanine nucleotide exchange factor (GEF) 18
SH3GLB1	SH3-domain GRB2-like endophilin B1
SH3KBP1	SH3-domain kinase binding protein 1
Traf1	TNF receptor-associated factor 1
tradd	TNFRSF1A-associated via death domain
XAF1	XIAP associated factor 1
abr	active BCR-related gene
APP	amyloid beta (A4) precursor protein
aph1b	anterior pharynx defective 1 homolog B (C. elegans)
AIFM2	apoptosis-inducing factor, mitochondrion-associated, 2
AIFM3	apoptosis-inducing factor, mitochondrion-associated, 3
Pdcd6	aryl-hydrocarbon receptor repressor; programmed cell death 6
axin2	axin 2
CASP10	caspase 10, apoptosis-related cysteine peptidase
CASP2	caspase 2, apoptosis-related cysteine peptidase
CASP3	caspase 3, apoptosis-related cysteine peptidase
Casp6	caspase 6, apoptosis-related cysteine peptidase
ctsd	cathepsin D
CXCR4	chemokine (C-X-C motif) receptor 4
F3	coagulation factor III (thromboplastin, tissue factor)
CDKN2D	cyclin-dependent kinase inhibitor 2D (p19, inhibits CDK4)
CYP7B1	cytochrome P450, family 7, subfamily B, polypeptide 1
dapk3	death-associated protein kinase 3
Dad1	defender against cell death 1
Dnase1l3	deoxyribonuclease I-like 3
DNASE2	deoxyribonuclease II, lysosomal
dnm1l	dynamin 1-like
Elmo1	engulfment and cell motility 1
Elmo3	engulfment and cell motility 3
EIF4G2	eukaryotic translation initiation factor 4 gamma, 2
Fus	fusion (involved in t(12;16) in malignant liposarcoma)
GGCT	gamma-glutamyl cyclotransferase
GJB6	gap junction protein, beta 6, 30kDa
GSN	gelsolin (amyloidosis, Finnish type)
Gan	gigaxonin
Gars	glycyl-tRNA synthetase
GADD45A	growth arrest and DNA-damage-inducible, alpha
hspe1	heat shock 10kDa protein 1 (chaperonin 10)
HSPD1	heat shock 60kDa protein 1 (chaperonin) pseudogene 5; heat shock 60kDa protein 1 (chaperonin) pseudogene 6; heat shock 60kDa protein 1 (chaperonin) pseudogene 1; heat shock 60kDa protein 1 (chaperonin) pseudogene 4; heat shock 60kDa protein 1 (chaperonin)
Hyal1	hyaluronoglucosaminidase 1
IER3	immediate early response 3
Inpp5d	inositol polyphosphate-5-phosphatase, 145kDa
ITM2B	integral membrane protein 2B
ITGB2	integrin, beta 2 (complement component 3 receptor 3 and 4 subunit)
il1b	interleukin 1, beta
Cxcr2	interleukin 8 receptor, beta
JUN	jun oncogene
krt18	keratin 18; keratin 18 pseudogene 26; keratin 18 pseudogene 19
krt8	keratin 8 pseudogene 9; similar to keratin 8; keratin 8
Kif5a	kinesin family member 5A
LITAF	lipopolysaccharide-induced TNF factor
MFSD10	major facilitator superfamily domain containing 10
MAP1S	microtubule-associated protein 1S
MSH2	mutS homolog 2, colon cancer, nonpolyposis type 1 (E. coli)
Gpr109a	niacin receptor 2; niacin receptor 1
Nme3	non-metastatic cells 3, protein expressed in
NFKBIA	nuclear factor of kappa light polypeptide gene enhancer in B-cells inhibitor, alpha
NOD1	nucleotide-binding oligomerization domain containing 1
Pak1	p21 protein (Cdc42/Rac)-activated kinase 1
Pak2	p21 protein (Cdc42/Rac)-activated kinase 2
Ppt1	palmitoyl-protein thioesterase 1
PEG3	paternally expressed 3; PEG3 antisense RNA (non-protein coding); zinc finger, imprinted 2
PIGT	phosphatidylinositol glycan anchor biosynthesis, class T
Pea15	phosphoprotein enriched in astrocytes 15
PLEKHF1	pleckstrin homology domain containing, family F (with FYVE domain) member 1
Polr2g	polymerase (RNA) II (DNA directed) polypeptide G
PSME3	proteasome (prosome, macropain) activator subunit 3 (PA28 gamma; Ki)
ppp2r2b	protein phosphatase 2 (formerly 2A), regulatory subunit B, beta isoform
Ptpn6	protein tyrosine phosphatase, non-receptor type 6
P2rx1	purinergic receptor P2X, ligand-gated ion channel, 1
RIPK1	receptor (TNFRSF)-interacting serine-threonine kinase 1
Ripk3	receptor-interacting serine-threonine kinase 3
Rnf130	ring finger protein 130
Sema3a	sema domain, immunoglobulin domain (Ig), short basic domain, secreted, (semaphorin) 3A
SRGN	serglycin
STK4	serine/threonine kinase 4
Stat1	signal transducer and activator of transcription 1, 91kDa
SIRT1	sirtuin (silent mating type information regulation 2 homolog) 1 (S. cerevisiae)
SLC25A6	solute carrier family 25 (mitochondrial carrier; adenine nucleotide translocator), member 6
spg21	spastic paraplegia 21 (autosomal recessive, Mast syndrome)
SGPL1	sphingosine-1-phosphate lyase 1
smn1	survival of motor neuron 1, telomeric; survival of motor neuron 2, centromeric
THBS1	thrombospondin 1
TOP1	topoisomerase (DNA) I
TOP2A	topoisomerase (DNA) II alpha 170kDa
tgfb1	transforming growth factor, beta 1
TGM2	transglutaminase 2 (C polypeptide, protein-glutamine-gamma-glutamyltransferase)
TSPO	translocator protein (18kDa)
TPP1	tripeptidyl peptidase I
tnf	tumor necrosis factor (TNF superfamily, member 2)
rtel1	tumor necrosis factor receptor superfamily, member 6b, decoy; regulator of telomere elongation helicase 1
Tnfaip3	tumor necrosis factor, alpha-induced protein 3
tp53	tumor protein p53
YWHAB	tyrosine 3-monooxygenase/tryptophan 5-monooxygenase activation protein, beta polypeptide
UBA1	ubiquitin-like modifier activating enzyme 1
kras	v-Ki-ras2 Kirsten rat sarcoma viral oncogene homolog
AKT1	v-akt murine thymoma viral oncogene homolog 1
myc	v-myc myelocytomatosis viral oncogene homolog (avian)
vcp	valosin-containing protein
VAV1	vav 1 guanine nucleotide exchange factor
Vav3	vav 3 guanine nucleotide exchange factor
ZC3H12A	zinc finger CCCH-type containing 12A
Zdhhc16	zinc finger, DHHC-type containing 16
	lymphocyte mediated immunity
Bcl10	B-cell CLL/lymphoma 10; hypothetical LOC646626
Bcl3	B-cell CLL/lymphoma 3
CRP	C-reactive protein, pentraxin-related
CD55	CD55 molecule, decay accelerating factor for complement (Cromer blood group)
FAS	Fas (TNF receptor superfamily, member 6)
FCER1G	Fc fragment of IgE, high affinity I, receptor for; gamma polypeptide
SWAP70	SWAP switching B-cell complex 70kDa subunit
CR1	complement component (3b/4b) receptor 1 (Knops blood group)
Crtam	cytotoxic and regulatory T cell molecule
ERCC1	excision repair cross-complementing rodent repair deficiency, complementation group 1 (includes overlapping antisense sequence)
EXO1	exonuclease 1
HSPD1	heat shock 60kDa protein 1 (chaperonin) pseudogene 5; heat shock 60kDa protein 1 (chaperonin) pseudogene 6; heat shock 60kDa protein 1 (chaperonin) pseudogene 1; heat shock 60kDa protein 1 (chaperonin) pseudogene 4; heat shock 60kDa protein 1 (chaperonin)
Inpp5d	inositol polyphosphate-5-phosphatase, 145kDa
ICAM1	intercellular adhesion molecule 1
MBL2	mannose-binding lectin (protein C) 2, soluble (opsonic defect)
MSH2	mutS homolog 2, colon cancer, nonpolyposis type 1 (E. coli)
Msh6	mutS homolog 6 (E. coli)
myd88	myeloid differentiation primary response gene (88)
NOD2	nucleotide-binding oligomerization domain containing 2
prdx1	peroxiredoxin 1
Prkcd	protein kinase C, delta
c3	similar to Complement C3 precursor; complement component 3; hypothetical protein LOC100133511
Tubb2c	tubulin, beta 2C
TUBB	tubulin, beta; similar to tubulin, beta 5; tubulin, beta pseudogene 2; tubulin, beta pseudogene 1
UNC13D	unc-13 homolog D (C. elegans)
	nuclear mRNA splicing via spliceosome
ddx20	DEAD (Asp-Glu-Ala-Asp) box polypeptide 20
Lsm2	LSM2 homolog, U6 small nuclear RNA associated (S. cerevisiae)
LSM7	LSM7 homolog, U6 small nuclear RNA associated (S. cerevisiae)
nhp2l1	NHP2 non-histone chromosome protein 2-like 1 (S. cerevisiae)
pcf11	PCF11, cleavage and polyadenylation factor subunit, homolog (S. cerevisiae)
Phf5a	PHD finger protein 5A
PRPF4	PRP4 pre-mRNA processing factor 4 homolog (yeast)
rbm8a	RNA binding motif protein 8A
Thoc4	THO complex 4
Fus	fusion (involved in t(12;16) in malignant liposarcoma)
GEMIN7	gem (nuclear organelle) associated protein 7
Gemin8	gem (nuclear organelle) associated protein 8
HNRNPF	heterogeneous nuclear ribonucleoprotein F
HNRNPH3	heterogeneous nuclear ribonucleoprotein H3 (2H9)
Hnrnpm	heterogeneous nuclear ribonucleoprotein M
Snrpg	hypothetical protein LOC100132425; similar to small nuclear ribonucleoprotein polypeptide G; small nuclear ribonucleoprotein polypeptide G; small nuclear ribonucleoprotein G-like protein
ncbp1	nuclear cap binding protein subunit 1, 80kDa
Polr2d	polymerase (RNA) II (DNA directed) polypeptide D
Polr2g	polymerase (RNA) II (DNA directed) polypeptide G
ptbp1	polypyrimidine tract binding protein 1
PRMT5	protein arginine methyltransferase 5
HNRNPH2	ribosomal protein L36a pseudogene 51; ribosomal protein L36a pseudogene 37; ribosomal protein L36a pseudogene 49; heterogeneous nuclear ribonucleoprotein H2 (H'); ribosomal protein L36a
Rbmx	similar to RNA binding motif protein, X-linked; similar to hCG2011544; RNA binding motif protein, X-linked
RNPS1	similar to ribonucleic acid binding protein S1; RNA binding protein S1, serine-rich domain
SNRNP40	small nuclear ribonucleoprotein 40kDa (U5)
Snrpd1	small nuclear ribonucleoprotein D1 polypeptide 16kDa; hypothetical protein LOC100129492
snrpd3	small nuclear ribonucleoprotein D3 polypeptide 18kDa
SNRPA	small nuclear ribonucleoprotein polypeptide A
Snrpa1	small nuclear ribonucleoprotein polypeptide A'
Snrpb2	small nuclear ribonucleoprotein polypeptide B''
SNRPC	small nuclear ribonucleoprotein polypeptide C
snrpe	small nuclear ribonucleoprotein polypeptide E-like 1; small nuclear ribonucleoprotein polypeptide E; similar to hCG23490
snrpf	small nuclear ribonucleoprotein polypeptide F
SNRPB	small nuclear ribonucleoprotein polypeptides B and B1
Sfrs2	splicing factor, arginine/serine-rich 2
Sfrs3	splicing factor, arginine/serine-rich 3
Sfrs7	splicing factor, arginine/serine-rich 7, 35kDa
sfrs9	splicing factor, arginine/serine-rich 9
smn1	survival of motor neuron 1, telomeric; survival of motor neuron 2, centromeric
tra2b	transformer 2 beta homolog (Drosophila)
	protein folding
Sep15	15 kDa selenoprotein
Bag4	BCL2-associated athanogene 4
Dnajb11	DnaJ (Hsp40) homolog, subfamily B, member 11
DNAJB6	DnaJ (Hsp40) homolog, subfamily B, member 6
Dnajb9	DnaJ (Hsp40) homolog, subfamily B, member 9
DNAJC1	DnaJ (Hsp40) homolog, subfamily C, member 1
Dnajc10	DnaJ (Hsp40) homolog, subfamily C, member 10
Dnajc5b	DnaJ (Hsp40) homolog, subfamily C, member 5 beta
ero1l	ERO1-like (S. cerevisiae)
FKBP11	FK506 binding protein 11, 19 kDa
FKBP1A	FK506 binding protein 1A, 12kDa
FKBP2	FK506 binding protein 2, 13kDa
fkbp4	FK506 binding protein 4, 59kDa
FKBP5	FK506 binding protein 5
FKBP9	FK506 binding protein 9, 63 kDa
ruvbl2	RuvB-like 2 (E. coli)
SH3GLB1	SH3-domain GRB2-like endophilin B1
Canx	calnexin
CALR	calreticulin
cct3	chaperonin containing TCP1, subunit 3 (gamma)
CCT6A	chaperonin containing TCP1, subunit 6A (zeta 1)
COPA	coatomer protein complex, subunit alpha
CRYAA	crystallin, alpha A
Erp44	endoplasmic reticulum protein 44
hspe1	heat shock 10kDa protein 1 (chaperonin 10)
HSPD1	heat shock 60kDa protein 1 (chaperonin) pseudogene 5; heat shock 60kDa protein 1 (chaperonin) pseudogene 6; heat shock 60kDa protein 1 (chaperonin) pseudogene 1; heat shock 60kDa protein 1 (chaperonin) pseudogene 4; heat shock 60kDa protein 1 (chaperonin)
Hspa8	heat shock 70kDa protein 8
HSP90AA1	heat shock protein 90kDa alpha (cytosolic), class A member 2; heat shock protein 90kDa alpha (cytosolic), class A member 1
Hsp90ab1	heat shock protein 90kDa alpha (cytosolic), class B member 1
HSP90AB3P	heat shock protein 90kDa alpha (cytosolic), class B member 3 (pseudogene)
Hsp90b1	heat shock protein 90kDa beta (Grp94), member 1
HSP90B2P	heat shock protein 90kDa beta (Grp94), member 2 (pseudogene)
Lman1	lectin, mannose-binding, 1
MPDU1	mannose-P-dolichol utilization defect 1
Ppil1	peptidylprolyl isomerase (cyclophilin)-like 1
PPIE	peptidylprolyl isomerase E (cyclophilin E)
PPIH	peptidylprolyl isomerase H (cyclophilin H)
PFDN2	prefoldin subunit 2
Pdia5	protein disulfide isomerase family A, member 5
PDIA6	protein disulfide isomerase family A, member 6
rp2	retinitis pigmentosa 2 (X-linked recessive)
Ppia	similar to TRIMCyp; peptidylprolyl isomerase A (cyclophilin A); peptidylprolyl isomerase A (cyclophilin A)-like 3
SACS	spastic ataxia of Charlevoix-Saguenay (sacsin)
	defense response
Bcl10	B-cell CLL/lymphoma 10; hypothetical LOC646626
Bcl3	B-cell CLL/lymphoma 3
blnk	B-cell linker
CRP	C-reactive protein, pentraxin-related
Cebpb	CCAAT/enhancer binding protein (C/EBP), beta
Cebpe	CCAAT/enhancer binding protein (C/EBP), epsilon
CD40	CD40 molecule, TNF receptor superfamily member 5
CD55	CD55 molecule, decay accelerating factor for complement (Cromer blood group)
CD83	CD83 molecule
CD97	CD97 molecule
MICA	MHC class I polypeptide-related sequence A
MEFV	Mediterranean fever
NMI	N-myc (and STAT) interactor
NLRP3	NLR family, pyrin domain containing 3
SP140	SP140 nuclear body protein
TCIRG1	T-cell, immune regulator 1, ATPase, H+ transporting, lysosomal V0 subunit A3
Tnip1	TNFAIP3 interacting protein 1
B4GALT1	UDP-Gal:betaGlcNAc beta 1,4- galactosyltransferase, polypeptide 1
WAS	Wiskott-Aldrich syndrome (eczema-thrombocytopenia)
AKIRIN2	akirin 2
Aif1	allograft inflammatory factor 1
ankrd1	ankyrin repeat domain 1 (cardiac muscle)
ANXA1	annexin A1
ALOX5	arachidonate 5-lipoxygenase
bpi	bactericidal/permeability-increasing protein
Bdkrb2	bradykinin receptor B2
chst1	carbohydrate (keratan sulfate Gal-6) sulfotransferase 1
Casp6	caspase 6, apoptosis-related cysteine peptidase
CARD9	caspase recruitment domain family, member 9
CCL13	chemokine (C-C motif) ligand 13
CCL21	chemokine (C-C motif) ligand 21
CCL24	chemokine (C-C motif) ligand 24
Ccr3	chemokine (C-C motif) receptor 3
CCR4	chemokine (C-C motif) receptor 4
Ccr5	chemokine (C-C motif) receptor 5
CXCL1	chemokine (C-X-C motif) ligand 1 (melanoma growth stimulating activity, alpha)
CXCR4	chemokine (C-X-C motif) receptor 4
Cotl1	coactosin-like 1 (Dictyostelium)
F3	coagulation factor III (thromboplastin, tissue factor)
csf3r	colony stimulating factor 3 receptor (granulocyte)
CR1	complement component (3b/4b) receptor 1 (Knops blood group)
c3ar1	complement component 3a receptor 1
c5ar1	complement component 5a receptor 1
cfb	complement factor B
CFD	complement factor D (adipsin)
Coro1a	coronin, actin binding protein, 1A
ccnl2	cyclin L2; chemokine (C-C motif) receptor 6
CST3	cystatin C
CDO1	cysteine dioxygenase, type I
DMBT1	deleted in malignant brain tumors 1
FN1	fibronectin 1
Hck	hemopoietic cell kinase
hif1a	hypoxia inducible factor 1, alpha subunit (basic helix-loop-helix transcription factor)
INHBA	inhibin, beta A
INHBB	inhibin, beta B
ITGB1	integrin, beta 1 (fibronectin receptor, beta polypeptide, antigen CD29 includes MDF2, MSK12)
ITGB2	integrin, beta 2 (complement component 3 receptor 3 and 4 subunit)
irf7	interferon regulatory factor 7
Il1rap	interleukin 1 receptor accessory protein
IL1R1	interleukin 1 receptor, type I
il1b	interleukin 1, beta
IL8	interleukin 8
CXCR1	interleukin 8 receptor, alpha
Cxcr2	interleukin 8 receptor, beta
LTA4H	leukotriene A4 hydrolase
Ltb4r	leukotriene B4 receptor
LIPA	lipase A, lysosomal acid, cholesterol esterase
LSP1	lymphocyte-specific protein 1
MBL2	mannose-binding lectin (protein C) 2, soluble (opsonic defect)
MMP25	matrix metallopeptidase 25
Mgll	monoglyceride lipase
MALT1	mucosa associated lymphoid tissue lymphoma translocation gene 1
myd88	myeloid differentiation primary response gene (88)
MPO	myeloperoxidase
MYO1F	myosin IF
Ncf1	neutrophil cytosolic factor 1; neutrophil cytosolic factor 1C pseudogene
NCF2	neutrophil cytosolic factor 2
Nfkbid	nuclear factor of kappa light polypeptide gene enhancer in B-cells inhibitor, delta
NFKBIZ	nuclear factor of kappa light polypeptide gene enhancer in B-cells inhibitor, zeta
NOD1	nucleotide-binding oligomerization domain containing 1
NOD2	nucleotide-binding oligomerization domain containing 2
prdx1	peroxiredoxin 1
pparg	peroxisome proliferator-activated receptor gamma
Plaa	phospholipase A2-activating protein
Pld1	phospholipase D1, phosphatidylcholine-specific
KCNJ8	potassium inwardly-rectifying channel, subfamily J, member 8
PTPRC	protein tyrosine phosphatase, receptor type, C
P2rx1	purinergic receptor P2X, ligand-gated ion channel, 1
SELE	selectin E
SAA1	serum amyloid A1
c3	similar to Complement C3 precursor; complement component 3; hypothetical protein LOC100133511
THBS1	thrombospondin 1
tgfb1	transforming growth factor, beta 1
Trpv1	transient receptor potential cation channel, subfamily V, member 1
Tsc2	tuberous sclerosis 2
Tubb2c	tubulin, beta 2C
TUBB	tubulin, beta; similar to tubulin, beta 5; tubulin, beta pseudogene 2; tubulin, beta pseudogene 1
tnf-alpha	tumor necrosis factor alpha
TNFAIP6	tumor necrosis factor, alpha-induced protein 6
tnfaip8l2	tumor necrosis factor, alpha-induced protein 8-like 2
YWHAZ	tyrosine 3-monooxygenase/tryptophan 5-monooxygenase activation protein, zeta polypeptide
UNC13D	unc-13 homolog D (C. elegans)
AKT1	v-akt murine thymoma viral oncogene homolog 1
FOS	v-fos FBJ murine osteosarcoma viral oncogene homolog
LYN	v-yes-1 Yamaguchi sarcoma viral related oncogene homolog
Vdac3	voltage-dependent anion channel 3
	DNA replication
CHEK1	CHK1 checkpoint homolog (S. pombe)
dna2	DNA replication helicase 2 homolog (yeast)
GINS1	GINS complex subunit 1 (Psf1 homolog)
GINS2	GINS complex subunit 2 (Psf2 homolog)
Gins4	GINS complex subunit 4 (Sld5 homolog)
RBMS1	RNA binding motif, single stranded interacting protein 1
chaf1a	chromatin assembly factor 1, subunit A (p150)
Chaf1b	chromatin assembly factor 1, subunit B (p60)
Cdt1	chromatin licensing and DNA replication factor 1
CLSPN	claspin homolog (Xenopus laevis)
ccdc111	coiled-coil domain containing 111
CCNE2	cyclin E2
Cdk2	cyclin-dependent kinase 2
CDKN2D	cyclin-dependent kinase inhibitor 2D (p19, inhibits CDK4)
Dkc1	dyskeratosis congenita 1, dyskerin
RBBP4	hypothetical LOC642954; retinoblastoma binding protein 4
lig1	ligase I, DNA, ATP-dependent
mcm2	minichromosome maintenance complex component 2
mcm3	minichromosome maintenance complex component 3
mcm4	minichromosome maintenance complex component 4
mcm5	minichromosome maintenance complex component 5
Mcm6	minichromosome maintenance complex component 6
mcm7	minichromosome maintenance complex component 7
NFIC	nuclear factor I/C (CCAAT-binding transcription factor)
nap1l1	nucleosome assembly protein 1-like 1
ORC5L	origin recognition complex, subunit 5-like (yeast)
POLE2	polymerase (DNA directed), epsilon 2 (p59 subunit)
Pole3	polymerase (DNA directed), epsilon 3 (p17 subunit)
PRIM1	primase, DNA, polypeptide 1 (49kDa)
pcna	proliferating cell nuclear antigen
RFC2	replication factor C (activator 1) 2, 40kDa
RFC4	replication factor C (activator 1) 4, 37kDa
Rfc5	replication factor C (activator 1) 5, 36.5kDa
rpa1	replication protein A1, 70kDa
Rpa3	replication protein A3, 14kDa
rrm2	ribonucleotide reductase M2 polypeptide
SIRT1	sirtuin (silent mating type information regulation 2 homolog) 1 (S. cerevisiae)
ssrp1	structure specific recognition protein 1
TMX1	thioredoxin-related transmembrane protein 1
TOP1	topoisomerase (DNA) I
TOP2A	topoisomerase (DNA) II alpha 170kDa
TFAM	transcription factor A, mitochondrial
	chemotaxis
CMTM3	CKLF-like MARVEL transmembrane domain containing 3
CMTM4	CKLF-like MARVEL transmembrane domain containing 4
CMTM7	CKLF-like MARVEL transmembrane domain containing 7
CCL13	chemokine (C-C motif) ligand 13
CCL21	chemokine (C-C motif) ligand 21
CCL24	chemokine (C-C motif) ligand 24
Ccr3	chemokine (C-C motif) receptor 3
CCR4	chemokine (C-C motif) receptor 4
Ccr5	chemokine (C-C motif) receptor 5
CXCL1	chemokine (C-X-C motif) ligand 1 (melanoma growth stimulating activity, alpha)
CXCL14	chemokine (C-X-C motif) ligand 14
cxcr3	chemokine (C-X-C motif) receptor 3
CXCR4	chemokine (C-X-C motif) receptor 4
Cmklr1	chemokine-like receptor 1
c3ar1	complement component 3a receptor 1
c5ar1	complement component 5a receptor 1
Coro1a	coronin, actin binding protein, 1A
ccnl2	cyclin L2; chemokine (C-C motif) receptor 6
CYR61	cysteine-rich, angiogenic inducer, 61
Dock2	dedicator of cytokinesis 2
FPR1	formyl peptide receptor 1
ITGB2	integrin, beta 2 (complement component 3 receptor 3 and 4 subunit)
il1b	interleukin 1, beta
IL16	interleukin 16 (lymphocyte chemoattractant factor)
IL8	interleukin 8
CXCR1	interleukin 8 receptor, alpha
Cxcr2	interleukin 8 receptor, beta
LECT2	leukocyte cell-derived chemotaxin 2
NRP2	neuropilin 2
NUP85	nucleoporin 85kDa
Pld1	phospholipase D1, phosphatidylcholine-specific
Plaur	plasminogen activator, urokinase receptor
RAC2	ras-related C3 botulinum toxin substrate 2 (rho family, small GTP binding protein Rac2)
Sema3a	sema domain, immunoglobulin domain (Ig), short basic domain, secreted, (semaphorin) 3A
SAA1	serum amyloid A1
Syk	spleen tyrosine kinase
Tsc2	tuberous sclerosis 2
	response to wounding
PAPSS2	3'-phosphoadenosine 5'-phosphosulfate synthase 2
blnk	B-cell linker
CRP	C-reactive protein, pentraxin-related
Cebpb	CCAAT/enhancer binding protein (C/EBP), beta
CD40	CD40 molecule, TNF receptor superfamily member 5
CD55	CD55 molecule, decay accelerating factor for complement (Cromer blood group)
CD9	CD9 molecule
CD97	CD97 molecule
HPS5	Hermansky-Pudlak syndrome 5
MEFV	Mediterranean fever
NMI	N-myc (and STAT) interactor
NLRP3	NLR family, pyrin domain containing 3
TIMP3	TIMP metallopeptidase inhibitor 3
B4GALT1	UDP-Gal:betaGlcNAc beta 1,4- galactosyltransferase, polypeptide 1
WAS	Wiskott-Aldrich syndrome (eczema-thrombocytopenia)
AP3B1	adaptor-related protein complex 3, beta 1 subunit
Aif1	allograft inflammatory factor 1
ANXA1	annexin A1
ANXA5	annexin A5
ALOX5	arachidonate 5-lipoxygenase
Bdkrb2	bradykinin receptor B2
chst1	carbohydrate (keratan sulfate Gal-6) sulfotransferase 1
CASP3	caspase 3, apoptosis-related cysteine peptidase
Casp6	caspase 6, apoptosis-related cysteine peptidase
Ctsb	cathepsin B
CCL13	chemokine (C-C motif) ligand 13
CCL21	chemokine (C-C motif) ligand 21
CCL24	chemokine (C-C motif) ligand 24
Ccr3	chemokine (C-C motif) receptor 3
CCR4	chemokine (C-C motif) receptor 4
Ccr5	chemokine (C-C motif) receptor 5
CXCL1	chemokine (C-X-C motif) ligand 1 (melanoma growth stimulating activity, alpha)
CXCR4	chemokine (C-X-C motif) receptor 4
F2RL1	coagulation factor II (thrombin) receptor-like 1
F3	coagulation factor III (thromboplastin, tissue factor)
CR1	complement component (3b/4b) receptor 1 (Knops blood group)
c3ar1	complement component 3a receptor 1
cfb	complement factor B
CFD	complement factor D (adipsin)
CDO1	cysteine dioxygenase, type I
ENTPD1	ectonucleoside triphosphate diphosphohydrolase 1
FN1	fibronectin 1
GSN	gelsolin (amyloidosis, Finnish type)
gap43	growth associated protein 43
hif1a	hypoxia inducible factor 1, alpha subunit (basic helix-loop-helix transcription factor)
ITGA5	integrin, alpha 5 (fibronectin receptor, alpha polypeptide)
ITGB2	integrin, beta 2 (complement component 3 receptor 3 and 4 subunit)
irf7	interferon regulatory factor 7
Il1rap	interleukin 1 receptor accessory protein
il1b	interleukin 1, beta
IL8	interleukin 8
CXCR1	interleukin 8 receptor, alpha
Cxcr2	interleukin 8 receptor, beta
Lman1	lectin, mannose-binding, 1
LTA4H	leukotriene A4 hydrolase
Ltb4r	leukotriene B4 receptor
LIPA	lipase A, lysosomal acid, cholesterol esterase
MBL2	mannose-binding lectin (protein C) 2, soluble (opsonic defect)
MMP25	matrix metallopeptidase 25
Mgll	monoglyceride lipase
myd88	myeloid differentiation primary response gene (88)
MYH10	myosin, heavy chain 10, non-muscle
Nfkbid	nuclear factor of kappa light polypeptide gene enhancer in B-cells inhibitor, delta
NFKBIZ	nuclear factor of kappa light polypeptide gene enhancer in B-cells inhibitor, zeta
NOD1	nucleotide-binding oligomerization domain containing 1
Plaa	phospholipase A2-activating protein
Plaur	plasminogen activator, urokinase receptor
PLEK	pleckstrin
Ptpn6	protein tyrosine phosphatase, non-receptor type 6
P2rx1	purinergic receptor P2X, ligand-gated ion channel, 1
Rps6kb1	ribosomal protein S6 kinase, 70kDa, polypeptide 1
SELE	selectin E
Serpine1	serpin peptidase inhibitor, clade E (nexin, plasminogen activator inhibitor type 1), member 1
SAA1	serum amyloid A1
c3	similar to Complement C3 precursor; complement component 3; hypothetical protein LOC100133511
TNC	tenascin C
THBS1	thrombospondin 1
TFPI	tissue factor pathway inhibitor (lipoprotein-associated coagulation inhibitor)
tgfb1	transforming growth factor, beta 1
Trpv1	transient receptor potential cation channel, subfamily V, member 1
Tsc2	tuberous sclerosis 2
tnf	tumor necrosis factor (TNF superfamily, member 2)
TNFAIP6	tumor necrosis factor, alpha-induced protein 6
YWHAZ	tyrosine 3-monooxygenase/tryptophan 5-monooxygenase activation protein, zeta polypeptide
UNC13D	unc-13 homolog D (C. elegans)
AKT1	v-akt murine thymoma viral oncogene homolog 1
FOS	v-fos FBJ murine osteosarcoma viral oncogene homolog
LYN	v-yes-1 Yamaguchi sarcoma viral related oncogene homolog
VCAN	versican
