# Supplementary material for: Gene expression profiling of trout regenerating muscle reveals common transcriptional signatures with hyperplastic growth zones of the post-embryonic myotome
Source: BMC Genomics. 2016 Oct 18;17:810. doi: 10.1186/s12864-016-3160-x (PMC5070125; doi:10.1186/s12864-016-3160-x)
Supplement: Additional file 5: — Major functional categories of cluster IV and lists of genes that formed them. (XLSX 25 kb) [file 12864_2016_3160_MOESM5_ESM.xlsx]

## Sheet: extracellular matrix
cluster IV
ID	Gene Name
	Cell component
	extracellular matrix
Adamts15	ADAM metallopeptidase with thrombospondin type 1 motif, 15
Adamts19	ADAM metallopeptidase with thrombospondin type 1 motif, 19
Cd248	CD248 molecule, endosialin
Efemp1	EGF-containing fibulin-like extracellular matrix protein 1
Efemp2	EGF-containing fibulin-like extracellular matrix protein 2
Emid2	EMI domain containing 2
TIMP2	TIMP metallopeptidase inhibitor 2
CPZ	carboxypeptidase Z
CRTAP	cartilage associated protein
CILP	cartilage intermediate layer protein, nucleotide pyrophosphohydrolase
COMP	cartilage oligomeric matrix protein
ccdc80	coiled-coil domain containing 80
Cthrc1	collagen triple helix repeat containing 1
Col6a6	collagen type VI alpha 6
COL1A1	collagen, type I, alpha 1
col1a2	collagen, type I, alpha 2
Col4a1	collagen, type IV, alpha 1
Col4a2	collagen, type IV, alpha 2
COL9A1	collagen, type IX, alpha 1
COL5A1	collagen, type V, alpha 1
Col5a2	collagen, type V, alpha 2
col6a1	collagen, type VI, alpha 1
Col6a2	collagen, type VI, alpha 2
COL6A3	collagen, type VI, alpha 3
COL11A1	collagen, type XI, alpha 1
COL12A1	collagen, type XII, alpha 1
COL15A1	collagen, type XV, alpha 1
COL21A1	collagen, type XXI, alpha 1
COL24A1	collagen, type XXIV, alpha 1
Crispld2	cysteine-rich secretory protein LCCL domain containing 2
DCN	decorin
DPT	dermatopontin
Entpd2	ectonucleoside triphosphate diphosphohydrolase 2
EPYC	epiphycan
Ecm1	extracellular matrix protein 1
FN1	fibronectin 1
KERA	keratocan
Lama4	laminin, alpha 4
LAMB1	laminin, beta 1
Lamc1	laminin, gamma 1 (formerly LAMB2)
Lepre1	leucine proline-enriched proteoglycan (leprecan) 1
lum	lumican
LOX	lysyl oxidase
Mmp14	matrix metallopeptidase 14 (membrane-inserted)
MMP15	matrix metallopeptidase 15 (membrane-inserted)
MMP2	matrix metallopeptidase 2 (gelatinase A, 72kDa gelatinase, 72kDa type IV collagenase)
MMP28	matrix metallopeptidase 28
Mfap5	microfibrillar associated protein 5
MFAP2	microfibrillar-associated protein 2
NTN3	netrin 3
Ntng2	netrin G2
NID1	nidogen 1
Nid2	nidogen 2 (osteonidogen)
olfml2a	olfactomedin-like 2A
OGN	osteoglycin
POSTN	periostin, osteoblast specific factor
Prelp	proline/arginine-rich end leucine-rich repeat protein
sparc	secreted protein, acidic, cysteine-rich (osteonectin)
SPON1	spondin 1, extracellular matrix protein
spon2	spondin 2, extracellular matrix protein
Sod3	superoxide dismutase 3, extracellular
SFTPD	surfactant protein D
THBS1	thrombospondin 1
THBS4	thrombospondin 4
TGFB3	transforming growth factor, beta 3
Vwf	von Willebrand factor
ZP2	zona pellucida glycoprotein 2 (sperm receptor)
	Sarcomere
atp2a1	ATPase, Ca++ transporting, cardiac muscle, fast twitch 1
PDLIM3	PDZ and LIM domain 3
Geft	RhoA/RAC/CDC42 exchange factor; solute carrier family 26, member 10
acta1	actin, alpha 1, skeletal muscle
Actc1	actin, alpha, cardiac muscle 1
ALDOA	aldolase A, fructose-bisphosphate
ANKRD1	ankyrin repeat domain 1 (cardiac muscle)
HSPB1	heat shock 27kDa protein-like 2 pseudogene; heat shock 27kDa protein 1
Lman1	lectin, mannose-binding, 1
MMP2	matrix metallopeptidase 2 (gelatinase A, 72kDa gelatinase, 72kDa type IV collagenase)
MYBPC3	myosin binding protein C, cardiac
Myh6	myosin, heavy chain 6, cardiac muscle, alpha
MYH7	myosin, heavy chain 7, cardiac muscle, beta
MYL2	myosin, light chain 2, regulatory, cardiac, slow
MYL3	myosin, light chain 3, alkali; ventricular, skeletal, slow
MYL4	myosin, light chain 4, alkali; atrial, embryonic
NEB	nebulin
PGM5	phosphoglucomutase 5
RYR1	ryanodine receptor 1 (skeletal)
SPTBN1	spectrin, beta, non-erythrocytic 1
Ttn	titin
TPM1	tropomyosin 1 (alpha)
Tpm3	tropomyosin 3
TNNC1	troponin C type 1 (slow)
Tnni1	troponin I type 1 (skeletal, slow)
TNNI2	troponin I type 2 (skeletal, fast)
Tnni3	troponin I type 3 (cardiac)
Tnnt1	troponin T type 1 (skeletal, slow)
TNNT2	troponin T type 2 (cardiac)
TNNT3	troponin T type 3 (skeletal, fast)
	myofibril
atp2a1	ATPase, Ca++ transporting, cardiac muscle, fast twitch 1
PDLIM3	PDZ and LIM domain 3
Geft	RhoA/RAC/CDC42 exchange factor; solute carrier family 26, member 10
acta1	actin, alpha 1, skeletal muscle
Actc1	actin, alpha, cardiac muscle 1
ALDOA	aldolase A, fructose-bisphosphate
ANKRD1	ankyrin repeat domain 1 (cardiac muscle)
HSPB1	heat shock 27kDa protein-like 2 pseudogene; heat shock 27kDa protein 1
Lman1	lectin, mannose-binding, 1
MMP2	matrix metallopeptidase 2 (gelatinase A, 72kDa gelatinase, 72kDa type IV collagenase)
MYBPC3	myosin binding protein C, cardiac
MYBPC1	myosin binding protein C, slow type
Myh6	myosin, heavy chain 6, cardiac muscle, alpha
MYH7	myosin, heavy chain 7, cardiac muscle, beta
MYL2	myosin, light chain 2, regulatory, cardiac, slow
MYL3	myosin, light chain 3, alkali; ventricular, skeletal, slow
MYL4	myosin, light chain 4, alkali; atrial, embryonic
NEB	nebulin
PGM5	phosphoglucomutase 5
RYR1	ryanodine receptor 1 (skeletal)
SPTBN1	spectrin, beta, non-erythrocytic 1
Ttn	titin
TPM1	tropomyosin 1 (alpha)
Tpm3	tropomyosin 3
TNNC1	troponin C type 1 (slow)
Tnni1	troponin I type 1 (skeletal, slow)
TNNI2	troponin I type 2 (skeletal, fast)
Tnni3	troponin I type 3 (cardiac)
Tnnt1	troponin T type 1 (skeletal, slow)
TNNT2	troponin T type 2 (cardiac)
TNNT3	troponin T type 3 (skeletal, fast)
	actin cytoskeleton
PDLIM3	PDZ and LIM domain 3
SH3PXD2A	SH3 and PX domains 2A
Wasl	Wiskott-Aldrich syndrome-like
acta1	actin, alpha 1, skeletal muscle
Actc1	actin, alpha, cardiac muscle 1
ALDOA	aldolase A, fructose-bisphosphate
ANLN	anillin, actin binding protein
CALD1	caldesmon 1
Capg	capping protein (actin filament), gelsolin-like
CLIC4	chloride intracellular channel 4
DBN1	drebrin 1
EPB41	erythrocyte membrane protein band 4.1 (elliptocytosis 1, RH-linked)
EPB41L2	erythrocyte membrane protein band 4.1-like 2
GAS2	growth arrest-specific 2
LCP1	lymphocyte cytosolic protein 1 (L-plastin)
MYOM2	myomesin (M-protein) 2, 165kDa
Myo1b	myosin IB
myo1c	myosin IC
MYO6	myosin VI
MYO7A	myosin VIIA
MYBPC3	myosin binding protein C, cardiac
MYBPC1	myosin binding protein C, slow type
Mybph	myosin binding protein H
Myh6	myosin, heavy chain 6, cardiac muscle, alpha
MYH7	myosin, heavy chain 7, cardiac muscle, beta
MYL2	myosin, light chain 2, regulatory, cardiac, slow
MYL3	myosin, light chain 3, alkali; ventricular, skeletal, slow
MYL4	myosin, light chain 4, alkali; atrial, embryonic
MYL9	myosin, light chain 9, regulatory
MARCKS	myristoylated alanine-rich protein kinase C substrate
NEB	nebulin
OPHN1	oligophrenin 1
Pak2	p21 protein (Cdc42/Rac)-activated kinase 2
PGM5	phosphoglucomutase 5
RHOQ	ras homolog gene family, member Q; similar to small GTP binding protein TC10
MYO5B	similar to acetyl-Coenzyme A acyltransferase 2 (mitochondrial 3-oxoacyl-Coenzyme A thiolase); similar to KIAA1119 protein; myosin VB
SPTBN1	spectrin, beta, non-erythrocytic 1
Ttn	titin
TPM1	tropomyosin 1 (alpha)
Tpm3	tropomyosin 3
TNNC1	troponin C type 1 (slow)
Tnni1	troponin I type 1 (skeletal, slow)
TNNI2	troponin I type 2 (skeletal, fast)
Tnni3	troponin I type 3 (cardiac)
Tnnt1	troponin T type 1 (skeletal, slow)
TNNT2	troponin T type 2 (cardiac)
TNNT3	troponin T type 3 (skeletal, fast)
	collagen
COL1A1	collagen, type I, alpha 1
col1a2	collagen, type I, alpha 2
Col4a1	collagen, type IV, alpha 1
Col4a2	collagen, type IV, alpha 2
COL9A1	collagen, type IX, alpha 1
COL5A1	collagen, type V, alpha 1
Col5a2	collagen, type V, alpha 2
col6a1	collagen, type VI, alpha 1
COL6A3	collagen, type VI, alpha 3
COL11A1	collagen, type XI, alpha 1
COL12A1	collagen, type XII, alpha 1
COL15A1	collagen, type XV, alpha 1
COL24A1	collagen, type XXIV, alpha 1
lum	lumican
LOX	lysyl oxidase
	condensed chromosome
MAD2L1	MAD2 mitotic arrest deficient-like 1 (yeast)
ndc80	NDC80 homolog, kinetochore complex component (S. cerevisiae)
NEK2	NIMA (never in mitosis gene a)-related kinase 2
NSL1	NSL1, MIND kinetochore complex component, homolog (S. cerevisiae)
nuf2	NUF2, NDC80 kinetochore complex component, homolog (S. cerevisiae)
SPC25	SPC25, NDC80 kinetochore complex component, homolog (S. cerevisiae)
aurkb	aurora kinase B
Pmf1	bone gamma-carboxyglutamate (gla) protein; polyamine-modulated factor 1
BUB1	budding uninhibited by benzimidazoles 1 homolog (yeast)
BUB1B	budding uninhibited by benzimidazoles 1 homolog beta (yeast)
CASC5	cancer susceptibility candidate 5
cenpa	centromere protein A
CENPH	centromere protein H
cenpm	centromere protein M
Cenpn	centromere protein N
ccdc99	coiled-coil domain containing 99
INCENP	inner centromere protein antigens 135/155kDa
KIF2C	kinesin family member 2C
ncapd2	non-SMC condensin I complex, subunit D2
ncapg	non-SMC condensin I complex, subunit G
sgol1	shugoshin-like 1 (S. pombe)
SPAG5	sperm associated antigen 5
Smc2	structural maintenance of chromosomes 2
smc4	structural maintenance of chromosomes 4
SUV39H1	suppressor of variegation 3-9 homolog 1 (Drosophila)
SC65	synaptonemal complex protein SC65
Ttn	titin
TOPBP1	topoisomerase (DNA) II binding protein 1
	kinetochore
MAD2L1	MAD2 mitotic arrest deficient-like 1 (yeast)
ndc80	NDC80 homolog, kinetochore complex component (S. cerevisiae)
NSL1	NSL1, MIND kinetochore complex component, homolog (S. cerevisiae)
nuf2	NUF2, NDC80 kinetochore complex component, homolog (S. cerevisiae)
Sumo3	SMT3 suppressor of mif two 3 homolog 2 (S. cerevisiae) pseudogene; SMT3 suppressor of mif two 3 homolog 2 (S. cerevisiae); SMT3 suppressor of mif two 3 homolog 3 (S. cerevisiae)
SPC25	SPC25, NDC80 kinetochore complex component, homolog (S. cerevisiae)
Pmf1	bone gamma-carboxyglutamate (gla) protein; polyamine-modulated factor 1
BUB1	budding uninhibited by benzimidazoles 1 homolog (yeast)
BUB1B	budding uninhibited by benzimidazoles 1 homolog beta (yeast)
CASC5	cancer susceptibility candidate 5
cenpa	centromere protein A
CENPH	centromere protein H
cenpm	centromere protein M
Cenpn	centromere protein N
ccdc99	coiled-coil domain containing 99
kif22	kinesin family member 22
KIF2C	kinesin family member 2C
Pbrm1	polybromo 1
SPAG5	sperm associated antigen 5
	Biological process
	mitotic cell cycle
fbxo5	F-box protein 5
Haus1	HAUS augmin-like complex, subunit 1
MAD2L1	MAD2 mitotic arrest deficient-like 1 (yeast)
MTBP	Mdm2, transformed 3T3 cell double minute 2, p53 binding protein (mouse) binding protein, 104kDa
ndc80	NDC80 homolog, kinetochore complex component (S. cerevisiae)
NEK2	NIMA (never in mitosis gene a)-related kinase 2
NSL1	NSL1, MIND kinetochore complex component, homolog (S. cerevisiae)
nuf2	NUF2, NDC80 kinetochore complex component, homolog (S. cerevisiae)
pbk	PDZ binding kinase
SETD8	SET domain containing (lysine methyltransferase) 8
SPC25	SPC25, NDC80 kinetochore complex component, homolog (S. cerevisiae)
tpx2	TPX2, microtubule-associated, homolog (Xenopus laevis)
ACVR1	activin A receptor, type I
ANLN	anillin, actin binding protein
ASPM	asp (abnormal spindle) homolog, microcephaly associated (Drosophila)
AURKA	aurora kinase A; aurora kinase A pseudogene 1
aurkb	aurora kinase B
Pmf1	bone gamma-carboxyglutamate (gla) protein; polyamine-modulated factor 1
BUB1	budding uninhibited by benzimidazoles 1 homolog (yeast)
BUB1B	budding uninhibited by benzimidazoles 1 homolog beta (yeast)
Camk2a	calcium/calmodulin-dependent protein kinase II alpha
CAMK2D	calcium/calmodulin-dependent protein kinase II delta
CDC20	cell division cycle 20 homolog (S. cerevisiae)
CDCA3	cell division cycle associated 3
cdca8	cell division cycle associated 8
CETN1	centrin, EF-hand protein, 1
Cetn2	centrin, EF-hand protein, 2
cenpa	centromere protein A
Cep55	centrosomal protein 55kDa
ccdc99	coiled-coil domain containing 99
CCNA2	cyclin A2
ccnb1	cyclin B1
ccnb2	cyclin B2
CCNG2	cyclin G2
CDK2AP1	cyclin-dependent kinase 2 associated protein 1
CDK4	cyclin-dependent kinase 4
CDK6	cyclin-dependent kinase 6
CDKN1A	cyclin-dependent kinase inhibitor 1A (p21, Cip1)
Cdkn2c	cyclin-dependent kinase inhibitor 2C (p18, inhibits CDK4)
CDKN3	cyclin-dependent kinase inhibitor 3
dscc1	defective in sister chromatid cohesion 1 homolog (S. cerevisiae)
Espl1	extra spindle pole bodies homolog 1 (S. cerevisiae)
INCENP	inner centromere protein antigens 135/155kDa
ITGB1	integrin, beta 1 (fibronectin receptor, beta polypeptide, antigen CD29 includes MDF2, MSK12)
KPNA2	karyopherin alpha 2 (RAG cohort 1, importin alpha 1); karyopherin alpha-2 subunit like
Kif20b	kinesin family member 20B
kif22	kinesin family member 22
KIF2C	kinesin family member 2C
ncapd2	non-SMC condensin I complex, subunit D2
ncapg	non-SMC condensin I complex, subunit G
NUMA1	nuclear mitotic apparatus protein 1
pttg1	pituitary tumor-transforming 1; pituitary tumor-transforming 2
PLK1	polo-like kinase 1 (Drosophila)
Pbrm1	polybromo 1
POLD1	polymerase (DNA directed), delta 1, catalytic subunit 125kDa
Psmd9	proteasome (prosome, macropain) 26S subunit, non-ATPase, 9
PSMA1	proteasome (prosome, macropain) subunit, alpha type, 1
psmb3	proteasome (prosome, macropain) subunit, beta type, 3
psmb4	proteasome (prosome, macropain) subunit, beta type, 4
Psmb6	proteasome (prosome, macropain) subunit, beta type, 6
Prc1	protein regulator of cytokinesis 1
sgol1	shugoshin-like 1 (S. pombe)
SPAG5	sperm associated antigen 5
STMN1	stathmin 1
STAG2	stromal antigen 2
Smc2	structural maintenance of chromosomes 2
smc4	structural maintenance of chromosomes 4
Ttn	titin
ube2c	ubiquitin-conjugating enzyme E2C
	organelle fission
fbxo5	F-box protein 5
Haus1	HAUS augmin-like complex, subunit 1
MAD2L1	MAD2 mitotic arrest deficient-like 1 (yeast)
ndc80	NDC80 homolog, kinetochore complex component (S. cerevisiae)
NEK2	NIMA (never in mitosis gene a)-related kinase 2
NSL1	NSL1, MIND kinetochore complex component, homolog (S. cerevisiae)
nuf2	NUF2, NDC80 kinetochore complex component, homolog (S. cerevisiae)
pbk	PDZ binding kinase
SETD8	SET domain containing (lysine methyltransferase) 8
SPC25	SPC25, NDC80 kinetochore complex component, homolog (S. cerevisiae)
tpx2	TPX2, microtubule-associated, homolog (Xenopus laevis)
ANLN	anillin, actin binding protein
ASPM	asp (abnormal spindle) homolog, microcephaly associated (Drosophila)
AURKA	aurora kinase A; aurora kinase A pseudogene 1
aurkb	aurora kinase B
Pmf1	bone gamma-carboxyglutamate (gla) protein; polyamine-modulated factor 1
BUB1	budding uninhibited by benzimidazoles 1 homolog (yeast)
BUB1B	budding uninhibited by benzimidazoles 1 homolog beta (yeast)
CDC20	cell division cycle 20 homolog (S. cerevisiae)
CDCA3	cell division cycle associated 3
cdca8	cell division cycle associated 8
CETN1	centrin, EF-hand protein, 1
Cetn2	centrin, EF-hand protein, 2
Cep55	centrosomal protein 55kDa
ccdc99	coiled-coil domain containing 99
CCNA2	cyclin A2
ccnb1	cyclin B1
ccnb2	cyclin B2
CCNG2	cyclin G2
dscc1	defective in sister chromatid cohesion 1 homolog (S. cerevisiae)
Espl1	extra spindle pole bodies homolog 1 (S. cerevisiae)
INCENP	inner centromere protein antigens 135/155kDa
Kif20b	kinesin family member 20B
kif22	kinesin family member 22
KIF2C	kinesin family member 2C
ncapd2	non-SMC condensin I complex, subunit D2
ncapg	non-SMC condensin I complex, subunit G
NUMA1	nuclear mitotic apparatus protein 1
PEX11A	peroxisomal biogenesis factor 11 alpha
pttg1	pituitary tumor-transforming 1; pituitary tumor-transforming 2
PLK1	polo-like kinase 1 (Drosophila)
Pbrm1	polybromo 1
sgol1	shugoshin-like 1 (S. pombe)
SPAG5	sperm associated antigen 5
STAG2	stromal antigen 2
Smc2	structural maintenance of chromosomes 2
smc4	structural maintenance of chromosomes 4
Ttn	titin
ube2c	ubiquitin-conjugating enzyme E2C
	M-phase
cks2	CDC28 protein kinase regulatory subunit 2
fbxo5	F-box protein 5
h2afx	H2A histone family, member X
Haus1	HAUS augmin-like complex, subunit 1
MAD2L1	MAD2 mitotic arrest deficient-like 1 (yeast)
ndc80	NDC80 homolog, kinetochore complex component (S. cerevisiae)
NEK2	NIMA (never in mitosis gene a)-related kinase 2
NSL1	NSL1, MIND kinetochore complex component, homolog (S. cerevisiae)
nuf2	NUF2, NDC80 kinetochore complex component, homolog (S. cerevisiae)
pbk	PDZ binding kinase
prdm9	PR domain containing 9
psmc3ip	PSMC3 interacting protein
RAD54B	RAD54 homolog B (S. cerevisiae)
SETD8	SET domain containing (lysine methyltransferase) 8
SPC25	SPC25, NDC80 kinetochore complex component, homolog (S. cerevisiae)
tpx2	TPX2, microtubule-associated, homolog (Xenopus laevis)
ANLN	anillin, actin binding protein
ASPM	asp (abnormal spindle) homolog, microcephaly associated (Drosophila)
AURKA	aurora kinase A; aurora kinase A pseudogene 1
aurkb	aurora kinase B
Pmf1	bone gamma-carboxyglutamate (gla) protein; polyamine-modulated factor 1
BUB1	budding uninhibited by benzimidazoles 1 homolog (yeast)
BUB1B	budding uninhibited by benzimidazoles 1 homolog beta (yeast)
CDC20	cell division cycle 20 homolog (S. cerevisiae)
CDCA3	cell division cycle associated 3
cdca8	cell division cycle associated 8
CETN1	centrin, EF-hand protein, 1
Cetn2	centrin, EF-hand protein, 2
Cep55	centrosomal protein 55kDa
ccdc99	coiled-coil domain containing 99
CCNA2	cyclin A2
ccnb1	cyclin B1
ccnb2	cyclin B2
CCNB3	cyclin B3
CCNG2	cyclin G2
dscc1	defective in sister chromatid cohesion 1 homolog (S. cerevisiae)
Espl1	extra spindle pole bodies homolog 1 (S. cerevisiae)
INCENP	inner centromere protein antigens 135/155kDa
KPNA2	karyopherin alpha 2 (RAG cohort 1, importin alpha 1); karyopherin alpha-2 subunit like
Kif20b	kinesin family member 20B
kif22	kinesin family member 22
KIF2C	kinesin family member 2C
ncapd2	non-SMC condensin I complex, subunit D2
ncapg	non-SMC condensin I complex, subunit G
NUMA1	nuclear mitotic apparatus protein 1
pttg1	pituitary tumor-transforming 1; pituitary tumor-transforming 2
PLK1	polo-like kinase 1 (Drosophila)
Pbrm1	polybromo 1
Prc1	protein regulator of cytokinesis 1
sgol1	shugoshin-like 1 (S. pombe)
SPAG5	sperm associated antigen 5
STMN1	stathmin 1
STAG2	stromal antigen 2
Smc2	structural maintenance of chromosomes 2
smc4	structural maintenance of chromosomes 4
SC65	synaptonemal complex protein SC65
Ttn	titin
tacc3	transforming, acidic coiled-coil containing protein 3
ube2c	ubiquitin-conjugating enzyme E2C
	extracellular matrix organisation
PTK2	PTK2 protein tyrosine kinase 2
Aplp2	amyloid beta (A4) precursor-like protein 2
ccdc80	coiled-coil domain containing 80
COL1A1	collagen, type I, alpha 1
col1a2	collagen, type I, alpha 2
Col4a2	collagen, type IV, alpha 2
COL5A1	collagen, type V, alpha 1
Col5a2	collagen, type V, alpha 2
Col6a2	collagen, type VI, alpha 2
COL11A1	collagen, type XI, alpha 1
COL12A1	collagen, type XII, alpha 1
Crispld2	cysteine-rich secretory protein LCCL domain containing 2
CYR61	cysteine-rich, angiogenic inducer, 61
DCN	decorin
DPT	dermatopontin
Lamc1	laminin, gamma 1 (formerly LAMB2)
lum	lumican
LOX	lysyl oxidase
NID1	nidogen 1
olfml2a	olfactomedin-like 2A
POSTN	periostin, osteoblast specific factor
p4ha1	prolyl 4-hydroxylase, alpha polypeptide I
Pomt1	protein-O-mannosyltransferase 1
SERPINH1	serpin peptidase inhibitor, clade H (heat shock protein 47), member 1, (collagen binding protein 1)
	muscle tissue morphogenesis
Actc1	actin, alpha, cardiac muscle 1
COL11A1	collagen, type XI, alpha 1
GAA	glucosidase, alpha; acid
MYBPC3	myosin binding protein C, cardiac
Myh6	myosin, heavy chain 6, cardiac muscle, alpha
MYH7	myosin, heavy chain 7, cardiac muscle, beta
MYL2	myosin, light chain 2, regulatory, cardiac, slow
MYL3	myosin, light chain 3, alkali; ventricular, skeletal, slow
Ttn	titin
TPM1	tropomyosin 1 (alpha)
TNNC1	troponin C type 1 (slow)
Tnni3	troponin I type 3 (cardiac)
TNNT2	troponin T type 2 (cardiac)
	muscle organ development
Aebp1	AE binding protein 1
Hlx	H2.0-like homeobox
tbx1	T-box 1
acta1	actin, alpha 1, skeletal muscle
Actc1	actin, alpha, cardiac muscle 1
COL6A3	collagen, type VI, alpha 3
COL11A1	collagen, type XI, alpha 1
FOXP1	forkhead box P1
Fhl1	four and a half LIM domains 1
GAA	glucosidase, alpha; acid
HOXD10	homeobox D10
ITGB1	integrin, beta 1 (fibronectin receptor, beta polypeptide, antigen CD29 includes MDF2, MSK12)
MET	met proto-oncogene (hepatocyte growth factor receptor)
mapk12	mitogen-activated protein kinase 12
tmyod1C	myogenic differentiation 1
myf5	myogenic factor 5
MYOG	myogenin (myogenic factor 4)
MYBPC3	myosin binding protein C, cardiac
Myh6	myosin, heavy chain 6, cardiac muscle, alpha
MYH7	myosin, heavy chain 7, cardiac muscle, beta
MYL2	myosin, light chain 2, regulatory, cardiac, slow
MYL3	myosin, light chain 3, alkali; ventricular, skeletal, slow
MYL4	myosin, light chain 4, alkali; atrial, embryonic
NEB	nebulin
NR2F2	nuclear receptor subfamily 2, group F, member 2
PTEN	phosphatase and tensin homolog; phosphatase and tensin homolog pseudogene 1
Rcan1	regulator of calcineurin 1
SGCE	sarcoglycan, epsilon
Serp1	stress-associated endoplasmic reticulum protein 1
Ttn	titin
TCF12	transcription factor 12
TAGLN	transgelin
TPM1	tropomyosin 1 (alpha)
TNNC1	troponin C type 1 (slow)
Tnni3	troponin I type 3 (cardiac)
TNNT2	troponin T type 2 (cardiac)
UNC45B	unc-45 homolog B (C. elegans)
	chromosome segregation
MAD2L1	MAD2 mitotic arrest deficient-like 1 (yeast)
ndc80	NDC80 homolog, kinetochore complex component (S. cerevisiae)
NEK2	NIMA (never in mitosis gene a)-related kinase 2
NSL1	NSL1, MIND kinetochore complex component, homolog (S. cerevisiae)
nuf2	NUF2, NDC80 kinetochore complex component, homolog (S. cerevisiae)
SPC25	SPC25, NDC80 kinetochore complex component, homolog (S. cerevisiae)
Pmf1	bone gamma-carboxyglutamate (gla) protein; polyamine-modulated factor 1
CENPH	centromere protein H
ccdc99	coiled-coil domain containing 99
dscc1	defective in sister chromatid cohesion 1 homolog (S. cerevisiae)
Espl1	extra spindle pole bodies homolog 1 (S. cerevisiae)
INCENP	inner centromere protein antigens 135/155kDa
ncapd2	non-SMC condensin I complex, subunit D2
ncapg	non-SMC condensin I complex, subunit G
pttg1	pituitary tumor-transforming 1; pituitary tumor-transforming 2
sgol1	shugoshin-like 1 (S. pombe)
STAG2	stromal antigen 2
Smc2	structural maintenance of chromosomes 2
smc4	structural maintenance of chromosomes 4
Ttn	titin
TOP2A	topoisomerase (DNA) II alpha 170kDa
	cytoskeletal organisation
CNP	2',3'-cyclic nucleotide 3' phosphodiesterase
PDPK1	3-phosphoinositide dependent protein kinase-1
cks2	CDC28 protein kinase regulatory subunit 2
fbxo5	F-box protein 5
Haus1	HAUS augmin-like complex, subunit 1
NCK1	NCK adaptor protein 1
ndc80	NDC80 homolog, kinetochore complex component (S. cerevisiae)
NEK2	NIMA (never in mitosis gene a)-related kinase 2
PDLIM3	PDZ and LIM domain 3
PTK2	PTK2 protein tyrosine kinase 2
RACGAP1	Rac GTPase activating protein 1 pseudogene; Rac GTPase activating protein 1
ARHGAP4	Rho GTPase activating protein 4
SPC25	SPC25, NDC80 kinetochore complex component, homolog (S. cerevisiae)
Wasl	Wiskott-Aldrich syndrome-like
ABI2	abl interactor 2
acta1	actin, alpha 1, skeletal muscle
Actc1	actin, alpha, cardiac muscle 1
ALDOA	aldolase A, fructose-bisphosphate
ANLN	anillin, actin binding protein
ANTXR1	anthrax toxin receptor 1
AURKA	aurora kinase A; aurora kinase A pseudogene 1
BUB1B	budding uninhibited by benzimidazoles 1 homolog beta (yeast)
CALD1	caldesmon 1
Cnn3	calponin 3, acidic
CETN1	centrin, EF-hand protein, 1
Cetn2	centrin, EF-hand protein, 2
cenpa	centromere protein A
ccdc99	coiled-coil domain containing 99
DOCK7	dedicator of cytokinesis 7
DBN1	drebrin 1
EPB41	erythrocyte membrane protein band 4.1 (elliptocytosis 1, RH-linked)
EPB41L2	erythrocyte membrane protein band 4.1-like 2
Epb41l3	erythrocyte membrane protein band 4.1-like 3
Espl1	extra spindle pole bodies homolog 1 (S. cerevisiae)
ITGB1	integrin, beta 1 (fibronectin receptor, beta polypeptide, antigen CD29 includes MDF2, MSK12)
KIF2C	kinesin family member 2C
LCP1	lymphocyte cytosolic protein 1 (L-plastin)
Map1b	microtubule-associated protein 1B
MAP1S	microtubule-associated protein 1S
MAP2	microtubule-associated protein 2
Myh6	myosin, heavy chain 6, cardiac muscle, alpha
MYL2	myosin, light chain 2, regulatory, cardiac, slow
Nefl	neurofilament, light polypeptide
OPHN1	oligophrenin 1
Pak2	p21 protein (Cdc42/Rac)-activated kinase 2
Parva	parvin, alpha
PLA2G1B	phospholipase A2, group IB (pancreas)
Prc1	protein regulator of cytokinesis 1
RHOQ	ras homolog gene family, member Q; similar to small GTP binding protein TC10
Ret	ret proto-oncogene
SPAG5	sperm associated antigen 5
STMN1	stathmin 1
STMN3	stathmin-like 3
Ttn	titin
tacc3	transforming, acidic coiled-coil containing protein 3
TPM1	tropomyosin 1 (alpha)
TNNT2	troponin T type 2 (cardiac)
ube2c	ubiquitin-conjugating enzyme E2C
	blood vessel development
KLF5	Kruppel-like factor 5 (intestinal)
PTK2	PTK2 protein tyrosine kinase 2
Shb	Src homology 2 domain containing adaptor protein B
tbx1	T-box 1
TNFSF13	TNFSF12-TNFSF13 readthrough transcript; tumor necrosis factor (ligand) superfamily, member 12; tumor necrosis factor (ligand) superfamily, member 13
ACVR1	activin A receptor, type I
ADRA1B	adrenergic, alpha-1B-, receptor
ANPEP	alanyl (membrane) aminopeptidase
agtr2	angiotensin II receptor, type 2
cdh2	cadherin 2, type 1, N-cadherin (neuronal)
Casp8	caspase 8, apoptosis-related cysteine peptidase
CSPG4	chondroitin sulfate proteoglycan 4
COL1A1	collagen, type I, alpha 1
col1a2	collagen, type I, alpha 2
COL5A1	collagen, type V, alpha 1
COL15A1	collagen, type XV, alpha 1
CYR61	cysteine-rich, angiogenic inducer, 61
Fgf10	fibroblast growth factor 10
HAND2	heart and neural crest derivatives expressed 2
ID1	inhibitor of DNA binding 1, dominant negative helix-loop-helix protein
Kdr	kinase insert domain receptor (a type III receptor tyrosine kinase)
Lama4	laminin, alpha 4
LOX	lysyl oxidase
Mmp14	matrix metallopeptidase 14 (membrane-inserted)
MMP2	matrix metallopeptidase 2 (gelatinase A, 72kDa gelatinase, 72kDa type IV collagenase)
NR2F2	nuclear receptor subfamily 2, group F, member 2
PRRX1	paired related homeobox 1
PTEN	phosphatase and tensin homolog; phosphatase and tensin homolog pseudogene 1
PPAP2B	phosphatidic acid phosphatase type 2B
Qki	quaking homolog, KH domain RNA binding (mouse)
robo1	roundabout, axon guidance receptor, homolog 1 (Drosophila); similar to roundabout 1 isoform b
SCG2	secretogranin II (chromogranin C)
SRF	serum response factor (c-fos serum response element-binding transcription factor)
THBS1	thrombospondin 1
TGM2	transglutaminase 2 (C polypeptide, protein-glutamine-gamma-glutamyltransferase)
Tnni3	troponin I type 3 (cardiac)
