# Supplementary material for: Gene expression profiling of trout regenerating muscle reveals common transcriptional signatures with hyperplastic growth zones of the post-embryonic myotome
Source: BMC Genomics. 2016 Oct 18;17:810. doi: 10.1186/s12864-016-3160-x (PMC5070125; doi:10.1186/s12864-016-3160-x)
Supplement: Additional file 6: — Genes and functional categories common to regenerating (cluster III) myogenesis and muscle hyperplasia. (XLSX 22 kb) [file 12864_2016_3160_MOESM6_ESM.xlsx]

## Sheet: nuclear mRNA splicing via splic
ID	Gene Name
	nuclear mRNA splicing via spliceosome
ddx20	DEAD (Asp-Glu-Ala-Asp) box polypeptide 20
LSM7	LSM7 homolog, U6 small nuclear RNA associated (S. cerevisiae)
nhp2l1	NHP2 non-histone chromosome protein 2-like 1 (S. cerevisiae)
Phf5a	PHD finger protein 5A
PRPF4	PRP4 pre-mRNA processing factor 4 homolog (yeast)
rbm8a	RNA binding motif protein 8A
Thoc4	THO complex 4
Fus	fusion (involved in t(12;16) in malignant liposarcoma)
GEMIN7	gem (nuclear organelle) associated protein 7
GEMIN8	gem (nuclear organelle) associated protein 8
HNRNPF	heterogeneous nuclear ribonucleoprotein F
HNRNPH3	heterogeneous nuclear ribonucleoprotein H3 (2H9)
HNRNPM	heterogeneous nuclear ribonucleoprotein M
Snrpg	hypothetical protein LOC100132425; similar to small nuclear ribonucleoprotein polypeptide G; small nuclear ribonucleoprotein polypeptide G; small nuclear ribonucleoprotein G-like protein
ncbp1	nuclear cap binding protein subunit 1, 80kDa
Polr2d	polymerase (RNA) II (DNA directed) polypeptide D
polr2g	polymerase (RNA) II (DNA directed) polypeptide G
PTBP1	polypyrimidine tract binding protein 1
PRMT5	protein arginine methyltransferase 5
HNRNPH2	ribosomal protein L36a pseudogene 51; ribosomal protein L36a pseudogene 37; ribosomal protein L36a pseudogene 49; heterogeneous nuclear ribonucleoprotein H2 (H'); ribosomal protein L36a
RBMX	similar to RNA binding motif protein, X-linked; similar to hCG2011544; RNA binding motif protein, X-linked
RNPS1	similar to ribonucleic acid binding protein S1; RNA binding protein S1, serine-rich domain
SNRNP40	small nuclear ribonucleoprotein 40kDa (U5)
Snrpd1	small nuclear ribonucleoprotein D1 polypeptide 16kDa; hypothetical protein LOC100129492
snrpd3	small nuclear ribonucleoprotein D3 polypeptide 18kDa
SNRPA	small nuclear ribonucleoprotein polypeptide A
Snrpa1	small nuclear ribonucleoprotein polypeptide A'
Snrpb2	small nuclear ribonucleoprotein polypeptide B''
SNRPC	small nuclear ribonucleoprotein polypeptide C
snrpe	small nuclear ribonucleoprotein polypeptide E-like 1; small nuclear ribonucleoprotein polypeptide E; similar to hCG23490
snrpf	small nuclear ribonucleoprotein polypeptide F
Sfrs2	splicing factor, arginine/serine-rich 2
Sfrs3	splicing factor, arginine/serine-rich 3
Sfrs7	splicing factor, arginine/serine-rich 7, 35kDa
sfrs9	splicing factor, arginine/serine-rich 9
smn1	survival of motor neuron 1, telomeric; survival of motor neuron 2, centromeric
tra2b	transformer 2 beta homolog (Drosophila)
	DNA metabolic process
asf1a	ASF1 anti-silencing function 1 homolog A (S. cerevisiae)
Bard1	BRCA1 associated RING domain 1
CHEK1	CHK1 checkpoint homolog (S. pombe)
DNMT1	DNA (cytosine-5-)-methyltransferase 1
dna2	DNA replication helicase 2 homolog (yeast)
GINS1	GINS complex subunit 1 (Psf1 homolog)
GINS2	GINS complex subunit 2 (Psf2 homolog)
Gins4	GINS complex subunit 4 (Sld5 homolog)
Mpg	N-methylpurine-DNA glycosylase
PRPF19	PRP19/PSO4 pre-mRNA processing factor 19 homolog (S. cerevisiae)
Rad52	RAD52 homolog (S. cerevisiae)
RBMS1	RNA binding motif, single stranded interacting protein 1
Recql4	RecQ protein-like 4
ruvbl1	RuvB-like 1 (E. coli)
ruvbl2	RuvB-like 2 (E. coli)
Casp3	caspase 3, apoptosis-related cysteine peptidase
chaf1a	chromatin assembly factor 1, subunit A (p150)
Chaf1b	chromatin assembly factor 1, subunit B (p60)
Cdt1	chromatin licensing and DNA replication factor 1
CLSPN	claspin homolog (Xenopus laevis)
ccdc111	coiled-coil domain containing 111
CCNE2	cyclin E2
cdk2	cyclin-dependent kinase 2
Cdk7	cyclin-dependent kinase 7
DNASE1L1	deoxyribonuclease I-like 1
DKC1	dyskeratosis congenita 1, dyskerin
ERCC1	excision repair cross-complementing rodent repair deficiency, complementation group 1 (includes overlapping antisense sequence)
EXO1	exonuclease 1
GADD45A	growth arrest and DNA-damage-inducible, alpha
HSPD1	heat shock 60kDa protein 1 (chaperonin) pseudogene 5; heat shock 60kDa protein 1 (chaperonin) pseudogene 6; heat shock 60kDa protein 1 (chaperonin) pseudogene 1; heat shock 60kDa protein 1 (chaperonin) pseudogene 4; heat shock 60kDa protein 1 (chaperonin)
Hells	helicase, lymphoid-specific
rbbp4	hypothetical LOC642954; retinoblastoma binding protein 4
KPNA2	karyopherin alpha 2 (RAG cohort 1, importin alpha 1); karyopherin alpha-2 subunit like
lig1	ligase I, DNA, ATP-dependent
mcm2	minichromosome maintenance complex component 2
mcm3	minichromosome maintenance complex component 3
mcm4	minichromosome maintenance complex component 4
mcm5	minichromosome maintenance complex component 5
Mcm6	minichromosome maintenance complex component 6
mcm7	minichromosome maintenance complex component 7
MSH2	mutS homolog 2, colon cancer, nonpolyposis type 1 (E. coli)
Msh6	mutS homolog 6 (E. coli)
mtmr15	myotubularin related protein 15
NFIC	nuclear factor I/C (CCAAT-binding transcription factor)
nap1l1	nucleosome assembly protein 1-like 1
NUDT1	nudix (nucleoside diphosphate linked moiety X)-type motif 1
obfc2a	oligonucleotide/oligosaccharide-binding fold containing 2A
ORC5L	origin recognition complex, subunit 5-like (yeast)
POLE2	polymerase (DNA directed), epsilon 2 (p59 subunit)
Pole3	polymerase (DNA directed), epsilon 3 (p17 subunit)
PRIM1	primase, DNA, polypeptide 1 (49kDa)
pcna	proliferating cell nuclear antigen
PTGES3	prostaglandin E synthase 3 (cytosolic)
prmt6	protein arginine methyltransferase 6
RFC2	replication factor C (activator 1) 2, 40kDa
RFC4	replication factor C (activator 1) 4, 37kDa
Rfc5	replication factor C (activator 1) 5, 36.5kDa
rpa1	replication protein A1, 70kDa
Rpa3	replication protein A3, 14kDa
Rrm2	ribonucleotide reductase M2 polypeptide
Tdg	similar to G/T mismatch-specific thymine DNA glycosylase; thymine-DNA glycosylase
PPIA	similar to TRIMCyp; peptidylprolyl isomerase A (cyclophilin A); peptidylprolyl isomerase A (cyclophilin A)-like 3
ssrp1	structure specific recognition protein 1
TOP1	topoisomerase (DNA) I
TOP2A	topoisomerase (DNA) II alpha 170kDa
TFAM	transcription factor A, mitochondrial
rtel1	tumor necrosis factor receptor superfamily, member 6b, decoy; regulator of telomere elongation helicase 1
tp53	tumor protein p53
myc	v-myc myelocytomatosis viral oncogene homolog (avian)
vcp	valosin-containing protein
xpa	xeroderma pigmentosum, complementation group A
	DNA replication
CHEK1	CHK1 checkpoint homolog (S. pombe)
dna2	DNA replication helicase 2 homolog (yeast)
GINS1	GINS complex subunit 1 (Psf1 homolog)
GINS2	GINS complex subunit 2 (Psf2 homolog)
Gins4	GINS complex subunit 4 (Sld5 homolog)
RBMS1	RNA binding motif, single stranded interacting protein 1
chaf1a	chromatin assembly factor 1, subunit A (p150)
Chaf1b	chromatin assembly factor 1, subunit B (p60)
Cdt1	chromatin licensing and DNA replication factor 1
CLSPN	claspin homolog (Xenopus laevis)
ccdc111	coiled-coil domain containing 111
CCNE2	cyclin E2
cdk2	cyclin-dependent kinase 2
DKC1	dyskeratosis congenita 1, dyskerin
rbbp4	hypothetical LOC642954; retinoblastoma binding protein 4
lig1	ligase I, DNA, ATP-dependent
mcm2	minichromosome maintenance complex component 2
mcm3	minichromosome maintenance complex component 3
mcm4	minichromosome maintenance complex component 4
mcm5	minichromosome maintenance complex component 5
Mcm6	minichromosome maintenance complex component 6
mcm7	minichromosome maintenance complex component 7
NFIC	nuclear factor I/C (CCAAT-binding transcription factor)
nap1l1	nucleosome assembly protein 1-like 1
ORC5L	origin recognition complex, subunit 5-like (yeast)
POLE2	polymerase (DNA directed), epsilon 2 (p59 subunit)
Pole3	polymerase (DNA directed), epsilon 3 (p17 subunit)
PRIM1	primase, DNA, polypeptide 1 (49kDa)
pcna	proliferating cell nuclear antigen
RFC2	replication factor C (activator 1) 2, 40kDa
RFC4	replication factor C (activator 1) 4, 37kDa
Rfc5	replication factor C (activator 1) 5, 36.5kDa
rpa1	replication protein A1, 70kDa
Rpa3	replication protein A3, 14kDa
Rrm2	ribonucleotide reductase M2 polypeptide
ssrp1	structure specific recognition protein 1
TOP1	topoisomerase (DNA) I
TOP2A	topoisomerase (DNA) II alpha 170kDa
TFAM	transcription factor A, mitochondrial
	RNA processing
ddx20	DEAD (Asp-Glu-Ala-Asp) box polypeptide 20
DDX5	DEAD (Asp-Glu-Ala-Asp) box polypeptide 5
DDX56	DEAD (Asp-Glu-Ala-Asp) box polypeptide 56
DIMT1L	DIM1 dimethyladenosine transferase 1-like (S. cerevisiae)
LSM7	LSM7 homolog, U6 small nuclear RNA associated (S. cerevisiae)
LARP7	La ribonucleoprotein domain family, member 7
nhp2l1	NHP2 non-histone chromosome protein 2-like 1 (S. cerevisiae)
Nop14	NOP14 nucleolar protein homolog (yeast)
NOP58	NOP58 ribonucleoprotein homolog (yeast)
Phf5a	PHD finger protein 5A
PRPF19	PRP19/PSO4 pre-mRNA processing factor 19 homolog (S. cerevisiae)
PRPF4	PRP4 pre-mRNA processing factor 4 homolog (yeast)
rbm8a	RNA binding motif protein 8A
RBMS1	RNA binding motif, single stranded interacting protein 1
tarbp2	TAR (HIV-1) RNA binding protein 2
Thoc4	THO complex 4
wdr4	WD repeat domain 4
CCDC76	coiled-coil domain containing 76
DKC1	dyskeratosis congenita 1, dyskerin
fbl	fibrillarin
Fus	fusion (involved in t(12;16) in malignant liposarcoma)
GEMIN7	gem (nuclear organelle) associated protein 7
GEMIN8	gem (nuclear organelle) associated protein 8
HNRNPF	heterogeneous nuclear ribonucleoprotein F
HNRNPH3	heterogeneous nuclear ribonucleoprotein H3 (2H9)
HNRNPM	heterogeneous nuclear ribonucleoprotein M
Snrpg	hypothetical protein LOC100132425; similar to small nuclear ribonucleoprotein polypeptide G; small nuclear ribonucleoprotein polypeptide G; small nuclear ribonucleoprotein G-like protein
ncbp1	nuclear cap binding protein subunit 1, 80kDa
NOLC1	nucleolar and coiled-body phosphoprotein 1
Ppil1	peptidylprolyl isomerase (cyclophilin)-like 1
PPIE	peptidylprolyl isomerase E (cyclophilin E)
Ppih	peptidylprolyl isomerase H (cyclophilin H)
PPAN	peter pan homolog (Drosophila)
Polr2d	polymerase (RNA) II (DNA directed) polypeptide D
polr2g	polymerase (RNA) II (DNA directed) polypeptide G
PTBP1	polypyrimidine tract binding protein 1
POP7	processing of precursor 7, ribonuclease P/MRP subunit (S. cerevisiae)
Pa2g4	proliferation-associated 2G4, 38kDa; proliferation-associated 2G4 pseudogene 4
PRMT5	protein arginine methyltransferase 5
qtrtd1	queuine tRNA-ribosyltransferase domain containing 1
RSL1D1	ribosomal L1 domain containing 1
RRP1	ribosomal RNA processing 1 homolog (S. cerevisiae)
RRP1B	ribosomal RNA processing 1 homolog B (S. cerevisiae)
Rrp9	ribosomal RNA processing 9, small subunit (SSU) processome component, homolog (yeast)
rpl10a	ribosomal protein L10a pseudogene 6; ribosomal protein L10a; ribosomal protein L10a pseudogene 9
rpl35a	ribosomal protein L35a
HNRNPH2	ribosomal protein L36a pseudogene 51; ribosomal protein L36a pseudogene 37; ribosomal protein L36a pseudogene 49; heterogeneous nuclear ribonucleoprotein H2 (H'); ribosomal protein L36a
RPL5	ribosomal protein L5 pseudogene 34; ribosomal protein L5 pseudogene 1; ribosomal protein L5
rps7	ribosomal protein S7; ribosomal protein S7 pseudogene 11; ribosomal protein S7 pseudogene 4; ribosomal protein S7 pseudogene 10
RBMX	similar to RNA binding motif protein, X-linked; similar to hCG2011544; RNA binding motif protein, X-linked
RNPS1	similar to ribonucleic acid binding protein S1; RNA binding protein S1, serine-rich domain
SNRNP40	small nuclear ribonucleoprotein 40kDa (U5)
Snrpd1	small nuclear ribonucleoprotein D1 polypeptide 16kDa; hypothetical protein LOC100129492
snrpd3	small nuclear ribonucleoprotein D3 polypeptide 18kDa
SNRPA	small nuclear ribonucleoprotein polypeptide A
Snrpa1	small nuclear ribonucleoprotein polypeptide A'
Snrpb2	small nuclear ribonucleoprotein polypeptide B''
SNRPC	small nuclear ribonucleoprotein polypeptide C
snrpe	small nuclear ribonucleoprotein polypeptide E-like 1; small nuclear ribonucleoprotein polypeptide E; similar to hCG23490
snrpf	small nuclear ribonucleoprotein polypeptide F
Sfrs2	splicing factor, arginine/serine-rich 2
Sfrs3	splicing factor, arginine/serine-rich 3
Sfrs7	splicing factor, arginine/serine-rich 7, 35kDa
sfrs9	splicing factor, arginine/serine-rich 9
smn1	survival of motor neuron 1, telomeric; survival of motor neuron 2, centromeric
Syncrip	synaptotagmin binding, cytoplasmic RNA interacting protein
TRMT6	tRNA methyltransferase 6 homolog (S. cerevisiae)
TRMT61A	tRNA methyltransferase 61 homolog A (S. cerevisiae)
TBL3	transducin (beta)-like 3
tra2b	transformer 2 beta homolog (Drosophila)
	RNP complex biogenesis
ddx20	DEAD (Asp-Glu-Ala-Asp) box polypeptide 20
DDX56	DEAD (Asp-Glu-Ala-Asp) box polypeptide 56
DIMT1L	DIM1 dimethyladenosine transferase 1-like (S. cerevisiae)
Ebna1bp2	EBNA1 binding protein 2
nhp2l1	NHP2 non-histone chromosome protein 2-like 1 (S. cerevisiae)
Nop14	NOP14 nucleolar protein homolog (yeast)
NOP58	NOP58 ribonucleoprotein homolog (yeast)
tarbp2	TAR (HIV-1) RNA binding protein 2
BRIX1	brix domain containing 2
DKC1	dyskeratosis congenita 1, dyskerin
fbl	fibrillarin
GEMIN7	gem (nuclear organelle) associated protein 7
GEMIN8	gem (nuclear organelle) associated protein 8
Snrpg	hypothetical protein LOC100132425; similar to small nuclear ribonucleoprotein polypeptide G; small nuclear ribonucleoprotein polypeptide G; small nuclear ribonucleoprotein G-like protein
Mrto4	mRNA turnover 4 homolog (S. cerevisiae)
ncbp1	nuclear cap binding protein subunit 1, 80kDa
nip7	nuclear import 7 homolog (S. cerevisiae)
NOLC1	nucleolar and coiled-body phosphoprotein 1
npm1	nucleophosmin 1 (nucleolar phosphoprotein B23, numatrin) pseudogene 21; hypothetical LOC100131044; similar to nucleophosmin 1; nucleophosmin (nucleolar phosphoprotein B23, numatrin)
Pa2g4	proliferation-associated 2G4, 38kDa; proliferation-associated 2G4 pseudogene 4
PRMT5	protein arginine methyltransferase 5
RRP1	ribosomal RNA processing 1 homolog (S. cerevisiae)
RRP1B	ribosomal RNA processing 1 homolog B (S. cerevisiae)
Rrp9	ribosomal RNA processing 9, small subunit (SSU) processome component, homolog (yeast)
rpl35a	ribosomal protein L35a
RPL5	ribosomal protein L5 pseudogene 34; ribosomal protein L5 pseudogene 1; ribosomal protein L5
rps7	ribosomal protein S7; ribosomal protein S7 pseudogene 11; ribosomal protein S7 pseudogene 4; ribosomal protein S7 pseudogene 10
Snrpd1	small nuclear ribonucleoprotein D1 polypeptide 16kDa; hypothetical protein LOC100129492
snrpd3	small nuclear ribonucleoprotein D3 polypeptide 18kDa
SNRPC	small nuclear ribonucleoprotein polypeptide C
snrpe	small nuclear ribonucleoprotein polypeptide E-like 1; small nuclear ribonucleoprotein polypeptide E; similar to hCG23490
snrpf	small nuclear ribonucleoprotein polypeptide F
sfrs9	splicing factor, arginine/serine-rich 9
smn1	survival of motor neuron 1, telomeric; survival of motor neuron 2, centromeric
TBL3	transducin (beta)-like 3
	protein folding
Bag4	BCL2-associated athanogene 4
Dnajb11	DnaJ (Hsp40) homolog, subfamily B, member 11
DNAJB6	DnaJ (Hsp40) homolog, subfamily B, member 6
Dnajb9	DnaJ (Hsp40) homolog, subfamily B, member 9
DNAJC1	DnaJ (Hsp40) homolog, subfamily C, member 1
FKBP11	FK506 binding protein 11, 19 kDa
Fkbp2	FK506 binding protein 2, 13kDa
FKBP5	FK506 binding protein 5
FKBP9	FK506 binding protein 9, 63 kDa
ruvbl2	RuvB-like 2 (E. coli)
CANX	calnexin
CALR	calreticulin
cct3	chaperonin containing TCP1, subunit 3 (gamma)
CCT6A	chaperonin containing TCP1, subunit 6A (zeta 1)
COPA	coatomer protein complex, subunit alpha
Erp44	endoplasmic reticulum protein 44
hspe1	heat shock 10kDa protein 1 (chaperonin 10)
HSPD1	heat shock 60kDa protein 1 (chaperonin) pseudogene 5; heat shock 60kDa protein 1 (chaperonin) pseudogene 6; heat shock 60kDa protein 1 (chaperonin) pseudogene 1; heat shock 60kDa protein 1 (chaperonin) pseudogene 4; heat shock 60kDa protein 1 (chaperonin)
Hspa8	heat shock 70kDa protein 8
HSP90AA1	heat shock protein 90kDa alpha (cytosolic), class A member 2; heat shock protein 90kDa alpha (cytosolic), class A member 1
Hsp90ab1	heat shock protein 90kDa alpha (cytosolic), class B member 1
HSP90AB3P	heat shock protein 90kDa alpha (cytosolic), class B member 3 (pseudogene)
Hsp90b1	heat shock protein 90kDa beta (Grp94), member 1
HSP90B2P	heat shock protein 90kDa beta (Grp94), member 2 (pseudogene)
MPDU1	mannose-P-dolichol utilization defect 1
Ppil1	peptidylprolyl isomerase (cyclophilin)-like 1
PPIE	peptidylprolyl isomerase E (cyclophilin E)
Ppih	peptidylprolyl isomerase H (cyclophilin H)
pdia5	protein disulfide isomerase family A, member 5
PDIA6	protein disulfide isomerase family A, member 6
PPIA	similar to TRIMCyp; peptidylprolyl isomerase A (cyclophilin A); peptidylprolyl isomerase A (cyclophilin A)-like 3
	macromolecular complex assembly
asf1a	ASF1 anti-silencing function 1 homolog A (S. cerevisiae)
ddx20	DEAD (Asp-Glu-Ala-Asp) box polypeptide 20
FAS	Fas (TNF receptor superfamily, member 6)
Fadd	Fas (TNFRSF6)-associated via death domain
h2afv	H2A histone family, member V
H2AFZ	H2A histone family, member Z
mis12	MIS12, MIND kinetochore complex component, homolog (S. pombe)
SCO1	SCO cytochrome oxidase deficient homolog 1 (yeast)
SMARCA5	SWI/SNF related, matrix associated, actin dependent regulator of chromatin, subfamily a, member 5
TAF5	TAF5 RNA polymerase II, TATA box binding protein (TBP)-associated factor, 100kDa
tarbp2	TAR (HIV-1) RNA binding protein 2
Wasl	Wiskott-Aldrich syndrome-like
CALR	calreticulin
cenpa	centromere protein A
CENPJ	centromere protein J
chaf1a	chromatin assembly factor 1, subunit A (p150)
Chaf1b	chromatin assembly factor 1, subunit B (p60)
Cdk7	cyclin-dependent kinase 7
Cth	cystathionase (cystathionine gamma-lyase)
Xpo1	exportin 1 (CRM1 homolog, yeast)
FLNA	filamin A, alpha (actin binding protein 280)
GEMIN7	gem (nuclear organelle) associated protein 7
GEMIN8	gem (nuclear organelle) associated protein 8
gtf2b	general transcription factor IIB
grb2	growth factor receptor-bound protein 2
HSPD1	heat shock 60kDa protein 1 (chaperonin) pseudogene 5; heat shock 60kDa protein 1 (chaperonin) pseudogene 6; heat shock 60kDa protein 1 (chaperonin) pseudogene 1; heat shock 60kDa protein 1 (chaperonin) pseudogene 4; heat shock 60kDa protein 1 (chaperonin)
HSPA4	heat shock 70kDa protein 4
HSP90AA1	heat shock protein 90kDa alpha (cytosolic), class A member 2; heat shock protein 90kDa alpha (cytosolic), class A member 1
Hells	helicase, lymphoid-specific
Tuba1b	hypothetical gene supported by AF081484; NM_006082; tubulin, alpha 1b
Snrpg	hypothetical protein LOC100132425; similar to small nuclear ribonucleoprotein polypeptide G; small nuclear ribonucleoprotein polypeptide G; small nuclear ribonucleoprotein G-like protein
Ipo4	importin 4
mcm2	minichromosome maintenance complex component 2
MTMR2	myotubularin related protein 2
ncbp1	nuclear cap binding protein subunit 1, 80kDa
nip7	nuclear import 7 homolog (S. cerevisiae)
npm1	nucleophosmin 1 (nucleolar phosphoprotein B23, numatrin) pseudogene 21; hypothetical LOC100131044; similar to nucleophosmin 1; nucleophosmin (nucleolar phosphoprotein B23, numatrin)
nap1l1	nucleosome assembly protein 1-like 1
Ppih	peptidylprolyl isomerase H (cyclophilin H)
Polr2d	polymerase (RNA) II (DNA directed) polypeptide D
polr2g	polymerase (RNA) II (DNA directed) polypeptide G
PRMT5	protein arginine methyltransferase 5
Prkag1	protein kinase, AMP-activated, gamma 1 non-catalytic subunit
Rrm2	ribonucleotide reductase M2 polypeptide
septi7	septin 7
Stk16	serine/threonine kinase 16
Snrpd1	small nuclear ribonucleoprotein D1 polypeptide 16kDa; hypothetical protein LOC100129492
snrpd3	small nuclear ribonucleoprotein D3 polypeptide 18kDa
SNRPC	small nuclear ribonucleoprotein polypeptide C
snrpe	small nuclear ribonucleoprotein polypeptide E-like 1; small nuclear ribonucleoprotein polypeptide E; similar to hCG23490
snrpf	small nuclear ribonucleoprotein polypeptide F
sfrs9	splicing factor, arginine/serine-rich 9
smn1	survival of motor neuron 1, telomeric; survival of motor neuron 2, centromeric
TFAM	transcription factor A, mitochondrial
Tomm22	translocase of outer mitochondrial membrane 22 homolog (yeast)
tmem48	transmembrane protein 48
Trim24	tripartite motif-containing 24
Arpc4	tubulin tyrosine ligase-like family, member 3; actin related protein 2/3 complex, subunit 4, 20kDa
TUBA1A	tubulin, alpha 1a
Tuba1c	tubulin, alpha 1c
Tuba8	tubulin, alpha 8
tubb1	tubulin, beta 1
Tubb2c	tubulin, beta 2C
Tubb4	tubulin, beta 4
TUBB	tubulin, beta; similar to tubulin, beta 5; tubulin, beta pseudogene 2; tubulin, beta pseudogene 1
tubd1	tubulin, delta 1
tp53	tumor protein p53
YWHAB	tyrosine 3-monooxygenase/tryptophan 5-monooxygenase activation protein, beta polypeptide
UQCRH	ubiquinol-cytochrome c reductase hinge protein-like; ubiquinol-cytochrome c reductase hinge protein
usp16	ubiquitin specific peptidase 16
myc	v-myc myelocytomatosis viral oncogene homolog (avian)
vcp	valosin-containing protein
	monosacharide metabolic process
PGLS	6-phosphogluconolactonase
GMDS	GDP-mannose 4,6-dehydratase
TPI1	TPI1 pseudogene; triosephosphate isomerase 1
B4GALT1	UDP-Gal:betaGlcNAc beta 1,4- galactosyltransferase, polypeptide 1
Gale	UDP-galactose-4-epimerase
Ugdh	UDP-glucose dehydrogenase
chst1	carbohydrate (keratan sulfate Gal-6) sulfotransferase 1
CPT1A	carnitine palmitoyltransferase 1A (liver)
Eno1	enolase 1, (alpha)
Galk2	galactokinase 2
GNPDA2	glucosamine-6-phosphate deaminase 2
GFPT1	glutamine-fructose-6-phosphate transaminase 1
gapdhs	glyceraldehyde-3-phosphate dehydrogenase, spermatogenic
gapdh	glyceraldehyde-3-phosphate dehydrogenase-like 6; hypothetical protein LOC100133042; glyceraldehyde-3-phosphate dehydrogenase
HK2	hexokinase 2 pseudogene; hexokinase 2
H6PD	hexose-6-phosphate dehydrogenase (glucose 1-dehydrogenase)
ldhb	lactate dehydrogenase B
Pck2	phosphoenolpyruvate carboxykinase 2 (mitochondrial)
PGM3	phosphoglucomutase 3
pgam1	phosphoglycerate mutase 1 (brain)
PGAM4	phosphoglycerate mutase family member 4
prps1	phosphoribosyl pyrophosphate synthetase 1; phosphoribosyl pyrophosphate synthetase 1-like 1
Phkg1	phosphorylase kinase, gamma 1 (muscle)
PYGB	phosphorylase, glycogen; brain
Ppp1r3b	protein phosphatase 1, regulatory (inhibitor) subunit 3B
RPIA	ribose 5-phosphate isomerase A
Slc35a3	solute carrier family 35 (UDP-N-acetylglucosamine (UDP-GlcNAc) transporter), member A3
Serp1	stress-associated endoplasmic reticulum protein 1
TALDO1	transaldolase 1
TKTL1	transketolase-like 1
AKT1	v-akt murine thymoma viral oncogene homolog 1
myc	v-myc myelocytomatosis viral oncogene homolog (avian)
