# Supplementary material for: Gene expression profiling of trout regenerating muscle reveals common transcriptional signatures with hyperplastic growth zones of the post-embryonic myotome
Source: BMC Genomics. 2016 Oct 18;17:810. doi: 10.1186/s12864-016-3160-x (PMC5070125; doi:10.1186/s12864-016-3160-x)
Supplement: Additional file 7: — Genes and functional categories common to regenerating (cluster IV) myogenesis and muscle hyperplasia. (XLSX 16 kb) [file 12864_2016_3160_MOESM7_ESM.xlsx]

## Sheet: mitotic cell cycle
ID	Gene Name
	mitotic cell process
fbxo5	F-box protein 5
Haus1	HAUS augmin-like complex, subunit 1
MAD2L1	MAD2 mitotic arrest deficient-like 1 (yeast)
mtbp	Mdm2, transformed 3T3 cell double minute 2, p53 binding protein (mouse) binding protein, 104kDa
ndc80	NDC80 homolog, kinetochore complex component (S. cerevisiae)
NEK2	NIMA (never in mitosis gene a)-related kinase 2
NSL1	NSL1, MIND kinetochore complex component, homolog (S. cerevisiae)
nuf2	NUF2, NDC80 kinetochore complex component, homolog (S. cerevisiae)
pbk	PDZ binding kinase
SPC25	SPC25, NDC80 kinetochore complex component, homolog (S. cerevisiae)
tpx2	TPX2, microtubule-associated, homolog (Xenopus laevis)
ANLN	anillin, actin binding protein
ASPM	asp (abnormal spindle) homolog, microcephaly associated (Drosophila)
AURKA	aurora kinase A; aurora kinase A pseudogene 1
aurkb	aurora kinase B
PMF1	bone gamma-carboxyglutamate (gla) protein; polyamine-modulated factor 1
Bub1	budding uninhibited by benzimidazoles 1 homolog (yeast)
Bub1b	budding uninhibited by benzimidazoles 1 homolog beta (yeast)
Cdc20	cell division cycle 20 homolog (S. cerevisiae)
CDCA3	cell division cycle associated 3
cdca8	cell division cycle associated 8
cenpa	centromere protein A
Cep55	centrosomal protein 55kDa
ccdc99	coiled-coil domain containing 99
CCNA2	cyclin A2
ccnb1	cyclin B1
ccnb2	cyclin B2
CDK2AP1	cyclin-dependent kinase 2 associated protein 1
CDK4	cyclin-dependent kinase 4
CDKN1A	cyclin-dependent kinase inhibitor 1A (p21, Cip1)
CDKN3	cyclin-dependent kinase inhibitor 3
dscc1	defective in sister chromatid cohesion 1 homolog (S. cerevisiae)
ESPL1	extra spindle pole bodies homolog 1 (S. cerevisiae)
INCENP	inner centromere protein antigens 135/155kDa
KPNA2	karyopherin alpha 2 (RAG cohort 1, importin alpha 1); karyopherin alpha-2 subunit like
Kif20b	kinesin family member 20B
kif22	kinesin family member 22
KIF2C	kinesin family member 2C
ncapd2	non-SMC condensin I complex, subunit D2
ncapg	non-SMC condensin I complex, subunit G
NUMA1	nuclear mitotic apparatus protein 1
pttg1	pituitary tumor-transforming 1; pituitary tumor-transforming 2
PLK1	polo-like kinase 1 (Drosophila)
POLD1	polymerase (DNA directed), delta 1, catalytic subunit 125kDa
psmb3	proteasome (prosome, macropain) subunit, beta type, 3
psmb4	proteasome (prosome, macropain) subunit, beta type, 4
sgol1	shugoshin-like 1 (S. pombe)
SPAG5	sperm associated antigen 5
STMN1	stathmin 1
Smc2	structural maintenance of chromosomes 2
smc4	structural maintenance of chromosomes 4
ube2c	ubiquitin-conjugating enzyme E2C
	M phase
cks2	CDC28 protein kinase regulatory subunit 2
fbxo5	F-box protein 5
h2afx	H2A histone family, member X
Haus1	HAUS augmin-like complex, subunit 1
MAD2L1	MAD2 mitotic arrest deficient-like 1 (yeast)
ndc80	NDC80 homolog, kinetochore complex component (S. cerevisiae)
NEK2	NIMA (never in mitosis gene a)-related kinase 2
NSL1	NSL1, MIND kinetochore complex component, homolog (S. cerevisiae)
nuf2	NUF2, NDC80 kinetochore complex component, homolog (S. cerevisiae)
pbk	PDZ binding kinase
PSMC3IP	PSMC3 interacting protein
RAD54B	RAD54 homolog B (S. cerevisiae)
SPC25	SPC25, NDC80 kinetochore complex component, homolog (S. cerevisiae)
tpx2	TPX2, microtubule-associated, homolog (Xenopus laevis)
ANLN	anillin, actin binding protein
ASPM	asp (abnormal spindle) homolog, microcephaly associated (Drosophila)
AURKA	aurora kinase A; aurora kinase A pseudogene 1
aurkb	aurora kinase B
PMF1	bone gamma-carboxyglutamate (gla) protein; polyamine-modulated factor 1
Bub1	budding uninhibited by benzimidazoles 1 homolog (yeast)
Bub1b	budding uninhibited by benzimidazoles 1 homolog beta (yeast)
Cdc20	cell division cycle 20 homolog (S. cerevisiae)
CDCA3	cell division cycle associated 3
cdca8	cell division cycle associated 8
Cep55	centrosomal protein 55kDa
ccdc99	coiled-coil domain containing 99
CCNA2	cyclin A2
ccnb1	cyclin B1
ccnb2	cyclin B2
CCNB3	cyclin B3
dscc1	defective in sister chromatid cohesion 1 homolog (S. cerevisiae)
ESPL1	extra spindle pole bodies homolog 1 (S. cerevisiae)
INCENP	inner centromere protein antigens 135/155kDa
KPNA2	karyopherin alpha 2 (RAG cohort 1, importin alpha 1); karyopherin alpha-2 subunit like
Kif20b	kinesin family member 20B
kif22	kinesin family member 22
KIF2C	kinesin family member 2C
ncapd2	non-SMC condensin I complex, subunit D2
ncapg	non-SMC condensin I complex, subunit G
NUMA1	nuclear mitotic apparatus protein 1
pttg1	pituitary tumor-transforming 1; pituitary tumor-transforming 2
PLK1	polo-like kinase 1 (Drosophila)
sgol1	shugoshin-like 1 (S. pombe)
SPAG5	sperm associated antigen 5
STMN1	stathmin 1
Smc2	structural maintenance of chromosomes 2
smc4	structural maintenance of chromosomes 4
tacc3	transforming, acidic coiled-coil containing protein 3
ube2c	ubiquitin-conjugating enzyme E2C
	organelle fission
fbxo5	F-box protein 5
Haus1	HAUS augmin-like complex, subunit 1
MAD2L1	MAD2 mitotic arrest deficient-like 1 (yeast)
ndc80	NDC80 homolog, kinetochore complex component (S. cerevisiae)
NEK2	NIMA (never in mitosis gene a)-related kinase 2
NSL1	NSL1, MIND kinetochore complex component, homolog (S. cerevisiae)
nuf2	NUF2, NDC80 kinetochore complex component, homolog (S. cerevisiae)
pbk	PDZ binding kinase
SPC25	SPC25, NDC80 kinetochore complex component, homolog (S. cerevisiae)
tpx2	TPX2, microtubule-associated, homolog (Xenopus laevis)
ANLN	anillin, actin binding protein
ASPM	asp (abnormal spindle) homolog, microcephaly associated (Drosophila)
AURKA	aurora kinase A; aurora kinase A pseudogene 1
aurkb	aurora kinase B
PMF1	bone gamma-carboxyglutamate (gla) protein; polyamine-modulated factor 1
Bub1	budding uninhibited by benzimidazoles 1 homolog (yeast)
Bub1b	budding uninhibited by benzimidazoles 1 homolog beta (yeast)
Cdc20	cell division cycle 20 homolog (S. cerevisiae)
CDCA3	cell division cycle associated 3
cdca8	cell division cycle associated 8
Cep55	centrosomal protein 55kDa
ccdc99	coiled-coil domain containing 99
CCNA2	cyclin A2
ccnb1	cyclin B1
ccnb2	cyclin B2
dscc1	defective in sister chromatid cohesion 1 homolog (S. cerevisiae)
ESPL1	extra spindle pole bodies homolog 1 (S. cerevisiae)
INCENP	inner centromere protein antigens 135/155kDa
Kif20b	kinesin family member 20B
kif22	kinesin family member 22
KIF2C	kinesin family member 2C
ncapd2	non-SMC condensin I complex, subunit D2
ncapg	non-SMC condensin I complex, subunit G
NUMA1	nuclear mitotic apparatus protein 1
pttg1	pituitary tumor-transforming 1; pituitary tumor-transforming 2
PLK1	polo-like kinase 1 (Drosophila)
sgol1	shugoshin-like 1 (S. pombe)
SPAG5	sperm associated antigen 5
Smc2	structural maintenance of chromosomes 2
smc4	structural maintenance of chromosomes 4
ube2c	ubiquitin-conjugating enzyme E2C
	Chromosome segregation
MAD2L1	MAD2 mitotic arrest deficient-like 1 (yeast)
ndc80	NDC80 homolog, kinetochore complex component (S. cerevisiae)
NEK2	NIMA (never in mitosis gene a)-related kinase 2
NSL1	NSL1, MIND kinetochore complex component, homolog (S. cerevisiae)
nuf2	NUF2, NDC80 kinetochore complex component, homolog (S. cerevisiae)
SPC25	SPC25, NDC80 kinetochore complex component, homolog (S. cerevisiae)
PMF1	bone gamma-carboxyglutamate (gla) protein; polyamine-modulated factor 1
CENPH	centromere protein H
ccdc99	coiled-coil domain containing 99
dscc1	defective in sister chromatid cohesion 1 homolog (S. cerevisiae)
ESPL1	extra spindle pole bodies homolog 1 (S. cerevisiae)
INCENP	inner centromere protein antigens 135/155kDa
ncapd2	non-SMC condensin I complex, subunit D2
ncapg	non-SMC condensin I complex, subunit G
pttg1	pituitary tumor-transforming 1; pituitary tumor-transforming 2
sgol1	shugoshin-like 1 (S. pombe)
Smc2	structural maintenance of chromosomes 2
smc4	structural maintenance of chromosomes 4
TOP2A	topoisomerase (DNA) II alpha 170kDa
	DNA metabolic process
asf1a	ASF1 anti-silencing function 1 homolog A (S. cerevisiae)
BCL11B	B-cell CLL/lymphoma 11B (zinc finger protein)
chtf18	CTF18, chromosome transmission fidelity factor 18 homolog (S. cerevisiae)
DFFB	DNA fragmentation factor, 40kDa, beta polypeptide (caspase-activated DNase)
Fanci	Fanconi anemia, complementation group I
giyd1	GIY-YIG domain containing 2; GIY-YIG domain containing 1
h2afx	H2A histone family, member X
PSMC3IP	PSMC3 interacting protein
RAD51AP1	RAD51 associated protein 1
RAD54B	RAD54 homolog B (S. cerevisiae)
RECQL	RecQ protein-like (DNA helicase Q1-like)
clspn	claspin homolog (Xenopus laevis)
CDK2AP1	cyclin-dependent kinase 2 associated protein 1
dscc1	defective in sister chromatid cohesion 1 homolog (S. cerevisiae)
DNASE1	deoxyribonuclease I
DNASE1L3	deoxyribonuclease I-like 3
Dut	deoxyuridine triphosphatase
esco2	establishment of cohesion 1 homolog 2 (S. cerevisiae)
KPNA2	karyopherin alpha 2 (RAG cohort 1, importin alpha 1); karyopherin alpha-2 subunit like
kif22	kinesin family member 22
LIG1	ligase I, DNA, ATP-dependent
NASP	nuclear autoantigenic sperm protein (histone-binding)
ORC4L	origin recognition complex, subunit 4-like (yeast)
ORC5L	origin recognition complex, subunit 5-like (yeast)
pttg1	pituitary tumor-transforming 1; pituitary tumor-transforming 2
PARP1	poly (ADP-ribose) polymerase 1
POLD1	polymerase (DNA directed), delta 1, catalytic subunit 125kDa
Prim1	primase, DNA, polypeptide 1 (49kDa)
PRIM2	primase, DNA, polypeptide 2 (58kDa)
RFC3	replication factor C (activator 1) 3, 38kDa
RFC5	replication factor C (activator 1) 5, 36.5kDa
RPA3	replication protein A3, 14kDa
rrm1	ribonucleotide reductase M1
Rrm2	ribonucleotide reductase M2 polypeptide
TDG	similar to G/T mismatch-specific thymine DNA glycosylase; thymine-DNA glycosylase
PPIA	similar to TRIMCyp; peptidylprolyl isomerase A (cyclophilin A); peptidylprolyl isomerase A (cyclophilin A)-like 3
TK1	thymidine kinase 1, soluble
TOP1	topoisomerase (DNA) I
TOP2A	topoisomerase (DNA) II alpha 170kDa
TOPBP1	topoisomerase (DNA) II binding protein 1
UNG	uracil-DNA glycosylase
vcp	valosin-containing protein
	muscle organ development
acta1	actin, alpha 1, skeletal muscle
Actc1	actin, alpha, cardiac muscle 1
Col11a1	collagen, type XI, alpha 1
Fhl1	four and a half LIM domains 1
MET	met proto-oncogene (hepatocyte growth factor receptor)
mapk12	mitogen-activated protein kinase 12
myod1	myogenic differentiation 1
myf5	myogenic factor 5
MYOG	myogenin (myogenic factor 4)
MYBPC3	myosin binding protein C, cardiac
Myh6	myosin, heavy chain 6, cardiac muscle, alpha
MYH7	myosin, heavy chain 7, cardiac muscle, beta
MYL2	myosin, light chain 2, regulatory, cardiac, slow
Myl3	myosin, light chain 3, alkali; ventricular, skeletal, slow
MYL4	myosin, light chain 4, alkali; atrial, embryonic
NEB	nebulin
pten	phosphatase and tensin homolog; phosphatase and tensin homolog pseudogene 1
Serp1	stress-associated endoplasmic reticulum protein 1
Tcf12	transcription factor 12
tpm1	tropomyosin 1 (alpha)
TNNC1	troponin C type 1 (slow)
TNNT2	troponin T type 2 (cardiac)
UNC45B	unc-45 homolog B (C. elegans)
	muscle tissue morphogenesis
Actc1	actin, alpha, cardiac muscle 1
Col11a1	collagen, type XI, alpha 1
MYBPC3	myosin binding protein C, cardiac
Myh6	myosin, heavy chain 6, cardiac muscle, alpha
MYH7	myosin, heavy chain 7, cardiac muscle, beta
MYL2	myosin, light chain 2, regulatory, cardiac, slow
Myl3	myosin, light chain 3, alkali; ventricular, skeletal, slow
tpm1	tropomyosin 1 (alpha)
TNNC1	troponin C type 1 (slow)
TNNT2	troponin T type 2 (cardiac)
	DNA replication
chtf18	CTF18, chromosome transmission fidelity factor 18 homolog (S. cerevisiae)
clspn	claspin homolog (Xenopus laevis)
CDK2AP1	cyclin-dependent kinase 2 associated protein 1
dscc1	defective in sister chromatid cohesion 1 homolog (S. cerevisiae)
Dut	deoxyuridine triphosphatase
LIG1	ligase I, DNA, ATP-dependent
NASP	nuclear autoantigenic sperm protein (histone-binding)
ORC4L	origin recognition complex, subunit 4-like (yeast)
ORC5L	origin recognition complex, subunit 5-like (yeast)
POLD1	polymerase (DNA directed), delta 1, catalytic subunit 125kDa
Prim1	primase, DNA, polypeptide 1 (49kDa)
PRIM2	primase, DNA, polypeptide 2 (58kDa)
RFC3	replication factor C (activator 1) 3, 38kDa
RFC5	replication factor C (activator 1) 5, 36.5kDa
RPA3	replication protein A3, 14kDa
rrm1	ribonucleotide reductase M1
Rrm2	ribonucleotide reductase M2 polypeptide
TK1	thymidine kinase 1, soluble
TOP1	topoisomerase (DNA) I
TOP2A	topoisomerase (DNA) II alpha 170kDa
