# Supplementary material for: Gene expression profiling of trout regenerating muscle reveals common transcriptional signatures with hyperplastic growth zones of the post-embryonic myotome
Source: BMC Genomics. 2016 Oct 18;17:810. doi: 10.1186/s12864-016-3160-x (PMC5070125; doi:10.1186/s12864-016-3160-x)
Supplement: Additional file 9: — Weight, size and date of sampling of the animals used in the study. (XLSX 11 kb) [file 12864_2016_3160_MOESM9_ESM.xlsx]

## Sheet: Feuil1
Sample	Date of sampling	Weight (g)	Size (mm)	Sexe
T0	March 2, 2015	1979.6	497.8	F
T0	March 2, 2015	1347.4	420	F
T0	March 2, 2012	1636.8	470	F
T0	March 2, 2012	1330.8	435	F
T1	March 3, 2015	1399.4	435	F
T1	March 3, 2015	1219.6	440	F
T1	March 3, 2015	1223.2	425	F
T1	March 3, 2015	1612	460	F
T1	March 3, 2015	1462.4	455	F
T8	March 9, 2015	1800	490	F
T8	March 9, 2015	1862	485	F
T8	March 9, 2015	1845	460	F
T8	March 9, 2015	1603.2	475	F
T8	March 9, 2015	1257.6	420	F
T16	March 17, 2015	1652	460	F
T16	March 17, 2015	1948	485	F
T16	March 17, 2015	1623	450	F
T16	March 17, 2015	1894	475	F
T16	March 17, 2015	1892	480	F
T30	April 1, 2015	1919.4	480	F
T30	April 1, 2015	1906.8	465	F
T30	April 1, 2015	1708	475	F
T30	April 1, 2015	1561.2	470	F
T30	April 1, 2015	1793.8	480	F
